# Supplementary material for: Multi-omics analysis identifies loci associated with pyrethroid resistance across sister species in the Anopheles gambiae species complex
Source: BMC Genomics. 2026 Jul 7;27:594. doi: 10.1186/s12864-026-13109-8 (PMC13339448; doi:10.1186/s12864-026-13109-8)
Supplement: Supplementary file 12 — Supplementary Material 12. Supplementary Table 1. [file 12864_2026_13109_MOESM12_ESM.xlsx]

## Sheet: Sheet1
Supplementary Table 1: Alignment statistics and population infromation. Sequencing ID and fastq file name, population, number of reads, number of mapped reads, properly paired reads, percentage mapped, properly paired mapped percentage and total unmapped. The small table shows total numbers of unmapped reads per population.
ID	Population	Library Size	Mapped	Properly Paired	Percentage Mapped	Percentage Properly Paired	Unmapped			Total Unmapped
QJIUK041A4	Bakaridjan 1	96104917	94676511	83501974	98.5137	88.1971	1428406		Tiassale	87381160
QJIUK165AM	Bakaridjan 10	94742077	93718267	80179992	98.9194	85.5543	1023810		Bakaridjan	86348235
QJIUK166AU	Bakaridjan 11	124294917	120777403	104003252	97.17	86.1115	3517514		Gaoua	48754308
QJIUK167A4	Bakaridjan 12	147813134	146205470	126804394	98.9124	86.7303	1607664		VK7	82466262
QJIUK168AC	Bakaridjan 13	102812292	100758128	87486602	98.002	86.8283	2054164		Tiefora	121531507
QJIUK169AK	Bakaridjan 14	130006420	128739059	113852152	99.0252	88.4364	1267361		Tengrela	39747546
QJIUK170AN	Bakaridjan 15	93417532	92291674	76809012	98.7948	83.2242	1125858
QJIUK171AV	Bakaridjan 16	153227224	148552647	128929060	96.9493	86.7901	4674577
QJIUK172A5	Bakaridjan 17	163061428	160571390	141215088	98.4729	87.9454	2490038
QJIUK173AD	Bakaridjan 18	165934288	163931356	144910802	98.7929	88.3972	2002932
QJIUK174AL	Bakaridjan 19	177838339	175514085	154405938	98.6931	87.9735	2324254
QJIUK042AC	Bakaridjan 2	193028976	191337865	166834062	99.1239	87.1934	1691111
QJIUK175AT	Bakaridjan 20	166931018	164939833	144626074	98.8072	87.6841	1991185
QJIUK043AK	Bakaridjan 3	129016780	126841110	107860158	98.3137	85.0356	2175670
QJIUK044AS	Bakaridjan 4	173414219	170349698	145959742	98.2328	85.6824	3064521
QJIUK045A2	Bakaridjan 5	150498153	148807632	127579550	98.8767	85.7345	1690521
QJIUK161AO	Bakaridjan 6	96444446	95164458	82152220	98.6728	86.3266	1279988
QJIUK162AW	Bakaridjan 7	126348398	124980568	109417934	98.9174	87.548	1367830
QJIUK163A6	Bakaridjan 8	88354357	87127555	72511272	98.6115	83.2243	1226802
QJIUK164AE	Bakaridjan 9	152373423	150531725	129605832	98.7913	86.0987	1841698
QJIUK046AA	Gaoua 1	139687498	135983679	116897358	97.3485	85.9643	3703819
QJIUK180AU	Gaoua 10	153702868	150000414	131394564	97.5912	87.5961	3702454
QJIUK181A4	Gaoua 11	173238918	167384206	146493176	96.6204	87.5191	5854712
QJIUK182AC	Gaoua 12	162672326	160185660	139012002	98.4714	86.7818	2486666
QJIUK183AK	Gaoua 13	152966234	150530543	130996068	98.4077	87.0229	2435691
QJIUK184AS	Gaoua 14	150183449	144488888	125220234	96.2083	86.6643	5694561
QJIUK185A2	Gaoua 15	144385730	139315670	121475656	96.4885	87.1945	5070060
QJIUK186AA	Gaoua 16	147020095	143906870	125307060	97.8824	87.0751	3113225
QJIUK187AI	Gaoua 17	162152620	160024465	140669528	98.6876	87.905	2128155
QJIUK188AQ	Gaoua 18	155945428	149517969	132732472	95.8784	88.7736	6427459
QJIUK189A0	Gaoua 19	173513871	170549258	149872532	98.2914	87.8764	2964613
QJIUK047AI	Gaoua 2	158926681	154565787	134585168	97.256	87.0731	4360894
QJIUK190A3	Gaoua 20	148081393	145802938	126220160	98.4613	86.569	2278455
QJIUK048AQ	Gaoua 3	156350167	153203599	132313044	97.9875	86.3642	3146568
QJIUK049A0	Gaoua 4	147620179	143056623	121619950	96.9086	85.0153	4563556
QJIUK050A3	Gaoua 5	130442457	127701744	110571976	97.8989	86.5861	2740713
QJIUK176A3	Gaoua 6	152859175	149919095	130246628	98.0766	86.8779	2940080
QJIUK177AB	Gaoua 7	164958537	161145796	142866128	97.6887	88.6564	3812741
QJIUK178AJ	Gaoua 8	168295915	164081972	141342872	97.4961	86.1416	4213943
QJIUK179AR	Gaoua 9	141095894	130897834	113330708	92.7722	86.5795	10198060
QJIUK061AI	Tengrela 1	96992838	96252526	80368724	99.2367	83.4978	740312
QJIUK070AH	Tengrela 10	109229622	103402842	85536382	94.6656	82.7215	5826780
QJIUK062AQ	Tengrela 2	103470716	102527560	86971242	99.0885	84.8272	943156
QJIUK063A0	Tengrela 3	83890472	79241768	65615534	94.4586	82.8042	4648704
QJIUK064A8	Tengrela 4	132747895	131201332	112283886	98.835	85.5814	1546563
QJIUK065AG	Tengrela 5	93690455	92031188	78395200	98.229	85.1833	1659267
QJIUK066AO	Tengrela 6	108384285	107618551	91291988	99.2935	84.8292	765734
QJIUK067AW	Tengrela 7	139781403	133746472	111531118	95.6826	83.39	6034931
QJIUK068A6	Tengrela 8	149503458	147774333	122063274	98.8434	82.6011	1729125
QJIUK069AE	Tengrela 9	135230652	105281159	85525264	77.853	81.2351	29949493
QJIUK036A3	Tiassale 1	87688351	84105716	72167982	95.9144	85.8063	3582635
QJIUK150A9	Tiassale 10	133434174	131091220	114745596	98.2441	87.5311	2342954
QJIUK151AH	Tiassale 11	142599311	108887118	94472856	76.3588	86.7622	33712193
QJIUK152AP	Tiassale 12	123828656	121892138	109137532	98.4361	89.5362	1936518
QJIUK153AX	Tiassale 13	145487912	141849695	126793342	97.4993	89.3857	3638217
QJIUK154A7	Tiassale 14	108683136	106796591	95565270	98.2642	89.4834	1886545
QJIUK155AF	Tiassale 15	110364187	109042000	92861760	98.802	85.1615	1322187
QJIUK156AN	Tiassale 16	220515148	217766903	187077748	98.7537	85.9073	2748245
QJIUK157AV	Tiassale 17	138812393	135745619	116445560	97.7907	85.7822	3066774
QJIUK158A5	Tiassale 18	137059335	134598797	115860920	98.2048	86.0787	2460538
QJIUK159AD	Tiassale 19	110644916	108465511	93399676	98.0303	86.11	2179405
QJIUK037AB	Tiassale 2	128774688	120121721	100787580	93.2805	83.9045	8652967
QJIUK160AG	Tiassale 20	122149210	120675230	102432096	98.7933	84.8825	1473980
QJIUK038AJ	Tiassale 3	118770533	115733492	98323588	97.4429	84.9569	3037041
QJIUK039AR	Tiassale 4	141651625	138904355	118163244	98.0605	85.0681	2747270
QJIUK040AU	Tiassale 5	105155732	101942987	89435924	96.9448	87.7313	3212745
QJIUK146AG	Tiassale 6	115865766	112575519	100960578	97.1603	89.6825	3290247
QJIUK147AO	Tiassale 7	123589842	119167877	104957558	96.4221	88.0754	4421965
QJIUK148AW	Tiassale 8	141769685	137451703	120867260	96.9542	87.9343	4317982
QJIUK149A6	Tiassale 9	151442166	150124575	132916258	99.13	88.5373	1317591
QJIUK056AH	Tiefora 1	151387826	150171493	129998070	99.1965	86.5664	1216333
QJIUK210AL	Tiefora 10	177619634	176311891	155036052	99.2637	87.9328	1307743
QJIUK211AT	Tiefora 11	193861997	192149637	167632672	99.1167	87.2407	1712360
QJIUK212A3	Tiefora 12	185804997	184347033	163956186	99.2153	88.9389	1457964
QJIUK213AB	Tiefora 13	178099518	176375142	158275780	99.0318	89.7381	1724376
QJIUK214AJ	Tiefora 14	172302843	170049289	150270944	98.6921	88.3691	2253554
QJIUK215AR	Tiefora 15	169478036	167175749	147084040	98.6415	87.9817	2302287
QJIUK216A1	Tiefora 16	196872518	194999393	175715562	99.0486	90.1108	1873125
QJIUK217A9	Tiefora 17	185457731	179795843	157029684	96.9471	87.3378	5661888
QJIUK218AH	Tiefora 18	191865373	190427966	167834736	99.2508	88.1356	1437407
QJIUK219AP	Tiefora 19	196468360	193237173	170309246	98.3554	88.1348	3231187
QJIUK057AP	Tiefora 2	132175314	129639465	113830116	98.0815	87.8051	2535849
QJIUK220AS	Tiefora 20	178952237	154356032	136382618	86.2554	88.3559	24596205
QJIUK058AX	Tiefora 3	140768586	136844821	120777482	97.2126	88.2587	3923765
QJIUK059A7	Tiefora 4	110324160	108962699	95289712	98.7659	87.4517	1361461
QJIUK060AA	Tiefora 5	125889430	123747659	107890716	98.2987	87.1861	2141771
QJIUK206AS	Tiefora 6	138071511	135475387	117699460	98.1197	86.8789	2596124
QJIUK207A2	Tiefora 7	182933661	179967736	160135052	98.3787	88.9799	2965925
QJIUK208AA	Tiefora 8	187536376	182891147	162776148	97.523	89.0017	4645229
QJIUK209AI	Tiefora 9	177567012	175371773	140226858	98.7637	79.9598	2195239
QJIUK051AB	VK7 1	111958271	107587105	96605136	96.0957	89.7925	4371166
QJIUK195A9	VK7 10	145208288	141726420	124597700	97.6022	87.9142	3481868
QJIUK196AH	VK7 11	154688938	149484876	132475634	96.6358	88.6214	5204062
QJIUK197AP	VK7 12	169554113	165076994	149067304	97.3595	90.3017	4477119
QJIUK198AX	VK7 13	151490084	144157631	126400006	95.1598	87.6818	7332453
QJIUK199A7	VK7 14	144629790	143039366	127705258	98.9003	89.2798	1590424
QJIUK200AE	VK7 15	168713765	161866514	142877962	95.9415	88.269	6847251
QJIUK201AM	VK7 16	193119841	163770175	138244182	84.8024	84.4135	29349666
QJIUK202AU	VK7 17	145805508	140564964	120492180	96.4058	85.7199	5240544
QJIUK203A4	VK7 18	152272000	145319347	124813118	95.4341	85.8889	6952653
QJIUK204AC	VK7 19	174659226	168170275	150239888	96.2848	89.338	6488951
QJIUK052AJ	VK7 2	118732681	113522348	98877452	95.6117	87.0995	5210333
QJIUK205AK	VK7 20	211533273	205009220	184707152	96.9158	90.097	6524053
QJIUK053AR	VK7 3	104458864	101693673	91478116	97.3528	89.9546	2765191
QJIUK054A1	VK7 4	126400310	120463464	105055786	95.3031	87.2097	5936846
QJIUK055A9	VK7 5	117724846	114223950	98573694	97.0262	86.2986	3500896
QJIUK191AB	VK7 6	132511393	127962362	111130330	96.5671	86.8461	4549031
QJIUK192AJ	VK7 7	181051071	178353591	157258836	98.5101	88.1725	2697480
QJIUK193AR	VK7 8	136371090	125284180	108098330	91.87	86.2825	11086910
QJIUK194A1	VK7 9	149892774	145284838	128296952	96.9258	88.3072	4607936
