# Supplementary material for: Multi-omics analysis identifies loci associated with pyrethroid resistance across sister species in the Anopheles gambiae species complex
Source: BMC Genomics. 2026 Jul 7;27:594. doi: 10.1186/s12864-026-13109-8 (PMC13339448; doi:10.1186/s12864-026-13109-8)
Supplement: Supplementary file 13 — Supplementary Material 13. Supplementary Table 2. [file 12864_2026_13109_MOESM13_ESM.xlsx]

## Sheet: HIGH impact SNPs
Supplementary Table 2: SNPEff High and Moderate Impact SNPs. High and moderate impact SNPs are displayed in two tabs. Each table contains the chromosome, position, reference and alternative allele and SNPEff information along with allelic frequency across the populations.
Chromosome	Position	Reference	Alternative	Information (SNPEff)	Bakaridjan	Gaoua	Tiassale	VK7	Tiefora	Tengrela	Banfora	Banfora_Res	Banfora_Sus
2L	359143	C	T	ANN=T|start_lost|HIGH|AGAP004681|AGAP004681|transcript|AGAP004681-RA|protein_coding|1/2|c.3G>A|p.Met1?|138/857|3/411|1/136||;LOF=(AGAP004681|AGAP004681|1|1.00)	0	2.5	0	0	70	0	0	0	0
2L	2076374	G	T	ANN=T|splice_donor_variant&intron_variant|HIGH|AGAP029667|AGAP029667|transcript|AGAP029667-RA|protein_coding|2/20|c.676+1G>T||||||,T|upstream_gene_variant|MODIFIER|AGAP029667|AGAP029667|transcript|AGAP029667-RB|protein_coding||c.-1745G>T|||||1165|;LOF=(AGAP029667|AGAP029667|2|0.50)	100	97.5	100	92.5	22.5	66.6667	55	52.5	47.5
2L	3053589	C	A	ANN=A|stop_gained|HIGH|AGAP004751|AGAP004751|transcript|AGAP004751-RA|protein_coding|1/7|c.1232C>A|p.Ser411*|1295/3952|1232/3873|411/1290||,A|upstream_gene_variant|MODIFIER|AGAP004750|AGAP004750|transcript|AGAP004750-RA|protein_coding||c.-2613G>T|||||1534|,A|upstream_gene_variant|MODIFIER|AGAP004752|AGAP004752|transcript|AGAP004752-RA|protein_coding||c.-3551C>A|||||3405|,A|upstream_gene_variant|M…	92.1053	0	100	80	30	66.6667	0	17.5	2.5
2L	4506938	T	A	ANN=A|stop_lost|HIGH|AGAP004860|AGAP004860|transcript|AGAP004860-RA|protein_coding|5/5|c.2747A>T|p.Ter916Leuext*?|2787/2856|2747/2748|916/915||,A|upstream_gene_variant|MODIFIER|AGAP004859|AGAP004859|transcript|AGAP004859-RA|protein_coding||c.-3878A>T|||||3865|	0	2.5	0	0	70	0	0	0	0
2L	4671514	A	G	ANN=G|splice_donor_variant&intron_variant|HIGH|AGAP004866|AGAP004866|transcript|AGAP004866-RA|protein_coding|5/8|c.4134+2T>C||||||;LOF=(AGAP004866|AGAP004866|1|1.00)	0	25	0	0	0	0	0	0	0
2L	4755834	C	T	ANN=T|stop_gained|HIGH|AGAP004871|AGAP004871|transcript|AGAP004871-RA|protein_coding|5/7|c.304C>T|p.Arg102*|1965/4170|304/882|102/293||;LOF=(AGAP004871|AGAP004871|1|1.00);NMD=(AGAP004871|AGAP004871|1|1.00)	0	0	0	0	0	0	0	2.5	10
2L	4762130	C	T	ANN=T|start_lost|HIGH|AGAP004872|AGAP004872|transcript|AGAP004872-RA|protein_coding|1/3|c.3G>A|p.Leu1?|3/1056|3/1056|1/351||,T|downstream_gene_variant|MODIFIER|AGAP004871|AGAP004871|transcript|AGAP004871-RA|protein_coding||c.*5377C>T|||||3750|;LOF=(AGAP004872|AGAP004872|1|1.00)	0	97.5	0	0	0	0	0	0	0
2L	4800115	C	T	ANN=T|splice_donor_variant&intron_variant|HIGH|AGAP004873|AGAP004873|transcript|AGAP004873-RB|protein_coding|2/12|c.186+1G>A||||||,T|splice_donor_variant&intron_variant|HIGH|AGAP004873|AGAP004873|transcript|AGAP004873-RA|protein_coding|2/13|c.186+1G>A||||||;LOF=(AGAP004873|AGAP004873|2|1.00)	23.6842	0	0	0	0	22.2222	0	0	0
2L	4973435	G	A	ANN=A|stop_gained|HIGH|AGAP004888|AGAP004888|transcript|AGAP004888-RA|protein_coding|2/4|c.1500G>A|p.Trp500*|1500/2421|1500/2421|500/806||,A|upstream_gene_variant|MODIFIER|AGAP004886|AGAP004886|transcript|AGAP004886-RA|protein_coding||c.-5144C>T|||||4971|,A|upstream_gene_variant|MODIFIER|RpS17|AGAP004887|transcript|AGAP004887-RA|protein_coding||c.-2353C>T|||||2261|,A|upstream_gene_variant|MODIFIE…	0	0	0	32.5	0	5.55556	0	0	0
2L	4988547	T	A	ANN=A|stop_gained|HIGH|AGAP004891|AGAP004891|transcript|AGAP004891-RA|protein_coding|1/2|c.61A>T|p.Lys21*|111/1817|61/897|21/298||,A|downstream_gene_variant|MODIFIER|AGAP004890|AGAP004890|transcript|AGAP004890-RA|protein_coding||c.*3189T>A|||||1887|,A|downstream_gene_variant|MODIFIER|AGAP004890|AGAP004890|transcript|AGAP004890-RB|protein_coding||c.*3189T>A|||||1887|;LOF=(AGAP004891|AGAP004891|1|1…	0	0	0	0	0	0	0	2.5	25
2L	5996796	C	A	ANN=A|stop_lost&splice_region_variant|HIGH|AGAP004916|AGAP004916|transcript|AGAP004916-RA|protein_coding|2/2|c.929G>T|p.Ter310Leuext*?|937/938|929/930|310/309||	0	25	0	0	0	0	0	0	0
2L	6006484	C	T	ANN=T|stop_gained|HIGH|AGAP004917|AGAP004917|transcript|AGAP004917-RA|protein_coding|1/2|c.747G>A|p.Trp249*|747/897|747/897|249/298||,T|downstream_gene_variant|MODIFIER|AGAP004918|AGAP004918|transcript|AGAP004918-RA|protein_coding||c.*1799G>A|||||1717|,T|downstream_gene_variant|MODIFIER|AGAP028439|AGAP028439|transcript|AGAP028439-RA|protein_coding||c.*4639G>A|||||4639|	0	0	0	32.5	0	0	0	0	0
2L	6006999	T	A	ANN=A|stop_gained|HIGH|AGAP004917|AGAP004917|transcript|AGAP004917-RA|protein_coding|1/2|c.232A>T|p.Lys78*|232/897|232/897|78/298||,A|downstream_gene_variant|MODIFIER|AGAP004918|AGAP004918|transcript|AGAP004918-RA|protein_coding||c.*1284A>T|||||1202|,A|downstream_gene_variant|MODIFIER|AGAP028439|AGAP028439|transcript|AGAP028439-RA|protein_coding||c.*4124A>T|||||4124|;LOF=(AGAP004917|AGAP004917|1|…	0	0	0	0	0	11.1111	0	0	0
2L	6016231	G	A	ANN=A|stop_gained|HIGH|RpL15|AGAP004919|transcript|AGAP004919-RA|protein_coding|3/3|c.450G>A|p.Trp150*|496/768|450/615|150/204||,A|upstream_gene_variant|MODIFIER|AGAP028439|AGAP028439|transcript|AGAP028439-RA|protein_coding||c.-3914C>T|||||3914|	0	0	0	0	0	11.1111	0	0	0
2L	6131441	C	T	ANN=T|stop_gained|HIGH|AGAP004931|AGAP004931|transcript|AGAP004931-RA|protein_coding|4/4|c.901C>T|p.Gln301*|979/1617|901/909|301/302||,T|upstream_gene_variant|MODIFIER|AGAP028394|AGAP028394|transcript|AGAP028394-RA|protein_coding||c.-2767C>T|||||2298|,T|downstream_gene_variant|MODIFIER|AGAP029358|AGAP029358|transcript|AGAP029358-RA|protein_coding||c.*1844C>T|||||1807|	0	0	0	10	0	5.55556	55	27.5	42.5
2L	6188062	C	T	ANN=T|stop_gained|HIGH|AGAP004932|AGAP004932|transcript|AGAP004932-RA|protein_coding|8/8|c.1900C>T|p.Gln634*|3343/4943|1900/2514|634/837||	0	0	0	0	0	16.6667	0	0	0
2L	6205217	C	G	ANN=G|stop_gained|HIGH|AGAP004935|AGAP004935|transcript|AGAP004935-RA|protein_coding|2/3|c.932C>G|p.Ser311*|1290/3286|932/2667|311/888||,G|upstream_gene_variant|MODIFIER|GALE3|AGAP004934|transcript|AGAP004934-RA|protein_coding||c.-5268G>C|||||3022|,G|upstream_gene_variant|MODIFIER|AGAP004936|AGAP004936|transcript|AGAP004936-RA|protein_coding||c.-2759C>G|||||2506|,G|downstream_gene_variant|MODIFIE…	23.6842	0	0	20	0	22.2222	45	57.5	10
2L	7182678	T	A	ANN=A|stop_gained|HIGH|AGAP004955|AGAP004955|transcript|AGAP004955-RB|protein_coding|2/2|c.600T>A|p.Tyr200*|644/764|600/639|200/212||,A|upstream_gene_variant|MODIFIER|AGAP004954|AGAP004954|transcript|AGAP004954-RA|protein_coding||c.-2312A>T|||||2222|,A|upstream_gene_variant|MODIFIER|AGAP004957|AGAP004957|transcript|AGAP004957-RA|protein_coding||c.-4489T>A|||||4439|,A|downstream_gene_variant|MODIF…	50	0	0	10	0	11.1111	0	0	0
2L	7294566	T	C	ANN=C|splice_donor_variant&intron_variant|HIGH|AGAP028425|AGAP028425|transcript|AGAP028425-RA|protein_coding|5/5|c.2556+2T>C||||||,C|downstream_gene_variant|MODIFIER|AGAP004968|AGAP004968|transcript|AGAP004968-RA|protein_coding||c.*4320A>G|||||4320|;LOF=(AGAP028425|AGAP028425|1|1.00)	0	0	0	37.5	0	0	0	0	0
2L	8636865	G	T	ANN=T|stop_gained|HIGH|AGAP005033|AGAP005033|transcript|AGAP005033-RA|protein_coding|1/5|c.1646C>A|p.Ser549*|1736/9034|1646/8841|549/2946||;LOF=(AGAP005033|AGAP005033|1|1.00);NMD=(AGAP005033|AGAP005033|1|1.00)	0	2.5	0	0	32.5	0	0	0	0
2L	8653155	G	A	ANN=A|stop_gained|HIGH|AGAP005035|AGAP005035|transcript|AGAP005035-RA|protein_coding|11/11|c.4717C>T|p.Gln1573*|4918/6151|4717/4911|1573/1636||,A|upstream_gene_variant|MODIFIER|GPRMGL5|AGAP005034|transcript|AGAP005034-RA|protein_coding||c.-3939C>T|||||2337|	0	0	0	37.5	0	0	0	0	0
2L	8916384	G	A	ANN=A|start_lost|HIGH|AGAP028440|AGAP028440|transcript|AGAP028440-RA|protein_coding|1/1|c.3G>A|p.Met1?|422/3036|3/2142|1/713||,A|downstream_gene_variant|MODIFIER|AGAP005057|AGAP005057|transcript|AGAP005057-RA|protein_coding||c.*5870G>A|||||4149|,A|downstream_gene_variant|MODIFIER|AGAP005057|AGAP005057|transcript|AGAP005057-RB|protein_coding||c.*5169G>A|||||4149|;LOF=(AGAP028440|AGAP028440|1|1.00)	0	0	0	0	0	5.55556	65	37.5	50
2L	9008227	G	A	ANN=A|splice_donor_variant&intron_variant|HIGH|AGAP005058|AGAP005058|transcript|AGAP005058-RA|protein_coding|1/6|c.-1+1G>A||||||,A|intron_variant|MODIFIER|AGAP005058|AGAP005058|transcript|AGAP005058-RB|protein_coding|4/9|c.424-14528G>A||||||;LOF=(AGAP005058|AGAP005058|2|0.50)	0	25	0	0	0	0	0	0	0
2L	9689636	C	A	ANN=A|stop_gained|HIGH|AGAP005076|AGAP005076|transcript|AGAP005076-RA|protein_coding|8/11|c.1049C>A|p.Ser350*|1226/3827|1049/2067|350/688||,A|intron_variant|MODIFIER|AGAP005076|AGAP005076|transcript|AGAP005076-RB|protein_coding|7/8|c.850+1642C>A||||||,A|intron_variant|MODIFIER|AGAP005076|AGAP005076|transcript|AGAP005076-RC|protein_coding|7/8|c.850+1642C>A||||||,A|intron_variant|MODIFIER|AGAP00507…	0	0	0	0	0	11.1111	0	0	0
2L	10146287	G	A	ANN=A|splice_donor_variant&intron_variant|HIGH|AGAP005104|AGAP005104|transcript|AGAP005104-RA|protein_coding|1/5|c.-49+1G>A||||||,A|upstream_gene_variant|MODIFIER|AGAP005103|AGAP005103|transcript|AGAP005103-RA|protein_coding||c.-3752C>T|||||3634|,A|upstream_gene_variant|MODIFIER|AGAP005105|AGAP005105|transcript|AGAP005105-RA|protein_coding||c.-2899G>A|||||2729|;LOF=(AGAP005104|AGAP005104|1|1.00)	0	0	0	0	0	0	35	17.5	0
2L	10150108	T	C	ANN=C|splice_donor_variant&intron_variant|HIGH|AGAP005105|AGAP005105|transcript|AGAP005105-RA|protein_coding|2/3|c.733+2T>C||||||,C|upstream_gene_variant|MODIFIER|AGAP005106|AGAP005106|transcript|AGAP005106-RA|protein_coding||c.-4649T>C|||||4432|,C|upstream_gene_variant|MODIFIER|AGAP005106|AGAP005106|transcript|AGAP005106-RB|protein_coding||c.-4649T>C|||||4432|,C|downstream_gene_variant|MODIFIER|…	0	95	0	0	0	0	0	0	0
2L	10182711	A	C	ANN=C|stop_gained|HIGH|AGAP029484|AGAP029484|transcript|AGAP029484-RB|protein_coding|5/5|c.935T>G|p.Leu312*|1075/1465|935/1290|312/429||,C|intron_variant|MODIFIER|AGAP029484|AGAP029484|transcript|AGAP029484-RA|protein_coding|3/3|c.381+1519T>G||||||	0	97.5	0	0	0	0	0	0	0
2L	10251812	G	C	ANN=C|splice_donor_variant&intron_variant|HIGH|AGAP005121|AGAP005121|transcript|AGAP005121-RB|protein_coding|1/2|c.-58+1G>C||||||,C|upstream_gene_variant|MODIFIER|AGAP005119|AGAP005119|transcript|AGAP005119-RA|protein_coding||c.-3308C>G|||||3291|,C|upstream_gene_variant|MODIFIER|AGAP005120|AGAP005120|transcript|AGAP005120-RA|protein_coding||c.-753C>G|||||413|,C|upstream_gene_variant|MODIFIER|AGAP…	0	0	0	15	0	0	0	10	2.5
2L	10582882	C	A	ANN=A|stop_gained|HIGH|AGAP029363|AGAP029363|transcript|AGAP029363-RA|protein_coding|2/2|c.532G>T|p.Glu178*|1594/1670|532/579|178/192||,A|upstream_gene_variant|MODIFIER|AGAP005149|AGAP005149|transcript|AGAP005149-RA|protein_coding||c.-4910G>T|||||4832|,A|upstream_gene_variant|MODIFIER|AGAP005150|AGAP005150|transcript|AGAP005150-RA|protein_coding||c.-473G>T|||||106|	15.7895	97.5	0	0	0	5.55556	0	0	0
2L	12177461	T	A	ANN=A|stop_gained|HIGH|AGAP005196|AGAP005196|transcript|AGAP005196-RA|protein_coding|3/4|c.496A>T|p.Lys166*|535/1115|496/795|166/264||,A|upstream_gene_variant|MODIFIER|AGAP005195|AGAP005195|transcript|AGAP005195-RA|protein_coding||c.-5028A>T|||||4993|;LOF=(AGAP005196|AGAP005196|1|1.00);NMD=(AGAP005196|AGAP005196|1|1.00)	39.4737	0	0	0	0	0	0	0	0
2L	12530326	C	A	ANN=A|stop_lost|HIGH|AGAP005226|AGAP005226|transcript|AGAP005226-RA|protein_coding|5/5|c.542G>T|p.Ter181Leuext*?|644/822|542/543|181/180||,A|upstream_gene_variant|MODIFIER|tRNA-Glu|AGAP005224|transcript|AGAP005224-RA|protein_coding||c.-4270G>T|||||4270|WARNING_TRANSCRIPT_NO_START_CODON,A|upstream_gene_variant|MODIFIER|AGAP005225|AGAP005225|transcript|AGAP005225-RA|protein_coding||c.-785G>T|||||75…	0	0	0	0	0	11.1111	0	0	0
2L	13076717	T	G	ANN=G|splice_donor_variant&intron_variant|HIGH|AGAP005248|AGAP005248|transcript|AGAP005248-RA|protein_coding|1/6|c.-632+2T>G||||||;LOF=(AGAP005248|AGAP005248|1|1.00)	0	0	0	50	0	5.55556	0	7.5	5
2L	13652539	G	T	ANN=T|stop_gained|HIGH|AGAP005285|AGAP005285|transcript|AGAP005285-RA|protein_coding|5/13|c.4330G>T|p.Glu1444*|5402/12627|4330/6969|1444/2322||;LOF=(AGAP005285|AGAP005285|1|1.00);NMD=(AGAP005285|AGAP005285|1|1.00)	15.7895	0	0	0	0	0	0	0	0
2L	14259187	G	C	ANN=C|stop_gained|HIGH|Cht4|AGAP005339|transcript|AGAP005339-RA|protein_coding|2/2|c.111C>G|p.Tyr37*|111/1434|111/1434|37/477||,C|upstream_gene_variant|MODIFIER|AGAP005338|AGAP005338|transcript|AGAP005338-RA|protein_coding||c.-3280C>G|||||3280|	0	97.5	0	0	0	0	0	0	0
2L	14259342	C	T	ANN=T|stop_gained|HIGH|Cht4|AGAP005339|transcript|AGAP005339-RA|protein_coding|1/2|c.24G>A|p.Trp8*|24/1434|24/1434|8/477||,T|upstream_gene_variant|MODIFIER|AGAP005338|AGAP005338|transcript|AGAP005338-RA|protein_coding||c.-3435G>A|||||3435|	0	0	0	12.5	0	0	0	0	0
2L	14411583	C	T	ANN=T|stop_gained|HIGH|AGAP005349|AGAP005349|transcript|AGAP005349-RA|protein_coding|2/2|c.1606C>T|p.Gln536*|1665/2929|1606/2262|536/753||	0	7.5	0	0	0	5.55556	0	0	0
2L	14411637	C	T	ANN=T|stop_gained|HIGH|AGAP005349|AGAP005349|transcript|AGAP005349-RA|protein_coding|2/2|c.1660C>T|p.Gln554*|1719/2929|1660/2262|554/753||	57.8947	7.5	0	5	0	0	0	0	0
2L	14412238	G	T	ANN=T|stop_lost|HIGH|AGAP005349|AGAP005349|transcript|AGAP005349-RA|protein_coding|2/2|c.2261G>T|p.Ter754Leuext*?|2320/2929|2261/2262|754/753||	26.3158	0	0	47.5	47.5	5.55556	50	75	85
2L	14713740	A	G	ANN=G|start_lost|HIGH|COEBE2C|AGAP005371|transcript|AGAP005371-RA|protein_coding|1/2|c.2T>C|p.Met1?|2/1758|2/1758|1/585||,G|upstream_gene_variant|MODIFIER|COEBE4C|AGAP005370|transcript|AGAP005370-RA|protein_coding||c.-2100T>C|||||2100|,G|downstream_gene_variant|MODIFIER|COEBE3C|AGAP005372|transcript|AGAP005372-RA|protein_coding||c.*534T>C|||||453|,G|downstream_gene_variant|MODIFIER|COEBE1C|AGAP00…	100	100	100	100	100	94.4444	100	100	100
2L	14716679	A	T	ANN=T|stop_gained|HIGH|COEBE1C|AGAP005373|transcript|AGAP005373-RA|protein_coding|2/2|c.1614T>A|p.Cys538*|1614/1713|1614/1713|538/570||,T|upstream_gene_variant|MODIFIER|COEBE2C|AGAP005371|transcript|AGAP005371-RA|protein_coding||c.-2938T>A|||||2938|,T|upstream_gene_variant|MODIFIER|COEBE3C|AGAP005372|transcript|AGAP005372-RA|protein_coding||c.-642T>A|||||642|,T|intron_variant|MODIFIER|AGAP005374|…	26.3158	0	0	0	0	5.55556	0	0	0
2L	14809641	C	G	ANN=G|splice_acceptor_variant&intron_variant|HIGH|AGAP005378|AGAP005378|transcript|AGAP005378-RC|protein_coding|1/7|c.-125-1G>C||||||;LOF=(AGAP005378|AGAP005378|3|0.33)	0	0	0	0	0	0	35	30	20
2L	14849252	A	C	ANN=C|stop_gained|HIGH|AGAP005388|AGAP005388|transcript|AGAP005388-RA|protein_coding|2/2|c.792T>G|p.Tyr264*|832/1123|792/993|264/330||,C|upstream_gene_variant|MODIFIER|AGAP005387|AGAP005387|transcript|AGAP005387-RA|protein_coding||c.-1108T>G|||||1108|,C|downstream_gene_variant|MODIFIER|AGAP005386|AGAP005386|transcript|AGAP005386-RA|protein_coding||c.*4063A>C|||||4063|,C|downstream_gene_variant|MO…	65.7895	40	76.3158	15	70	61.1111	100	62.5	65
2L	15216631	C	A	ANN=A|splice_acceptor_variant&intron_variant|HIGH|AGAP005411|AGAP005411|transcript|AGAP005411-RA|protein_coding|5/7|c.673-1G>T||||||,A|5_prime_UTR_variant|MODIFIER|AGAP005411|AGAP005411|transcript|AGAP005411-RB|protein_coding|2/4|c.-43G>T|||||43|,A|downstream_gene_variant|MODIFIER|AGAP005410|AGAP005410|transcript|AGAP005410-RA|protein_coding||c.*3382C>A|||||3249|,A|downstream_gene_variant|MODIFIE…	0	0	0	0	55	0	0	0	0
2L	15335550	C	T	ANN=T|stop_gained|HIGH|AGAP005412|AGAP005412|transcript|AGAP005412-RA|protein_coding|4/4|c.1130G>A|p.Trp377*|1187/2058|1130/1941|377/646||,T|upstream_gene_variant|MODIFIER|AGAP005413|AGAP005413|transcript|AGAP005413-RA|protein_coding||c.-1764C>T|||||1560|,T|upstream_gene_variant|MODIFIER|AGAP005413|AGAP005413|transcript|AGAP005413-RB|protein_coding||c.-1764C>T|||||1560|,T|downstream_gene_variant|…	0	0	0	27.5	0	0	0	0	0
2L	15337972	A	G	ANN=G|splice_acceptor_variant&intron_variant|HIGH|AGAP005413|AGAP005413|transcript|AGAP005413-RB|protein_coding|2/2|c.504-2A>G||||||,G|synonymous_variant|LOW|AGAP005413|AGAP005413|transcript|AGAP005413-RA|protein_coding|2/2|c.573A>G|p.Ala191Ala|777/1207|573/849|191/282||,G|upstream_gene_variant|MODIFIER|AGAP005412|AGAP005412|transcript|AGAP005412-RA|protein_coding||c.-1081T>C|||||1024|,G|upstream…	100	100	100	90	100	94.4444	100	57.5	37.5
2L	15338161	C	T	ANN=T|stop_gained|HIGH|AGAP005413|AGAP005413|transcript|AGAP005413-RB|protein_coding|3/3|c.691C>T|p.Arg231*|895/1136|691/747|231/248||,T|synonymous_variant|LOW|AGAP005413|AGAP005413|transcript|AGAP005413-RA|protein_coding|2/2|c.762C>T|p.Asp254Asp|966/1207|762/849|254/282||,T|upstream_gene_variant|MODIFIER|AGAP005412|AGAP005412|transcript|AGAP005412-RA|protein_coding||c.-1270G>A|||||1213|,T|upstre…	0	0	0	27.5	0	0	0	0	0
2L	15454041	C	T	ANN=T|stop_gained|HIGH|AGAP005434|AGAP005434|transcript|AGAP005434-RA|protein_coding|1/2|c.702G>A|p.Trp234*|702/1710|702/1449|234/482||,T|intron_variant|MODIFIER|AGAP005433|AGAP005433|transcript|AGAP005433-RA|protein_coding|3/4|c.214+976C>T||||||	0	20	0	0	0	0	0	0	0
2L	15464231	A	T	ANN=T|stop_gained|HIGH|AGAP028445|AGAP028445|transcript|AGAP028445-RA|protein_coding|2/3|c.233T>A|p.Leu78*|437/1636|233/690|78/229||,T|upstream_gene_variant|MODIFIER|AGAP005435|AGAP005435|transcript|AGAP005435-RA|protein_coding||c.-2600A>T|||||2540|,T|downstream_gene_variant|MODIFIER|tRNA-Arg|AGAP005436|transcript|AGAP005436-RA|protein_coding||c.*3987T>A|||||3987|WARNING_TRANSCRIPT_INCOMPLETE,T|d…	100	100	100	100	90	100	100	100	100
2L	15994444	G	A	ANN=A|stop_gained|HIGH|AGAP005469|AGAP005469|transcript|AGAP005469-RA|protein_coding|1/1|c.469C>T|p.Gln157*|469/480|469/480|157/159||,A|intron_variant|MODIFIER|AGAP005471|AGAP005471|transcript|AGAP005471-RA|protein_coding|1/32|c.-458-3624G>A||||||	0	0	0	12.5	0	0	0	0	0
2L	16072107	T	A	ANN=A|stop_gained|HIGH|AGAP005475|AGAP005475|transcript|AGAP005475-RA|protein_coding|2/2|c.319A>T|p.Lys107*|411/1028|319/936|107/311||,A|upstream_gene_variant|MODIFIER|AGAP005472|AGAP005472|transcript|AGAP005472-RA|protein_coding||c.-4908A>T|||||4803|,A|upstream_gene_variant|MODIFIER|AGAP005474|AGAP005474|transcript|AGAP005474-RA|protein_coding||c.-1056A>T|||||974|,A|downstream_gene_variant|MODIF…	0	0	2.63158	0	55	11.1111	0	0	0
2L	16073547	G	T	ANN=T|stop_gained|HIGH|AGAP005476|AGAP005476|transcript|AGAP005476-RA|protein_coding|2/2|c.824C>A|p.Ser275*|902/1029|824/843|275/280||,T|upstream_gene_variant|MODIFIER|AGAP005474|AGAP005474|transcript|AGAP005474-RA|protein_coding||c.-2496C>A|||||2414|,T|upstream_gene_variant|MODIFIER|AGAP005475|AGAP005475|transcript|AGAP005475-RA|protein_coding||c.-1055C>A|||||963|,T|downstream_gene_variant|MODIF…	0	0	0	10	0	0	0	0	0
2L	16074363	C	A	ANN=A|stop_gained|HIGH|AGAP005476|AGAP005476|transcript|AGAP005476-RA|protein_coding|1/2|c.76G>T|p.Glu26*|154/1029|76/843|26/280||,A|upstream_gene_variant|MODIFIER|AGAP005474|AGAP005474|transcript|AGAP005474-RA|protein_coding||c.-3312G>T|||||3230|,A|upstream_gene_variant|MODIFIER|AGAP005475|AGAP005475|transcript|AGAP005475-RA|protein_coding||c.-1871G>T|||||1779|,A|upstream_gene_variant|MODIFIER|A…	26.3158	0	0	0	0	0	0	0	0
2L	16074920	C	A	ANN=A|stop_lost|HIGH|AGAP005477|AGAP005477|transcript|AGAP005477-RA|protein_coding|2/2|c.870G>T|p.Ter290Tyrext*?|911/1046|870/870|290/289||,A|upstream_gene_variant|MODIFIER|AGAP005474|AGAP005474|transcript|AGAP005474-RA|protein_coding||c.-3869G>T|||||3787|,A|upstream_gene_variant|MODIFIER|AGAP005475|AGAP005475|transcript|AGAP005475-RA|protein_coding||c.-2428G>T|||||2336|,A|upstream_gene_variant|M…	0	17.5	0	0	0	0	0	0	0
2L	16132427	G	T	ANN=T|stop_gained|HIGH|mRpL50|AGAP005486|transcript|AGAP005486-RA|protein_coding|3/4|c.425C>A|p.Ser142*|506/848|425/687|142/228||,T|upstream_gene_variant|MODIFIER|AGAP005484|AGAP005484|transcript|AGAP005484-RA|protein_coding||c.-1511C>A|||||1443|,T|upstream_gene_variant|MODIFIER|AGAP028605|AGAP028605|transcript|AGAP028605-RA|protein_coding||c.-4142G>T|||||3715|,T|downstream_gene_variant|MODIFIER|…	13.1579	0	0	0	0	11.1111	0	0	0
2L	16148621	G	A	ANN=A|splice_acceptor_variant&intron_variant|HIGH|AGAP028605|AGAP028605|transcript|AGAP028605-RA|protein_coding|1/7|c.-278-1G>A||||||;LOF=(AGAP028605|AGAP028605|1|1.00)	0	0	0	0	0	5.55556	65	20	15
2L	16200636	T	A	ANN=A|stop_lost|HIGH|AGAP029818|AGAP029818|transcript|AGAP029818-RA|protein_coding|3/3|c.291A>T|p.Ter97Cysext*?|514/570|291/291|97/96||,A|upstream_gene_variant|MODIFIER|AGAP005490|AGAP005490|transcript|AGAP005490-RA|protein_coding||c.-2165A>T|||||1233|,A|upstream_gene_variant|MODIFIER|AGAP005493|AGAP005493|transcript|AGAP005493-RA|protein_coding||c.-1925T>A|||||1925|,A|downstream_gene_variant|MOD…	0	0	0	0	0	0	65	20	15
2L	16200941	G	A	ANN=A|stop_gained|HIGH|AGAP029818|AGAP029818|transcript|AGAP029818-RA|protein_coding|2/3|c.70C>T|p.Gln24*|293/570|70/291|24/96||,A|upstream_gene_variant|MODIFIER|AGAP005490|AGAP005490|transcript|AGAP005490-RA|protein_coding||c.-2470C>T|||||1538|,A|upstream_gene_variant|MODIFIER|AGAP005493|AGAP005493|transcript|AGAP005493-RA|protein_coding||c.-1620G>A|||||1620|,A|downstream_gene_variant|MODIFIER|A…	0	0	26.3158	0	0	0	0	0	0
2L	16237939	C	A	ANN=A|splice_acceptor_variant&intron_variant|HIGH|AGAP005498|AGAP005498|transcript|AGAP005498-RA|protein_coding|1/5|c.-11-1G>T||||||,A|upstream_gene_variant|MODIFIER|AGAP005498|AGAP005498|transcript|AGAP005498-RC|protein_coding||c.-691G>T|||||691|,A|upstream_gene_variant|MODIFIER|AGAP005500|AGAP005500|transcript|AGAP005500-RA|protein_coding||c.-4622C>A|||||4622|,A|upstream_gene_variant|MODIFIER|A…	0	0	0	0	55	5.55556	0	0	0
2L	16490607	G	A	ANN=A|splice_donor_variant&intron_variant|HIGH|AGAP005510|AGAP005510|transcript|AGAP005510-RA|protein_coding|12/14|c.2037+2C>T||||||;LOF=(AGAP005510|AGAP005510|1|1.00)	100	100	100	100	100	83.3333	100	92.5	97.5
2L	16616830	C	T	ANN=T|stop_gained|HIGH|AGAP005525|AGAP005525|transcript|AGAP005525-RA|protein_coding|4/4|c.2560C>T|p.Gln854*|2583/2702|2560/2634|854/877||,T|upstream_gene_variant|MODIFIER|AGAP013280|AGAP013280|transcript|AGAP013280-RA|protein_coding||c.-5134G>A|||||4714|,T|upstream_gene_variant|MODIFIER|AGAP005524|AGAP005524|transcript|AGAP005524-RB|protein_coding||c.-3089G>A|||||3022|,T|upstream_gene_variant|MO…	0	17.5	0	0	0	0	0	0	0
2L	16678389	A	G	ANN=G|splice_donor_variant&intron_variant|HIGH|AGAP005533|AGAP005533|transcript|AGAP005533-RA|protein_coding|12/17|c.4926+2T>C||||||;LOF=(AGAP005533|AGAP005533|1|1.00)	0	77.5	0	0	0	0	0	0	0
2L	16692110	C	A	ANN=A|stop_gained|HIGH|AGAP005534|AGAP005534|transcript|AGAP005534-RA|protein_coding|2/2|c.663C>A|p.Cys221*|798/1202|663/927|221/308||,A|downstream_gene_variant|MODIFIER|Rpn5|AGAP005535|transcript|AGAP005535-RA|protein_coding||c.*879G>T|||||651|	0	0	28.9474	0	0	0	0	0	0
2L	16863052	C	A	ANN=A|stop_gained|HIGH|AGAP005541|AGAP005541|transcript|AGAP005541-RA|protein_coding|2/4|c.2646C>A|p.Cys882*|3466/8499|2646/7608|882/2535||,A|upstream_gene_variant|MODIFIER|Uch-L5|AGAP005540|transcript|AGAP005540-RA|protein_coding||c.-4097G>T|||||3907|;LOF=(AGAP005541|AGAP005541|1|1.00);NMD=(AGAP005541|AGAP005541|1|1.00)	18.4211	95	0	0	0	0	0	0	0
2L	17028568	A	T	ANN=T|splice_acceptor_variant&intron_variant|HIGH|AGAP005557|AGAP005557|transcript|AGAP005557-RA|protein_coding|3/5|c.1636-2A>T||||||,T|upstream_gene_variant|MODIFIER|AGAP005558|AGAP005558|transcript|AGAP005558-RA|protein_coding||c.-2111A>T|||||2003|,T|upstream_gene_variant|MODIFIER|Rpn10|AGAP005559|transcript|AGAP005559-RA|protein_coding||c.-4084A>T|||||3860|;LOF=(AGAP005557|AGAP005557|1|1.00)	0	0	0	0	0	0	0	30	20
2L	17332623	C	A	ANN=A|stop_gained|HIGH|AGAP005572|AGAP005572|transcript|AGAP005572-RA|protein_coding|3/6|c.391G>T|p.Glu131*|493/1735|391/1575|131/524||,A|upstream_gene_variant|MODIFIER|AGAP005570|AGAP005570|transcript|AGAP005570-RA|protein_coding||c.-4587G>T|||||4214|,A|upstream_gene_variant|MODIFIER|AGAP005571|AGAP005571|transcript|AGAP005571-RA|protein_coding||c.-1854G>T|||||1797|,A|downstream_gene_variant|MOD…	26.3158	2.5	5.26316	85	17.5	11.1111	0	0	0
2L	17337665	T	A	ANN=A|stop_gained|HIGH|AGAP005574|AGAP005574|transcript|AGAP005574-RA|protein_coding|6/7|c.1408A>T|p.Lys470*|1531/1962|1408/1743|470/580||,A|upstream_gene_variant|MODIFIER|AGAP005572|AGAP005572|transcript|AGAP005572-RA|protein_coding||c.-4513A>T|||||4411|,A|upstream_gene_variant|MODIFIER|AGAP005573|AGAP005573|transcript|AGAP005573-RA|protein_coding||c.-1196A>T|||||1043|,A|downstream_gene_variant|…	39.4737	0	0	0	0	0	0	0	0
2L	17339994	G	A	ANN=A|splice_donor_variant&intron_variant|HIGH|AGAP005575|AGAP005575|transcript|AGAP005575-RA|protein_coding|5/5|c.2609+2C>T||||||,A|upstream_gene_variant|MODIFIER|AGAP005573|AGAP005573|transcript|AGAP005573-RA|protein_coding||c.-3525C>T|||||3372|,A|upstream_gene_variant|MODIFIER|AGAP005574|AGAP005574|transcript|AGAP005574-RA|protein_coding||c.-582C>T|||||459|;LOF=(AGAP005575|AGAP005575|1|1.00)	0	97.5	0	0	0	5.55556	0	0	0
2L	17456838	G	T	ANN=T|stop_gained|HIGH|AGAP005587|AGAP005587|transcript|AGAP005587-RA|protein_coding|1/1|c.109G>T|p.Glu37*|109/891|109/891|37/296||	0	17.5	0	0	0	0	0	0	0
2L	17699304	G	A	ANN=A|stop_gained|HIGH|AGAP005596|AGAP005596|transcript|AGAP005596-RA|protein_coding|1/1|c.508C>T|p.Arg170*|542/835|508/801|170/266||,A|downstream_gene_variant|MODIFIER|AGAP005597|AGAP005597|transcript|AGAP005597-RA|protein_coding||c.*2559C>T|||||2559|,A|downstream_gene_variant|MODIFIER|AGAP005598|AGAP005598|transcript|AGAP005598-RA|protein_coding||c.*4276C>T|||||4276|	34.2105	0	0	0	0	11.1111	0	32.5	32.5
2L	17701962	A	T	ANN=T|stop_gained|HIGH|AGAP005597|AGAP005597|transcript|AGAP005597-RA|protein_coding|1/1|c.729T>A|p.Tyr243*|731/830|729/828|243/275||,T|upstream_gene_variant|MODIFIER|AGAP005596|AGAP005596|transcript|AGAP005596-RA|protein_coding||c.-2151T>A|||||2117|,T|downstream_gene_variant|MODIFIER|AGAP005598|AGAP005598|transcript|AGAP005598-RA|protein_coding||c.*1618T>A|||||1618|	0	70	50	0	0	16.6667	0	0	0
2L	17833321	C	A	ANN=A|splice_acceptor_variant&intron_variant|HIGH|AGAP005608|AGAP005608|transcript|AGAP005608-RA|protein_coding|1/4|c.-95-1G>T||||||,A|upstream_gene_variant|MODIFIER|AGAP005609|AGAP005609|transcript|AGAP005609-RA|protein_coding||c.-897C>A|||||525|,A|downstream_gene_variant|MODIFIER|AGAP005606|AGAP005606|transcript|AGAP005606-RA|protein_coding||c.*4740C>A|||||2965|;LOF=(AGAP005608|AGAP005608|1|1.0…	36.8421	0	0	25	0	5.55556	0	0	0
2L	17856754	T	C	ANN=C|start_lost|HIGH|AGAP029341|AGAP029341|transcript|AGAP029341-RA|protein_coding|1/4|c.2T>C|p.Met1?|22/1168|2/978|1/325||,C|downstream_gene_variant|MODIFIER|AGAP005613|AGAP005613|transcript|AGAP005613-RA|protein_coding||c.*3746T>C|||||3746|,C|downstream_gene_variant|MODIFIER|AGAP005613|AGAP005613|transcript|AGAP005613-RB|protein_coding||c.*3746T>C|||||3746|;LOF=(AGAP029341|AGAP029341|1|1.00)	0	32.5	0	0	0	0	0	0	0
2L	17856755	G	T	ANN=T|start_lost|HIGH|AGAP029341|AGAP029341|transcript|AGAP029341-RA|protein_coding|1/4|c.3G>T|p.Met1?|23/1168|3/978|1/325||,T|downstream_gene_variant|MODIFIER|AGAP005613|AGAP005613|transcript|AGAP005613-RA|protein_coding||c.*3747G>T|||||3747|,T|downstream_gene_variant|MODIFIER|AGAP005613|AGAP005613|transcript|AGAP005613-RB|protein_coding||c.*3747G>T|||||3747|;LOF=(AGAP029341|AGAP029341|1|1.00)	0	27.5	0	0	0	0	0	0	0
2L	17857266	G	T	ANN=T|splice_acceptor_variant&intron_variant|HIGH|AGAP029341|AGAP029341|transcript|AGAP029341-RA|protein_coding|2/3|c.170-1G>T||||||,T|downstream_gene_variant|MODIFIER|AGAP005613|AGAP005613|transcript|AGAP005613-RA|protein_coding||c.*4258G>T|||||4258|,T|downstream_gene_variant|MODIFIER|AGAP005613|AGAP005613|transcript|AGAP005613-RB|protein_coding||c.*4258G>T|||||4258|;LOF=(AGAP029341|AGAP029341|1…	0	0	0	10	0	0	0	0	0
2L	17858037	C	T	ANN=T|stop_gained|HIGH|AGAP029341|AGAP029341|transcript|AGAP029341-RA|protein_coding|4/4|c.871C>T|p.Gln291*|891/1168|871/978|291/325||	21.0526	0	0	0	0	0	0	0	0
2L	17947922	G	A	ANN=A|splice_acceptor_variant&intron_variant|HIGH|AGAP005624|AGAP005624|transcript|AGAP005624-RA|protein_coding|1/4|c.-13-1G>A||||||,A|5_prime_UTR_variant|MODIFIER|AGAP005624|AGAP005624|transcript|AGAP005624-RB|protein_coding|1/4|c.-14G>A|||||14|,A|upstream_gene_variant|MODIFIER|AGAP005623|AGAP005623|transcript|AGAP005623-RA|protein_coding||c.-996C>T|||||799|,A|downstream_gene_variant|MODIFIER|SC…	0	65	0	0	0	0	0	0	0
2L	18048154	G	T	ANN=T|stop_gained|HIGH|AGAP029349|AGAP029349|transcript|AGAP029349-RA|protein_coding|1/1|c.328G>T|p.Glu110*|560/3902|328/2115|110/704||,T|downstream_gene_variant|MODIFIER|AGAP005633|AGAP005633|transcript|AGAP005633-RA|protein_coding||c.*3946G>T|||||2385|	0	2.5	0	0	20	0	0	0	0
2L	18049941	A	C	ANN=C|stop_lost|HIGH|AGAP029349|AGAP029349|transcript|AGAP029349-RA|protein_coding|1/1|c.2115A>C|p.Ter705Cysext*?|2347/3902|2115/2115|705/704||,C|downstream_gene_variant|MODIFIER|AGAP005633|AGAP005633|transcript|AGAP005633-RA|protein_coding||c.*5733A>C|||||4172|,C|downstream_gene_variant|MODIFIER|Cht2|AGAP005634|transcript|AGAP005634-RA|protein_coding||c.*3726T>G|||||3726|	100	100	100	100	100	100	100	100	100
2L	18090251	T	A	ANN=A|stop_gained|HIGH|AGAP005638|AGAP005638|transcript|AGAP005638-RA|protein_coding|5/6|c.2846T>A|p.Leu949*|2881/3896|2846/3861|949/1286||,A|downstream_gene_variant|MODIFIER|ABCB2|AGAP005639|transcript|AGAP005639-RA|protein_coding||c.*3052A>T|||||1802|,A|downstream_gene_variant|MODIFIER|ABCB2|AGAP005639|transcript|AGAP005639-RB|protein_coding||c.*3052A>T|||||1802|;LOF=(AGAP005638|AGAP005638|1|1.…	0	2.5	5.26316	0	20	0	0	0	0
2L	18354369	G	T	ANN=T|stop_gained|HIGH|CYP305A4|AGAP005660|transcript|AGAP005660-RA|protein_coding|3/3|c.517G>T|p.Gly173*|707/2045|517/1575|173/524||,T|downstream_gene_variant|MODIFIER|CYP15B1|AGAP005658|transcript|AGAP005658-RA|protein_coding||c.*3662G>T|||||3592|,T|downstream_gene_variant|MODIFIER|AGAP005659|AGAP005659|transcript|AGAP005659-RA|protein_coding||c.*1135G>T|||||1006|,T|downstream_gene_variant|MODI…	0	0	0	0	32.5	0	0	0	0
2L	18499823	T	C	ANN=C|start_lost|HIGH|AGAP005663|AGAP005663|transcript|AGAP005663-RA|protein_coding|1/1|c.1A>G|p.Met1?|1/954|1/954|1/317||,C|upstream_gene_variant|MODIFIER|AGAP005665|AGAP005665|transcript|AGAP005665-RA|protein_coding||c.-3652T>C|||||3652|,C|downstream_gene_variant|MODIFIER|AGAP005664|AGAP005664|transcript|AGAP005664-RA|protein_coding||c.*931A>G|||||931|;LOF=(AGAP005663|AGAP005663|1|1.00)	0	17.5	0	0	0	0	0	0	0
2L	18511457	A	T	ANN=T|stop_gained|HIGH|AGAP005668|AGAP005668|transcript|AGAP005668-RA|protein_coding|1/1|c.322A>T|p.Arg108*|322/1218|322/1218|108/405||,T|upstream_gene_variant|MODIFIER|AGAP005669|AGAP005669|transcript|AGAP005669-RA|protein_coding||c.-1998A>T|||||1998|,T|downstream_gene_variant|MODIFIER|AGAP028732|AGAP028732|transcript|AGAP028732-RA|protein_coding||c.*4095A>T|||||4095|,T|downstream_gene_variant|M…	84.2105	80	0	0	0	5.55556	0	0	0
2L	18512077	C	A	ANN=A|stop_gained|HIGH|AGAP005668|AGAP005668|transcript|AGAP005668-RA|protein_coding|1/1|c.942C>A|p.Tyr314*|942/1218|942/1218|314/405||,A|upstream_gene_variant|MODIFIER|AGAP005669|AGAP005669|transcript|AGAP005669-RA|protein_coding||c.-1378C>A|||||1378|,A|downstream_gene_variant|MODIFIER|AGAP028732|AGAP028732|transcript|AGAP028732-RA|protein_coding||c.*4715C>A|||||4715|,A|downstream_gene_variant|M…	0	0	0	0	0	0	0	10	25
2L	18651662	C	A	ANN=A|stop_gained|HIGH|IR133|AGAP005677|transcript|AGAP005677-RA|protein_coding|2/2|c.1354G>T|p.Glu452*|1354/1656|1354/1656|452/551||,A|downstream_gene_variant|MODIFIER|tRNA-Pro|AGAP005676|transcript|AGAP005676-RA|protein_coding||c.*1716C>A|||||1716|WARNING_TRANSCRIPT_NO_START_CODON,A|intron_variant|MODIFIER|AGAP005675|AGAP005675|transcript|AGAP005675-RA|protein_coding|3/3|c.291+347C>A||||||	0	0	52.6316	0	0	0	0	0	0
2L	18652026	G	T	ANN=T|stop_gained|HIGH|IR133|AGAP005677|transcript|AGAP005677-RA|protein_coding|2/2|c.990C>A|p.Tyr330*|990/1656|990/1656|330/551||,T|downstream_gene_variant|MODIFIER|tRNA-Pro|AGAP005676|transcript|AGAP005676-RA|protein_coding||c.*2080G>T|||||2080|WARNING_TRANSCRIPT_NO_START_CODON,T|intron_variant|MODIFIER|AGAP005675|AGAP005675|transcript|AGAP005675-RA|protein_coding|3/3|c.291+711G>T||||||	0	0	0	2.5	0	0	30	0	0
2L	18664069	C	T	ANN=T|start_lost|HIGH|IR135|AGAP005679|transcript|AGAP005679-RA|protein_coding|1/1|c.3G>A|p.Met1?|3/1791|3/1791|1/596||,T|upstream_gene_variant|MODIFIER|IR134|AGAP005678|transcript|AGAP005678-RA|protein_coding||c.-4800G>A|||||4800|,T|intron_variant|MODIFIER|AGAP005675|AGAP005675|transcript|AGAP005675-RA|protein_coding|3/3|c.292-6151C>T||||||;LOF=(IR135|AGAP005679|1|1.00)	36.8421	0	0	0	0	0	0	0	0
2L	18750692	T	A	ANN=A|stop_gained|HIGH|AGAP005686|AGAP005686|transcript|AGAP005686-RA|protein_coding|1/1|c.832A>T|p.Arg278*|832/894|832/894|278/297||,A|upstream_gene_variant|MODIFIER|AGAP005685|AGAP005685|transcript|AGAP005685-RA|protein_coding||c.-3913A>T|||||3739|,A|downstream_gene_variant|MODIFIER|Syx17|AGAP005684|transcript|AGAP005684-RA|protein_coding||c.*4773T>A|||||4512|,A|downstream_gene_variant|MODIFIER…	0	97.5	0	82.5	0	11.1111	70	50	12.5
2L	18755132	C	T	ANN=T|start_lost|HIGH|AGAP005688|AGAP005688|transcript|AGAP005688-RA|protein_coding|1/1|c.3G>A|p.Met1?|3/906|3/906|1/301||,T|upstream_gene_variant|MODIFIER|AGAP005686|AGAP005686|transcript|AGAP005686-RA|protein_coding||c.-3609G>A|||||3609|,T|upstream_gene_variant|MODIFIER|AGAP005687|AGAP005687|transcript|AGAP005687-RA|protein_coding||c.-1381G>A|||||1381|,T|upstream_gene_variant|MODIFIER|AGAP00568…	26.3158	0	0	0	0	0	0	0	0
2L	18764350	C	A	ANN=A|stop_gained|HIGH|AGAP005691|AGAP005691|transcript|AGAP005691-RA|protein_coding|1/1|c.479C>A|p.Ser160*|479/906|479/906|160/301||,A|downstream_gene_variant|MODIFIER|AGAP005690|AGAP005690|transcript|AGAP005690-RA|protein_coding||c.*3319C>A|||||3319|	0	0	0	0	0	0	0	40	62.5
2L	18826923	G	A	ANN=A|stop_gained|HIGH|AGAP029361|AGAP029361|transcript|AGAP029361-RA|protein_coding|3/3|c.412C>T|p.Gln138*|850/1186|412/687|138/228||	15.7895	0	5.26316	0	0	0	0	0	0
2L	19418040	C	T	ANN=T|stop_gained|HIGH|AGAP005714|AGAP005714|transcript|AGAP005714-RA|protein_coding|10/10|c.6948G>A|p.Trp2316*|6948/7784|6948/7098|2316/2365||	0	0	0	0	17.5	0	0	0	0
2L	19419346	A	G	ANN=G|splice_donor_variant&intron_variant|HIGH|AGAP005714|AGAP005714|transcript|AGAP005714-RA|protein_coding|8/9|c.5758+2T>C||||||;LOF=(AGAP005714|AGAP005714|1|1.00)	0	0	0	5	0	5.55556	30	0	0
2L	20048666	C	A	ANN=A|stop_gained|HIGH|AGAP029489|AGAP029489|transcript|AGAP029489-RA|protein_coding|2/7|c.503C>A|p.Ser168*|1664/9765|503/7344|168/2447||,A|upstream_gene_variant|MODIFIER|AGAP029489|AGAP029489|transcript|AGAP029489-RB|protein_coding||c.-4222C>A|||||4027|;LOF=(AGAP029489|AGAP029489|2|0.50);NMD=(AGAP029489|AGAP029489|2|0.50)	0	40	0	0	5	0	0	0	0
2L	20213014	G	A	ANN=A|stop_gained|HIGH|AGAP005754|AGAP005754|transcript|AGAP005754-RA|protein_coding|1/3|c.25C>T|p.Arg9*|25/1629|25/1629|9/542||,A|downstream_gene_variant|MODIFIER|AGAP005753|AGAP005753|transcript|AGAP005753-RA|protein_coding||c.*2648G>A|||||2488|,A|downstream_gene_variant|MODIFIER|AGAP005755|AGAP005755|transcript|AGAP005755-RA|protein_coding||c.*3290C>T|||||360|,A|downstream_gene_variant|MODIFIE…	0	97.5	0	0	0	0	0	0	0
2L	20296262	A	G	ANN=G|start_lost|HIGH|COEAE3D|AGAP005758|transcript|AGAP005758-RA|protein_coding|1/5|c.1A>G|p.Met1?|209/2135|1/1779|1/592||,G|downstream_gene_variant|MODIFIER|COEAE2E|AGAP005757|transcript|AGAP005757-RA|protein_coding||c.*2613A>G|||||2477|,G|downstream_gene_variant|MODIFIER|AGAP005759|AGAP005759|transcript|AGAP005759-RA|protein_coding||c.*2812T>C|||||2508|;LOF=(COEAE3D|AGAP005758|1|1.00)	0	25	0	0	0	0	0	0	0
2L	20296263	T	C	ANN=C|start_lost|HIGH|COEAE3D|AGAP005758|transcript|AGAP005758-RA|protein_coding|1/5|c.2T>C|p.Met1?|210/2135|2/1779|1/592||,C|downstream_gene_variant|MODIFIER|COEAE2E|AGAP005757|transcript|AGAP005757-RA|protein_coding||c.*2614T>C|||||2478|,C|downstream_gene_variant|MODIFIER|AGAP005759|AGAP005759|transcript|AGAP005759-RA|protein_coding||c.*2811A>G|||||2507|;LOF=(COEAE3D|AGAP005758|1|1.00)	0	97.5	0	0	0	5.55556	0	0	0
2L	20328611	G	A	ANN=A|stop_gained|HIGH|Or33|AGAP005760|transcript|AGAP005760-RA|protein_coding|1/6|c.70C>T|p.Gln24*|587/2178|70/1281|24/426||,A|intron_variant|MODIFIER|AGAP005763|AGAP005763|transcript|AGAP005763-RA|protein_coding|2/14|c.-456-3268G>A||||||;LOF=(Or33|AGAP005760|1|1.00);NMD=(Or33|AGAP005760|1|1.00)	36.8421	97.5	10.5263	2.5	0	22.2222	30	22.5	10
2L	20340150	C	T	ANN=T|splice_acceptor_variant&intron_variant|HIGH|AGAP005762|AGAP005762|transcript|AGAP005762-RA|protein_coding|3/3|c.463-1G>A||||||,T|splice_acceptor_variant&intron_variant|HIGH|AGAP005762|AGAP005762|transcript|AGAP005762-RB|protein_coding|2/2|c.328-1G>A||||||,T|downstream_gene_variant|MODIFIER|AGAP005761|AGAP005761|transcript|AGAP005761-RA|protein_coding||c.*1328C>T|||||129|,T|intron_variant|MO…	0	0	0	12.5	0	5.55556	0	0	0
2L	20467274	G	A	ANN=A|stop_gained|HIGH|AGAP005773|AGAP005773|transcript|AGAP005773-RA|protein_coding|5/10|c.229C>T|p.Arg77*|874/1713|229/1068|77/355||,A|stop_gained|HIGH|AGAP005773|AGAP005773|transcript|AGAP005773-RB|protein_coding|4/9|c.229C>T|p.Arg77*|229/1068|229/1068|77/355||,A|downstream_gene_variant|MODIFIER|CYP49A1|AGAP005774|transcript|AGAP005774-RA|protein_coding||c.*2984G>A|||||2817|;LOF=(AGAP005773|AG…	0	0	0	0	0	11.1111	0	0	0
2L	20572494	A	T	ANN=T|stop_gained|HIGH|AGAP005783|AGAP005783|transcript|AGAP005783-RA|protein_coding|3/6|c.1045A>T|p.Arg349*|1750/8763|1045/7080|349/2359||;LOF=(AGAP005783|AGAP005783|1|1.00);NMD=(AGAP005783|AGAP005783|1|1.00)	0	47.5	0	0	0	0	0	0	0
2L	20572641	A	T	ANN=T|stop_gained|HIGH|AGAP005783|AGAP005783|transcript|AGAP005783-RA|protein_coding|3/6|c.1192A>T|p.Lys398*|1897/8763|1192/7080|398/2359||;LOF=(AGAP005783|AGAP005783|1|1.00);NMD=(AGAP005783|AGAP005783|1|1.00)	0	52.5	0	0	0	5.55556	0	0	0
2L	20676002	G	A	ANN=A|stop_gained|HIGH|AGAP005789|AGAP005789|transcript|AGAP005789-RA|protein_coding|1/5|c.1678C>T|p.Gln560*|1722/4280|1678/4209|560/1402||;LOF=(AGAP005789|AGAP005789|1|1.00);NMD=(AGAP005789|AGAP005789|1|1.00)	18.4211	0	0	0	0	0	0	0	0
2L	21631470	G	T	ANN=T|stop_gained|HIGH|AGAP005812|AGAP005812|transcript|AGAP005812-RA|protein_coding|2/3|c.530C>A|p.Ser177*|661/902|530/735|177/244||,T|upstream_gene_variant|MODIFIER|AGAP005813|AGAP005813|transcript|AGAP005813-RA|protein_coding||c.-1270G>T|||||1149|,T|upstream_gene_variant|MODIFIER|AGAP005814|AGAP005814|transcript|AGAP005814-RA|protein_coding||c.-2942G>T|||||2551|,T|downstream_gene_variant|MODIF…	0	15	0	0	0	0	0	0	0
2L	21638346	T	C	ANN=C|stop_lost|HIGH|AGAP005815|AGAP005815|transcript|AGAP005815-RA|protein_coding|4/4|c.912A>G|p.Ter304Trpext*?|1851/2511|912/912|304/303||,C|downstream_gene_variant|MODIFIER|AGAP005813|AGAP005813|transcript|AGAP005813-RA|protein_coding||c.*5151T>C|||||5000|,C|downstream_gene_variant|MODIFIER|AGAP005814|AGAP005814|transcript|AGAP005814-RA|protein_coding||c.*1691T>C|||||791|	0	17.5	0	0	0	11.1111	5	0	0
2L	21748257	T	C	ANN=C|splice_donor_variant&intron_variant|HIGH|AGAP005816|AGAP005816|transcript|AGAP005816-RA|protein_coding|1/12|c.-1291+2T>C||||||;LOF=(AGAP005816|AGAP005816|1|1.00)	0	85	0	0	0	0	0	0	0
2L	21833029	T	G	ANN=G|stop_gained|HIGH|AGAP005819|AGAP005819|transcript|AGAP005819-RA|protein_coding|1/2|c.62T>G|p.Leu21*|251/2563|62/2199|21/732||,G|upstream_gene_variant|MODIFIER|Cdk4|AGAP005817|transcript|AGAP005817-RA|protein_coding||c.-3413A>C|||||2905|,G|downstream_gene_variant|MODIFIER|AGAP005818|AGAP005818|transcript|AGAP005818-RA|protein_coding||c.*849T>G|||||658|,G|downstream_gene_variant|MODIFIER|AGAP…	0	0	0	0	20	5.55556	0	0	0
2L	22311478	A	G	ANN=G|splice_donor_variant&intron_variant|HIGH|COEJHE3E|AGAP005835|transcript|AGAP005835-RA|protein_coding|2/2|c.1278+2T>C||||||,G|downstream_gene_variant|MODIFIER|COEJHE4E|AGAP005836|transcript|AGAP005836-RA|protein_coding||c.*2206T>C|||||2206|,G|downstream_gene_variant|MODIFIER|COEJHE5E|AGAP005837|transcript|AGAP005837-RA|protein_coding||c.*5095T>C|||||4998|;LOF=(COEJHE3E|AGAP005835|1|1.00)	0	0	0	0	0	16.6667	0	0	0
2L	22316574	T	A	ANN=A|stop_lost|HIGH|COEJHE5E|AGAP005837|transcript|AGAP005837-RA|protein_coding|4/4|c.1724A>T|p.Ter575Leuext*?|1823/1921|1724/1725|575/574||,A|upstream_gene_variant|MODIFIER|COEJHE3E|AGAP005835|transcript|AGAP005835-RA|protein_coding||c.-3748A>T|||||3748|,A|upstream_gene_variant|MODIFIER|COEJHE4E|AGAP005836|transcript|AGAP005836-RA|protein_coding||c.-1030A>T|||||1030|	0	52.5	0	0	0	0	0	0	0
2L	22423450	C	T	ANN=T|stop_gained|HIGH|AGAP005843|AGAP005843|transcript|AGAP005843-RA|protein_coding|2/3|c.307C>T|p.Gln103*|464/879|307/693|103/230||,T|upstream_gene_variant|MODIFIER|AGAP005842|AGAP005842|transcript|AGAP005842-RA|protein_coding||c.-2530G>A|||||2418|,T|upstream_gene_variant|MODIFIER|AGAP005844|AGAP005844|transcript|AGAP005844-RA|protein_coding||c.-875C>T|||||733|,T|downstream_gene_variant|MODIFIE…	0	0	0	0	0	0	10	0	0
2L	22533272	A	G	ANN=G|splice_donor_variant&intron_variant|HIGH|AGAP005849|AGAP005849|transcript|AGAP005849-RA|protein_coding|3/16|c.604+2T>C||||||;LOF=(AGAP005849|AGAP005849|1|1.00)	100	100	100	100	100	100	100	95	82.5
2L	22624527	G	T	ANN=T|stop_gained|HIGH|AGAP005855|AGAP005855|transcript|AGAP005855-RA|protein_coding|4/4|c.862G>T|p.Glu288*|1000/1158|862/942|288/313||,T|downstream_gene_variant|MODIFIER|AGAP005856|AGAP005856|transcript|AGAP005856-RA|protein_coding||c.*350C>A|||||350|	0	0	0	7.5	0	16.6667	0	0	0
2L	22641870	T	C	ANN=C|splice_donor_variant&intron_variant|HIGH|AGAP005861|AGAP005861|transcript|AGAP005861-RB|protein_coding|1/2|c.-6+2T>C||||||,C|5_prime_UTR_variant|MODIFIER|AGAP005861|AGAP005861|transcript|AGAP005861-RA|protein_coding|1/2|c.-84T>C|||||84|,C|upstream_gene_variant|MODIFIER|AGAP005859|AGAP005859|transcript|AGAP005859-RA|protein_coding||c.-4139A>G|||||4073|,C|upstream_gene_variant|MODIFIER|AGAP00…	0	0	0	0	0	0	10	0	0
2L	22687208	G	T	ANN=T|stop_gained|HIGH|AGAP005870|AGAP005870|transcript|AGAP005870-RA|protein_coding|9/11|c.920C>A|p.Ser307*|1512/4171|920/1374|307/457||,T|downstream_gene_variant|MODIFIER|AGAP005869|AGAP005869|transcript|AGAP005869-RA|protein_coding||c.*5049G>T|||||3102|;LOF=(AGAP005870|AGAP005870|1|1.00);NMD=(AGAP005870|AGAP005870|1|1.00)	0	100	76.3158	0	5	33.3333	85	47.5	22.5
2L	23477094	T	A	ANN=A|splice_donor_variant&intron_variant|HIGH|AGAP005901|AGAP005901|transcript|AGAP005901-RA|protein_coding|1/4|c.-19+2T>A||||||,A|intron_variant|MODIFIER|AGAP005901|AGAP005901|transcript|AGAP005901-RC|protein_coding|5/8|c.1513-1794T>A||||||,A|intron_variant|MODIFIER|AGAP005901|AGAP005901|transcript|AGAP005901-RB|protein_coding|3/6|c.694-1794T>A||||||;LOF=(AGAP005901|AGAP005901|3|0.33)	100	100	76.3158	92.5	80	94.4444	100	37.5	27.5
2L	23801826	T	A	ANN=A|stop_gained|HIGH|AGAP005926|AGAP005926|transcript|AGAP005926-RA|protein_coding|4/8|c.2695A>T|p.Arg899*|2930/6040|2695/5217|899/1738||,A|upstream_gene_variant|MODIFIER|mRpL36|AGAP005927|transcript|AGAP005927-RA|protein_coding||c.-3496T>A|||||3438|,A|downstream_gene_variant|MODIFIER|AGAP005928|AGAP005928|transcript|AGAP005928-RA|protein_coding||c.*5008A>T|||||4354|;LOF=(AGAP005926|AGAP005926|…	0	20	0	0	0	0	0	0	0
2L	23807205	G	A	ANN=A|stop_gained|HIGH|AGAP005928|AGAP005928|transcript|AGAP005928-RA|protein_coding|4/4|c.1660C>T|p.Gln554*|1847/2872|1660/2031|554/676||,A|upstream_gene_variant|MODIFIER|AGAP005926|AGAP005926|transcript|AGAP005926-RA|protein_coding||c.-2394C>T|||||2159|,A|downstream_gene_variant|MODIFIER|mRpL36|AGAP005927|transcript|AGAP005927-RA|protein_coding||c.*1407G>A|||||1206|	68.4211	100	52.6316	87.5	97.5	66.6667	100	60	37.5
2L	23850452	G	T	ANN=T|stop_gained|HIGH|AGAP005932|AGAP005932|transcript|AGAP005932-RA|protein_coding|1/1|c.704C>A|p.Ser235*|704/723|704/723|235/240||,T|upstream_gene_variant|MODIFIER|AGAP005934|AGAP005934|transcript|AGAP005934-RA|protein_coding||c.-3799G>T|||||3581|,T|downstream_gene_variant|MODIFIER|AGAP005931|AGAP005931|transcript|AGAP005931-RA|protein_coding||c.*996G>T|||||812|,T|downstream_gene_variant|MODIF…	0	0	50	0	45	0	0	0	0
2L	23850780	C	A	ANN=A|stop_gained|HIGH|AGAP005932|AGAP005932|transcript|AGAP005932-RA|protein_coding|1/1|c.376G>T|p.Glu126*|376/723|376/723|126/240||,A|upstream_gene_variant|MODIFIER|AGAP005934|AGAP005934|transcript|AGAP005934-RA|protein_coding||c.-3471C>A|||||3253|,A|downstream_gene_variant|MODIFIER|AGAP005931|AGAP005931|transcript|AGAP005931-RA|protein_coding||c.*1324C>A|||||1140|,A|downstream_gene_variant|MOD…	0	30	0	0	0	16.6667	0	0	0
2L	23922442	C	A	ANN=A|stop_lost|HIGH|AGAP005942|AGAP005942|transcript|AGAP005942-RB|protein_coding|5/6|c.944G>T|p.Ter315Leuext*?|967/1262|944/945|315/314||,A|missense_variant|MODERATE|AGAP005942|AGAP005942|transcript|AGAP005942-RA|protein_coding|5/6|c.969G>T|p.Met323Ile|992/1287|969/1176|323/391||,A|upstream_gene_variant|MODIFIER|AGAP005941|AGAP005941|transcript|AGAP005941-RA|protein_coding||c.-1137G>T|||||1137|…	0	0	0	0	12.5	5.55556	0	0	0
2L	23923787	A	G	ANN=G|start_lost|HIGH|AGAP005942|AGAP005942|transcript|AGAP005942-RA|protein_coding|1/6|c.2T>C|p.Met1?|25/1287|2/1176|1/391||,G|start_lost|HIGH|AGAP005942|AGAP005942|transcript|AGAP005942-RB|protein_coding|1/6|c.2T>C|p.Met1?|25/1262|2/945|1/314||,G|upstream_gene_variant|MODIFIER|AGAP005941|AGAP005941|transcript|AGAP005941-RA|protein_coding||c.-2482T>C|||||2482|,G|intron_variant|MODIFIER|AGAP00594…	100	100	76.3158	100	100	100	100	95	82.5
2L	24043482	T	G	ANN=G|splice_acceptor_variant&intron_variant|HIGH|AGAP005954|AGAP005954|transcript|AGAP005954-RA|protein_coding|1/2|c.-98-2A>C||||||,G|upstream_gene_variant|MODIFIER|AGAP005955|AGAP005955|transcript|AGAP005955-RA|protein_coding||c.-1043T>G|||||984|,G|downstream_gene_variant|MODIFIER|AGAP005953|AGAP005953|transcript|AGAP005953-RA|protein_coding||c.*2503T>G|||||2353|,G|downstream_gene_variant|MODIF…	42.1053	0	0	0	0	5.55556	0	0	0
2L	24348718	G	A	ANN=A|stop_gained|HIGH|AGAP005975|AGAP005975|transcript|AGAP005975-RA|protein_coding|1/1|c.1021C>T|p.Gln341*|1220/1621|1021/1191|341/396||	100	100	76.3158	100	100	100	100	95	82.5
2L	24348900	C	T	ANN=T|stop_gained|HIGH|AGAP005975|AGAP005975|transcript|AGAP005975-RA|protein_coding|1/1|c.839G>A|p.Trp280*|1038/1621|839/1191|280/396||	0	0	23.6842	0	0	0	0	0	0
2L	24406901	G	A	ANN=A|stop_gained|HIGH|AGAP028397|AGAP028397|transcript|AGAP028397-RA|protein_coding|3/3|c.1930C>T|p.Gln644*|2760/2878|1930/1983|644/660||,A|upstream_gene_variant|MODIFIER|AGAP005977|AGAP005977|transcript|AGAP005977-RA|protein_coding||c.-4161G>A|||||3092|,A|downstream_gene_variant|MODIFIER|AGAP005976|AGAP005976|transcript|AGAP005976-RA|protein_coding||c.*3311G>A|||||634|	0	0	0	0	0	27.7778	0	0	0
2L	24581124	T	C	ANN=C|splice_acceptor_variant&splice_region_variant&intron_variant|HIGH|AGAP005994|AGAP005994|transcript|AGAP005994-RA|protein_coding|1/1|c.655-1A>G||||||,C|intron_variant|MODIFIER|AGAP005993|AGAP005993|transcript|AGAP005993-RA|protein_coding|2/4|c.58-1951A>G||||||;LOF=(AGAP005994|AGAP005994|1|1.00)	100	100	94.7368	65	42.5	72.2222	95	95	77.5
2L	24659078	C	A	ANN=A|stop_gained|HIGH|CPR33|AGAP006013|transcript|AGAP006013-RA|protein_coding|2/2|c.441C>A|p.Tyr147*|441/444|441/444|147/147||,A|upstream_gene_variant|MODIFIER|CPR32|AGAP006012|transcript|AGAP006012-RA|protein_coding||c.-4384G>T|||||4384|	0	0	0	55	0	0	5	25	15
2L	24773305	G	A	ANN=A|stop_gained|HIGH|AGAP006019|AGAP006019|transcript|AGAP006019-RA|protein_coding|1/4|c.95G>A|p.Trp32*|95/1848|95/1848|32/615||,A|intron_variant|MODIFIER|AGAP006018|AGAP006018|transcript|AGAP006018-RA|protein_coding|2/3|c.1630-57209C>T||||||;LOF=(AGAP006019|AGAP006019|1|1.00);NMD=(AGAP006019|AGAP006019|1|1.00)	0	0	52.6316	0	0	0	0	0	0
2L	25037442	C	T	ANN=T|splice_donor_variant&intron_variant|HIGH|AGAP006024|AGAP006024|transcript|AGAP006024-RA|protein_coding|1/3|c.-376+1G>A||||||;LOF=(AGAP006024|AGAP006024|1|1.00)	100	100	76.3158	100	100	88.8889	100	60	37.5
2L	25190258	C	T	ANN=T|stop_gained|HIGH|AGAP006026|AGAP006026|transcript|AGAP006026-RA|protein_coding|2/9|c.192G>A|p.Trp64*|726/2523|192/1281|64/426||;LOF=(AGAP006026|AGAP006026|1|1.00);NMD=(AGAP006026|AGAP006026|1|1.00)	0	0	0	0	15	5.55556	0	0	0
2L	25255899	G	C	ANN=C|splice_acceptor_variant&intron_variant|HIGH|GLURI|AGAP006027|transcript|AGAP006027-RA|protein_coding|1/12|c.-599-1G>C||||||;LOF=(GLURI|AGAP006027|1|1.00)	0	0	0	0	20	0	0	0	0
2L	25277923	C	T	ANN=T|stop_gained|HIGH|GLURI|AGAP006027|transcript|AGAP006027-RA|protein_coding|4/13|c.547C>T|p.Gln183*|1608/6431|547/2919|183/972||;LOF=(GLURI|AGAP006027|1|1.00);NMD=(GLURI|AGAP006027|1|1.00)	0	0	0	0	5	5.55556	50	22.5	25
2L	25630764	C	T	ANN=T|splice_donor_variant&intron_variant|HIGH|Med23|AGAP006046|transcript|AGAP006046-RA|protein_coding|5/6|c.3271+2C>T||||||,T|downstream_gene_variant|MODIFIER|CYP4J9|AGAP006047|transcript|AGAP006047-RA|protein_coding||c.*1450G>A|||||1450|,T|downstream_gene_variant|MODIFIER|CYP4J5|AGAP006048|transcript|AGAP006048-RA|protein_coding||c.*3647G>A|||||3367|;LOF=(Med23|AGAP006046|1|1.00)	0	0	15.7895	0	50	27.7778	20	0	0
2L	25632216	A	T	ANN=T|stop_lost&splice_region_variant|HIGH|CYP4J9|AGAP006047|transcript|AGAP006047-RA|protein_coding|3/3|c.1516T>A|p.Ter506Lysext*?|1516/1518|1516/1518|506/505||,T|downstream_gene_variant|MODIFIER|Med23|AGAP006046|transcript|AGAP006046-RA|protein_coding||c.*183A>T|||||47|,T|downstream_gene_variant|MODIFIER|CYP4J5|AGAP006048|transcript|AGAP006048-RA|protein_coding||c.*2195T>A|||||1915|,T|downstrea…	0	0	0	0	7.5	5.55556	0	0	0
2L	25637612	C	G	ANN=G|splice_donor_variant&intron_variant|HIGH|CYP4J10|AGAP006049|transcript|AGAP006049-RA|protein_coding|3/4|c.824+1G>C||||||,G|upstream_gene_variant|MODIFIER|CYP4J9|AGAP006047|transcript|AGAP006047-RA|protein_coding||c.-3732G>C|||||3732|,G|upstream_gene_variant|MODIFIER|CYP4J5|AGAP006048|transcript|AGAP006048-RA|protein_coding||c.-1513G>C|||||1423|,G|upstream_gene_variant|MODIFIER|AGAP006051|AG…	0	0	0	0	0	0	15	0	0
2L	25996856	C	T	ANN=T|splice_donor_variant&intron_variant|HIGH|AGAP006068|AGAP006068|transcript|AGAP006068-RB|protein_coding|1/4|c.-16+1G>A||||||,T|splice_donor_variant&intron_variant|HIGH|AGAP006068|AGAP006068|transcript|AGAP006068-RC|protein_coding|1/4|c.-16+1G>A||||||,T|intron_variant|MODIFIER|AGAP006068|AGAP006068|transcript|AGAP006068-RA|protein_coding|1/4|c.-16+615G>A||||||;LOF=(AGAP006068|AGAP006068|3|0.6…	100	100	100	100	100	100	100	95	82.5
2L	26644895	C	T	ANN=T|stop_gained|HIGH|NOS|AGAP006098|transcript|AGAP006098-RA|protein_coding|2/3|c.427C>T|p.Arg143*|637/1140|427/780|143/259||,T|upstream_gene_variant|MODIFIER|AGAP006097|AGAP006097|transcript|AGAP006097-RA|protein_coding||c.-4118G>A|||||3498|,T|upstream_gene_variant|MODIFIER|AGAP006099|AGAP006099|transcript|AGAP006099-RA|protein_coding||c.-2767C>T|||||2623|,T|downstream_gene_variant|MODIFIER|Sy…	0	0	0	0	40	0	20	17.5	7.5
2L	27024911	G	T	ANN=T|stop_gained|HIGH|AGAP006128|AGAP006128|transcript|AGAP006128-RA|protein_coding|5/5|c.3793G>T|p.Glu1265*|3926/5700|3793/5469|1265/1822||,T|upstream_gene_variant|MODIFIER|AGAP028053|AGAP028053|transcript|AGAP028053-RA|protein_coding||c.-3044G>T|||||2874|,T|downstream_gene_variant|MODIFIER|AGAP006129|AGAP006129|transcript|AGAP006129-RA|protein_coding||c.*4114C>A|||||4080|	0	0	0	0	10	0	0	0	0
2L	27026582	C	T	ANN=T|stop_gained|HIGH|AGAP006128|AGAP006128|transcript|AGAP006128-RA|protein_coding|5/5|c.5464C>T|p.Arg1822*|5597/5700|5464/5469|1822/1822||,T|upstream_gene_variant|MODIFIER|AGAP028053|AGAP028053|transcript|AGAP028053-RA|protein_coding||c.-1373C>T|||||1203|,T|downstream_gene_variant|MODIFIER|AGAP006129|AGAP006129|transcript|AGAP006129-RA|protein_coding||c.*2443G>A|||||2409|,T|downstream_gene_var…	100	100	76.3158	100	100	94.4444	100	60	37.5
2L	27028881	T	A	ANN=A|stop_gained|HIGH|AGAP028053|AGAP028053|transcript|AGAP028053-RA|protein_coding|1/1|c.927T>A|p.Tyr309*|1097/1173|927/951|309/316||,A|downstream_gene_variant|MODIFIER|AGAP006128|AGAP006128|transcript|AGAP006128-RA|protein_coding||c.*2294T>A|||||2196|,A|downstream_gene_variant|MODIFIER|AGAP006129|AGAP006129|transcript|AGAP006129-RA|protein_coding||c.*144A>T|||||110|,A|downstream_gene_variant|M…	57.8947	0	0	10	15	16.6667	70	15	5
2L	27077214	G	A	ANN=A|stop_gained|HIGH|AGAP006136|AGAP006136|transcript|AGAP006136-RA|protein_coding|2/4|c.160C>T|p.Gln54*|333/3265|160/1110|54/369||,A|upstream_gene_variant|MODIFIER|AGAP006134|AGAP006134|transcript|AGAP006134-RA|protein_coding||c.-4843C>T|||||4843|,A|downstream_gene_variant|MODIFIER|AGAP006135|AGAP006135|transcript|AGAP006135-RA|protein_coding||c.*3569G>A|||||3492|;LOF=(AGAP006136|AGAP006136|1|…	5.26316	42.5	0	0	0	0	0	2.5	0
2L	27365757	G	A	ANN=A|stop_gained|HIGH|AGAP006157|AGAP006157|transcript|AGAP006157-RA|protein_coding|1/1|c.103C>T|p.Gln35*|103/684|103/684|35/227||	0	0	0	10	0	0	0	0	0
2L	27506090	T	A	ANN=A|splice_donor_variant&intron_variant|HIGH|AGAP006168|AGAP006168|transcript|AGAP006168-RA|protein_coding|1/7|c.-551+2T>A||||||;LOF=(AGAP006168|AGAP006168|1|1.00)	0	0	0	0	0	11.1111	0	0	0
2L	27571942	T	A	ANN=A|stop_gained|HIGH|AGAP006168|AGAP006168|transcript|AGAP006168-RA|protein_coding|8/8|c.1643T>A|p.Leu548*|2351/5959|1643/2217|548/738||	0	0	44.7368	0	0	0	0	0	0
2L	27939290	G	A	ANN=A|stop_gained|HIGH|AGAP029656|AGAP029656|transcript|AGAP029656-RA|protein_coding|8/15|c.3412C>T|p.Gln1138*|5065/8746|3412/5772|1138/1923||;LOF=(AGAP029656|AGAP029656|1|1.00);NMD=(AGAP029656|AGAP029656|1|1.00)	0	0	0	35	0	0	0	0	0
2L	28196415	G	T	ANN=T|stop_gained|HIGH|Cht24|AGAP006191|transcript|AGAP006191-RA|protein_coding|2/2|c.853G>T|p.Glu285*|947/1177|853/1083|285/360||	0	0	0	0	22.5	5.55556	0	0	0
2L	28209328	G	T	ANN=T|stop_gained|HIGH|AGAP006192|AGAP006192|transcript|AGAP006192-RA|protein_coding|3/3|c.360C>A|p.Tyr120*|427/920|360/642|120/213||,T|downstream_gene_variant|MODIFIER|AGAP029794|AGAP029794|transcript|AGAP029794-RA|protein_coding||c.*1255C>A|||||1133|,T|downstream_gene_variant|MODIFIER|AGAP006193|AGAP006193|transcript|AGAP006193-RA|protein_coding||c.*2763C>A|||||2700|,T|downstream_gene_variant|M…	0	0	0	7.5	0	0	0	5	2.5
2L	28228548	T	G	ANN=G|stop_lost|HIGH|AGAP006202|AGAP006202|transcript|AGAP006202-RA|protein_coding|2/3|c.192A>C|p.Ter64Tyrext*?|217/566|192/192|64/63||,G|upstream_gene_variant|MODIFIER|AGAP006200|AGAP006200|transcript|AGAP006200-RA|protein_coding||c.-3252A>C|||||3157|,G|upstream_gene_variant|MODIFIER|AGAP006201|AGAP006201|transcript|AGAP006201-RA|protein_coding||c.-1707A>C|||||1702|,G|downstream_gene_variant|MOD…	100	100	100	100	100	100	100	100	100
2L	28236516	A	T	ANN=T|stop_gained|HIGH|AGAP006205|AGAP006205|transcript|AGAP006205-RA|protein_coding|5/7|c.2143A>T|p.Arg715*|2272/3854|2143/3270|715/1089||,T|upstream_gene_variant|MODIFIER|AGAP006204|AGAP006204|transcript|AGAP006204-RA|protein_coding||c.-3490T>A|||||3344|,T|downstream_gene_variant|MODIFIER|AGAP029691|AGAP029691|transcript|AGAP029691-RA|protein_coding||c.*2680T>A|||||2671|,T|downstream_gene_varia…	0	0	0	7.5	0	0	0	5	2.5
2L	28259066	C	A	ANN=A|stop_gained|HIGH|AGAP006209|AGAP006209|transcript|AGAP006209-RA|protein_coding|2/4|c.128C>A|p.Ser43*|147/1468|128/1284|43/427||,A|downstream_gene_variant|MODIFIER|AGAP006207|AGAP006207|transcript|AGAP006207-RA|protein_coding||c.*2710C>A|||||2541|,A|downstream_gene_variant|MODIFIER|AGAP006208|AGAP006208|transcript|AGAP006208-RA|protein_coding||c.*777C>A|||||443|;LOF=(AGAP006209|AGAP006209|1|…	0	0	0	0	0	0	45	5	17.5
2L	28466851	G	T	ANN=T|stop_gained|HIGH|GPRMTH1|AGAP006215|transcript|AGAP006215-RA|protein_coding|1/6|c.62C>A|p.Ser21*|62/1536|62/1536|21/511||,T|downstream_gene_variant|MODIFIER|GPRMTH2|AGAP006216|transcript|AGAP006216-RA|protein_coding||c.*2174C>A|||||858|;LOF=(GPRMTH1|AGAP006215|1|1.00);NMD=(GPRMTH1|AGAP006215|1|1.00)	100	100	76.3158	100	100	100	100	100	100
2L	28469156	T	G	ANN=G|splice_acceptor_variant&intron_variant|HIGH|GPRMTH2|AGAP006216|transcript|AGAP006216-RA|protein_coding|5/5|c.1449-2A>C||||||,G|upstream_gene_variant|MODIFIER|GPRMTH1|AGAP006215|transcript|AGAP006215-RA|protein_coding||c.-2244A>C|||||2244|,G|downstream_gene_variant|MODIFIER|GPRMTH4|AGAP029478|transcript|AGAP029478-RA|protein_coding||c.*6536A>C|||||4729|;LOF=(GPRMTH2|AGAP006216|1|1.00)	50	50	21.0526	0	0	5.55556	0	0	0
2L	28530551	C	G	ANN=G|stop_gained|HIGH|AGAP006224|AGAP006224|transcript|AGAP006224-RA|protein_coding|4/6|c.1475C>G|p.Ser492*|1599/4123|1475/3813|492/1270||,G|upstream_gene_variant|MODIFIER|AGAP006225|AGAP006225|transcript|AGAP006225-RA|protein_coding||c.-4455C>G|||||4181|,G|downstream_gene_variant|MODIFIER|AGAP006222|AGAP006222|transcript|AGAP006222-RA|protein_coding||c.*4410C>G|||||4234|,G|downstream_gene_varia…	0	0	26.3158	0	0	0	0	0	0
2L	28545860	G	C	ANN=C|stop_gained|HIGH|AGAP006227|AGAP006227|transcript|AGAP006227-RA|protein_coding|6/7|c.1407C>G|p.Tyr469*|1558/1952|1407/1629|469/542||,C|upstream_gene_variant|MODIFIER|COEAE2F|AGAP006228|transcript|AGAP006228-RA|protein_coding||c.-2763G>C|||||2573|,C|upstream_gene_variant|MODIFIER|Vps20|AGAP006229|transcript|AGAP006229-RA|protein_coding||c.-5125G>C|||||4954|,C|downstream_gene_variant|MODIFIER…	0	22.5	0	0	0	0	0	0	0
2L	28596788	C	T	ANN=T|splice_donor_variant&intron_variant|HIGH|AGAP029069|AGAP029069|transcript|AGAP029069-RA|protein_coding|2/4|c.190+1G>A||||||,T|upstream_gene_variant|MODIFIER|AGAP006243|AGAP006243|transcript|AGAP006243-RA|protein_coding||c.-3050G>A|||||2153|,T|upstream_gene_variant|MODIFIER|AGAP006244|AGAP006244|transcript|AGAP006244-RA|protein_coding||c.-769C>T|||||645|;LOF=(AGAP029069|AGAP029069|1|1.00)	0	0	28.9474	67.5	0	0	0	0	0
2L	28645837	A	T	ANN=T|splice_acceptor_variant&intron_variant|HIGH|AGAP006255|AGAP006255|transcript|AGAP006255-RA|protein_coding|2/2|c.-27-2A>T||||||,T|upstream_gene_variant|MODIFIER|AGAP006254|AGAP006254|transcript|AGAP006254-RA|protein_coding||c.-2532T>A|||||2173|,T|upstream_gene_variant|MODIFIER|AGAP006254|AGAP006254|transcript|AGAP006254-RC|protein_coding||c.-3936T>A|||||3439|,T|upstream_gene_variant|MODIFIER…	0	0	0	67.5	0	0	0	0	0
2L	29816274	G	C	ANN=C|stop_gained|HIGH|AGAP006339|AGAP006339|transcript|AGAP006339-RA|protein_coding|6/6|c.4751C>G|p.Ser1584*|4751/5580|4751/5580|1584/1859||,C|upstream_gene_variant|MODIFIER|tRNA-Val|AGAP006338|transcript|AGAP006338-RA|protein_coding||c.-4233C>G|||||4233|WARNING_TRANSCRIPT_INCOMPLETE,C|downstream_gene_variant|MODIFIER|tRNA-His|AGAP006337|transcript|AGAP006337-RA|protein_coding||c.*4868G>C|||||48…	0	0	0	0	0	0	0	40	62.5
2L	29946519	T	C	ANN=C|splice_donor_variant&intron_variant|HIGH|AGAP006340|AGAP006340|transcript|AGAP006340-RA|protein_coding|6/16|c.1398+2T>C||||||,C|splice_donor_variant&intron_variant|HIGH|AGAP006340|AGAP006340|transcript|AGAP006340-RB|protein_coding|6/15|c.1398+2T>C||||||,C|splice_donor_variant&intron_variant|HIGH|AGAP006340|AGAP006340|transcript|AGAP006340-RC|protein_coding|6/14|c.1398+2T>C||||||,C|downstrea…	0	0	13.1579	2.5	0	11.1111	0	0	0
2L	30355315	G	C	ANN=C|splice_donor_variant&intron_variant|HIGH|AGAP006349|AGAP006349|transcript|AGAP006349-RA|protein_coding|5/6|c.727+1G>C||||||;LOF=(AGAP006349|AGAP006349|1|1.00)	0	0	0	0	0	11.1111	0	0	0
2L	30446723	C	A	ANN=A|stop_gained|HIGH|AGAP006356|AGAP006356|transcript|AGAP006356-RA|protein_coding|1/1|c.836C>A|p.Ser279*|928/1406|836/1233|279/410||,A|upstream_gene_variant|MODIFIER|AGAP006354|AGAP006354|transcript|AGAP006354-RA|protein_coding||c.-3105G>T|||||3050|,A|downstream_gene_variant|MODIFIER|AGAP006353|AGAP006353|transcript|AGAP006353-RA|protein_coding||c.*4512C>A|||||4428|,A|downstream_gene_variant|M…	0	0	5.26316	0	12.5	16.6667	30	20	0
2L	30450281	T	A	ANN=A|splice_acceptor_variant&intron_variant|HIGH|AGAP006357|AGAP006357|transcript|AGAP006357-RA|protein_coding|1/7|c.-41-2A>T||||||,A|upstream_gene_variant|MODIFIER|AGAP006358|AGAP006358|transcript|AGAP006358-RA|protein_coding||c.-1626T>A|||||1556|,A|downstream_gene_variant|MODIFIER|AGAP006355|AGAP006355|transcript|AGAP006355-RA|protein_coding||c.*4687T>A|||||4610|,A|downstream_gene_variant|MODI…	0	0	0	22.5	0	5.55556	0	0	0
2L	30503817	T	A	ANN=A|stop_gained|HIGH|AGAP006363|AGAP006363|transcript|AGAP006363-RA|protein_coding|3/3|c.1725T>A|p.Tyr575*|1824/2166|1725/2067|575/688||,A|upstream_gene_variant|MODIFIER|ABCB4|AGAP006364|transcript|AGAP006364-RA|protein_coding||c.-2078T>A|||||2075|,A|upstream_gene_variant|MODIFIER|AGAP013401|AGAP013401|transcript|AGAP013401-RA|protein_coding||c.-2449T>A|||||2079|,A|upstream_gene_variant|MODIFIE…	0	57.5	23.6842	0	0	5.55556	0	0	0
2L	30562016	C	A	ANN=A|stop_gained|HIGH|AGAP006371|AGAP006371|transcript|AGAP006371-RA|protein_coding|2/2|c.2290G>T|p.Gly764*|2296/2643|2290/2631|764/876||,A|upstream_gene_variant|MODIFIER|AGAP006372|AGAP006372|transcript|AGAP006372-RA|protein_coding||c.-3231C>A|||||3066|,A|downstream_gene_variant|MODIFIER|AGAP006370|AGAP006370|transcript|AGAP006370-RA|protein_coding||c.*425C>A|||||425|,A|downstream_gene_variant|…	0	0	0	0	15	0	0	0	0
2L	30563964	G	A	ANN=A|stop_gained|HIGH|AGAP006371|AGAP006371|transcript|AGAP006371-RA|protein_coding|1/2|c.418C>T|p.Gln140*|424/2643|418/2631|140/876||,A|upstream_gene_variant|MODIFIER|AGAP006372|AGAP006372|transcript|AGAP006372-RA|protein_coding||c.-1283G>A|||||1118|,A|downstream_gene_variant|MODIFIER|AGAP006370|AGAP006370|transcript|AGAP006370-RA|protein_coding||c.*2373G>A|||||2373|,A|downstream_gene_variant|M…	0	0	0	0	15	0	0	0	0
2L	30564065	G	T	ANN=T|stop_gained|HIGH|AGAP006371|AGAP006371|transcript|AGAP006371-RA|protein_coding|1/2|c.317C>A|p.Ser106*|323/2643|317/2631|106/876||,T|upstream_gene_variant|MODIFIER|AGAP006372|AGAP006372|transcript|AGAP006372-RA|protein_coding||c.-1182G>T|||||1017|,T|downstream_gene_variant|MODIFIER|AGAP006370|AGAP006370|transcript|AGAP006370-RA|protein_coding||c.*2474G>T|||||2474|,T|downstream_gene_variant|M…	31.5789	62.5	21.0526	92.5	70	44.4444	45	32.5	7.5
2L	30841591	G	C	ANN=C|splice_acceptor_variant&intron_variant|HIGH|AGAP006377|AGAP006377|transcript|AGAP006377-RA|protein_coding|1/3|c.-38-1G>C||||||,C|upstream_gene_variant|MODIFIER|AGAP006378|AGAP006378|transcript|AGAP006378-RA|protein_coding||c.-2983G>C|||||1639|,C|downstream_gene_variant|MODIFIER|AGAP028455|AGAP028455|transcript|AGAP028455-RA|protein_coding||c.*1397G>C|||||1115|,C|downstream_gene_variant|MODI…	63.1579	0	76.3158	87.5	52.5	38.8889	0	2.5	2.5
2L	30928711	G	C	ANN=C|stop_gained|HIGH|ABCA1|AGAP006379|transcript|AGAP006379-RA|protein_coding|9/11|c.2564C>G|p.Ser855*|2822/5441|2564/4932|855/1643||;LOF=(ABCA1|AGAP006379|1|1.00);NMD=(ABCA1|AGAP006379|1|1.00)	0	0	0	0	0	11.1111	0	0	0
2L	30932651	C	A	ANN=A|splice_donor_variant&intron_variant|HIGH|ABCA1|AGAP006379|transcript|AGAP006379-RA|protein_coding|1/10|c.-14+1G>T||||||,A|downstream_gene_variant|MODIFIER|ABCA2|AGAP006380|transcript|AGAP006380-RA|protein_coding||c.*2373G>T|||||2135|;LOF=(ABCA1|AGAP006379|1|1.00)	0	20	0	0	0	0	0	0	0
2L	31539686	T	A	ANN=A|stop_gained|HIGH|AGAP029838|AGAP029838|transcript|AGAP029838-RA|protein_coding|2/2|c.1240A>T|p.Arg414*|1243/1704|1240/1701|414/566||,A|upstream_gene_variant|MODIFIER|AGAP029836|AGAP029836|transcript|AGAP029836-RA|protein_coding||c.-1280A>T|||||1277|,A|downstream_gene_variant|MODIFIER|AGAP029834|AGAP029834|transcript|AGAP029834-RA|protein_coding||c.*1660A>T|||||1660|,A|downstream_gene_varian…	0	0	47.3684	0	0	0	0	0	0
2L	31539709	A	T	ANN=T|stop_gained|HIGH|AGAP029838|AGAP029838|transcript|AGAP029838-RA|protein_coding|2/2|c.1217T>A|p.Leu406*|1220/1704|1217/1701|406/566||,T|upstream_gene_variant|MODIFIER|AGAP029836|AGAP029836|transcript|AGAP029836-RA|protein_coding||c.-1303T>A|||||1300|,T|downstream_gene_variant|MODIFIER|AGAP029834|AGAP029834|transcript|AGAP029834-RA|protein_coding||c.*1637T>A|||||1637|,T|downstream_gene_varian…	0	0	47.3684	0	0	0	0	0	0
2L	31541454	C	T	ANN=T|stop_gained|HIGH|AGAP029834|AGAP029834|transcript|AGAP029834-RA|protein_coding|2/2|c.1617G>A|p.Trp539*|1620/1728|1617/1725|539/574||,T|upstream_gene_variant|MODIFIER|AGAP029836|AGAP029836|transcript|AGAP029836-RA|protein_coding||c.-3048G>A|||||3045|,T|upstream_gene_variant|MODIFIER|AGAP029838|AGAP029838|transcript|AGAP029838-RA|protein_coding||c.-466G>A|||||463|,T|downstream_gene_variant|MO…	0	0	0	0	0	0	80	35	7.5
2L	31543145	C	T	ANN=T|start_lost|HIGH|AGAP029834|AGAP029834|transcript|AGAP029834-RA|protein_coding|1/2|c.3G>A|p.Met1?|6/1728|3/1725|1/574||,T|upstream_gene_variant|MODIFIER|AGAP029836|AGAP029836|transcript|AGAP029836-RA|protein_coding||c.-4739G>A|||||4736|,T|upstream_gene_variant|MODIFIER|AGAP029838|AGAP029838|transcript|AGAP029838-RA|protein_coding||c.-2157G>A|||||2154|,T|downstream_gene_variant|MODIFIER|AGAP0…	0	65	0	0	0	0	0	0	0
2L	31563790	C	T	ANN=T|stop_gained|HIGH|IR142|AGAP006407|transcript|AGAP006407-RA|protein_coding|2/2|c.991C>T|p.Arg331*|991/1767|991/1767|331/588||,T|downstream_gene_variant|MODIFIER|AGAP006408|AGAP006408|transcript|AGAP006408-RA|protein_coding||c.*1274G>A|||||1038|	0	0	0	0	0	0	80	35	7.5
2L	31720792	T	A	ANN=A|splice_acceptor_variant&intron_variant|HIGH|AGAP006425|AGAP006425|transcript|AGAP006425-RA|protein_coding|1/4|c.42-2A>T||||||,A|upstream_gene_variant|MODIFIER|AGAP006423|AGAP006423|transcript|AGAP006423-RA|protein_coding||c.-4716A>T|||||4673|,A|upstream_gene_variant|MODIFIER|AGAP006424|AGAP006424|transcript|AGAP006424-RA|protein_coding||c.-2314A>T|||||2314|,A|downstream_gene_variant|MODIFIE…	0	0	0	22.5	0	5.55556	0	2.5	2.5
2L	31791971	G	T	ANN=T|stop_gained|HIGH|AGAP006433|AGAP006433|transcript|AGAP006433-RA|protein_coding|2/2|c.828C>A|p.Tyr276*|1022/1083|828/885|276/294||,T|upstream_gene_variant|MODIFIER|AGAP006434|AGAP006434|transcript|AGAP006434-RA|protein_coding||c.-1459G>T|||||1402|,T|downstream_gene_variant|MODIFIER|AGAP006432|AGAP006432|transcript|AGAP006432-RA|protein_coding||c.*1675G>T|||||1528|,T|intron_variant|MODIFIER|A…	73.6842	0	0	0	10	16.6667	80	35	7.5
2L	31954987	A	T	ANN=T|stop_lost&splice_region_variant|HIGH|Ir196|AGAP029228|transcript|AGAP029228-RA|protein_coding|1/1|c.1690T>A|p.Ter564Argext*?|1690/1692|1690/1692|564/563||,T|upstream_gene_variant|MODIFIER|AGAP029172|AGAP029172|transcript|AGAP029172-RA|protein_coding||c.-263T>A|||||263|,T|downstream_gene_variant|MODIFIER|Ir195|AGAP029226|transcript|AGAP029226-RA|protein_coding||c.*2292T>A|||||2292|,T|downstr…	0	0	0	22.5	0	0	0	0	0
2L	31957701	G	A	ANN=A|stop_gained|HIGH|Ir195|AGAP029226|transcript|AGAP029226-RA|protein_coding|1/1|c.1258C>T|p.Gln420*|1258/1680|1258/1680|420/559||,A|upstream_gene_variant|MODIFIER|AGAP029172|AGAP029172|transcript|AGAP029172-RA|protein_coding||c.-2977C>T|||||2977|,A|upstream_gene_variant|MODIFIER|Ir196|AGAP029228|transcript|AGAP029228-RA|protein_coding||c.-1025C>T|||||1025|,A|downstream_gene_variant|MODIFIER|I…	47.3684	0	0	0	0	0	0	0	0
2L	31959625	G	T	ANN=T|stop_gained|HIGH|IR136|AGAP006440|transcript|AGAP006440-RA|protein_coding|1/1|c.1338C>A|p.Tyr446*|1338/1737|1338/1737|446/578||,T|upstream_gene_variant|MODIFIER|AGAP029172|AGAP029172|transcript|AGAP029172-RA|protein_coding||c.-4901C>A|||||4901|,T|upstream_gene_variant|MODIFIER|Ir196|AGAP029228|transcript|AGAP029228-RA|protein_coding||c.-2949C>A|||||2949|,T|upstream_gene_variant|MODIFIER|Ir1…	50	100	50	0	0	0	0	0	0
2L	32525560	G	T	ANN=T|start_lost|HIGH|AGAP006466|AGAP006466|transcript|AGAP006466-RA|protein_coding|1/2|c.3G>T|p.Met1?|3/1014|3/1014|1/337||;LOF=(AGAP006466|AGAP006466|1|1.00)	0	0	0	0	32.5	5.55556	0	0	0
2L	32525633	G	T	ANN=T|stop_gained|HIGH|AGAP006466|AGAP006466|transcript|AGAP006466-RA|protein_coding|1/2|c.76G>T|p.Gly26*|76/1014|76/1014|26/337||	0	0	0	0	10	0	0	0	0
2L	32525663	G	A	ANN=A|splice_donor_variant&intron_variant|HIGH|AGAP006466|AGAP006466|transcript|AGAP006466-RA|protein_coding|1/1|c.105+1G>A||||||;LOF=(AGAP006466|AGAP006466|1|1.00)	0	0	23.6842	0	0	0	0	0	0
2L	33003948	T	C	ANN=C|stop_lost|HIGH|AGAP006495|AGAP006495|transcript|AGAP006495-RA|protein_coding|1/1|c.258A>G|p.Ter86Trpext*?|333/409|258/258|86/85||,C|upstream_gene_variant|MODIFIER|AGAP006494|AGAP006494|transcript|AGAP006494-RA|protein_coding||c.-1489A>G|||||1433|	0	55	0	0	0	5.55556	0	0	0
2L	33131784	C	T	ANN=T|start_lost|HIGH|AGAP006503|AGAP006503|transcript|AGAP006503-RA|protein_coding|1/4|c.3G>A|p.Met1?|3/2148|3/2148|1/715||;LOF=(AGAP006503|AGAP006503|1|1.00)	26.3158	82.5	0	0	47.5	22.2222	0	0	0
2L	33620887	G	T	ANN=T|stop_gained|HIGH|AGAP006515|AGAP006515|transcript|AGAP006515-RA|protein_coding|1/1|c.739G>T|p.Glu247*|739/897|739/897|247/298||	0	0	23.6842	0	0	0	0	0	0
2L	33886558	G	T	ANN=T|stop_gained|HIGH|AGAP006527|AGAP006527|transcript|AGAP006527-RA|protein_coding|2/2|c.386C>A|p.Ser129*|386/1392|386/1392|129/463||,T|intron_variant|MODIFIER|AGAP006526|AGAP006526|transcript|AGAP006526-RA|protein_coding|1/6|c.70-1809C>A||||||	0	0	0	0	5	22.2222	0	0	0
2L	34115332	G	T	ANN=T|stop_gained|HIGH|AGAP006550|AGAP006550|transcript|AGAP006550-RA|protein_coding|2/2|c.63C>A|p.Tyr21*|63/273|63/273|21/90||,T|upstream_gene_variant|MODIFIER|AGAP006549|AGAP006549|transcript|AGAP006549-RA|protein_coding||c.-1485C>A|||||1069|,T|downstream_gene_variant|MODIFIER|AGAP006547|AGAP006547|transcript|AGAP006547-RA|protein_coding||c.*4810G>T|||||4810|,T|downstream_gene_variant|MODIFIER|…	0	0	0	65	0	0	0	0	0
2L	34264536	T	C	ANN=C|splice_donor_variant&intron_variant|HIGH|AGAP006580|AGAP006580|transcript|AGAP006580-RA|protein_coding|3/4|c.818+2T>C||||||,C|downstream_gene_variant|MODIFIER|AGAP006581|AGAP006581|transcript|AGAP006581-RA|protein_coding||c.*1156A>G|||||1150|,C|downstream_gene_variant|MODIFIER|AGAP029797|AGAP029797|transcript|AGAP029797-RA|protein_coding||c.*2701A>G|||||2395|,C|downstream_gene_variant|MODIF…	5.26316	0	0	0	40	5.55556	0	0	0
2L	34280940	G	C	ANN=C|stop_gained|HIGH|AGAP028666|AGAP028666|transcript|AGAP028666-RA|protein_coding|2/2|c.195C>G|p.Tyr65*|195/279|195/279|65/92||,C|upstream_gene_variant|MODIFIER|AGAP006586|AGAP006586|transcript|AGAP006586-RA|protein_coding||c.-4400C>G|||||4353|,C|upstream_gene_variant|MODIFIER|AGAP006587|AGAP006587|transcript|AGAP006587-RA|protein_coding||c.-3192C>G|||||3174|,C|upstream_gene_variant|MODIFIER|A…	42.1053	0	0	0	0	0	0	0	0
2L	34385354	A	G	ANN=G|splice_donor_variant&intron_variant|HIGH|AGAP006590|AGAP006590|transcript|AGAP006590-RD|protein_coding|12/31|c.1948+2T>C||||||,G|splice_donor_variant&intron_variant|HIGH|AGAP006590|AGAP006590|transcript|AGAP006590-RB|protein_coding|12/30|c.1948+2T>C||||||;LOF=(AGAP006590|AGAP006590|4|0.50)	36.8421	0	0	0	0	0	0	0	0
2L	34513211	A	G	ANN=G|splice_donor_variant&intron_variant|HIGH|AGAP006593|AGAP006593|transcript|AGAP006593-RA|protein_coding|2/2|c.444+2T>C||||||;LOF=(AGAP006593|AGAP006593|1|1.00)	0	2.5	0	0	0	5.55556	0	2.5	2.5
2L	34743564	G	A	ANN=A|stop_gained|HIGH|AGAP006616|AGAP006616|transcript|AGAP006616-RA|protein_coding|2/2|c.3049C>T|p.Gln1017*|3106/3111|3049/3054|1017/1017||,A|upstream_gene_variant|MODIFIER|AGAP006614|AGAP006614|transcript|AGAP006614-RA|protein_coding||c.-3927C>T|||||3857|,A|upstream_gene_variant|MODIFIER|AGAP006617|AGAP006617|transcript|AGAP006617-RA|protein_coding||c.-4629G>A|||||4335|,A|downstream_gene_varia…	0	0	0	0	0	0	10	37.5	17.5
2L	34751696	C	A	ANN=A|stop_gained|HIGH|AGAP006618|AGAP006618|transcript|AGAP006618-RA|protein_coding|5/5|c.1110C>A|p.Tyr370*|1159/1318|1110/1209|370/402||,A|upstream_gene_variant|MODIFIER|AGAP006616|AGAP006616|transcript|AGAP006616-RA|protein_coding||c.-5016G>T|||||4959|,A|upstream_gene_variant|MODIFIER|AGAP006620|AGAP006620|transcript|AGAP006620-RA|protein_coding||c.-1305C>A|||||1199|,A|downstream_gene_variant|…	44.7368	0	0	0	0	0	0	0	0
2L	34753130	T	C	ANN=C|splice_donor_variant&intron_variant|HIGH|AGAP006620|AGAP006620|transcript|AGAP006620-RA|protein_coding|1/3|c.128+2T>C||||||,C|upstream_gene_variant|MODIFIER|AGAP006619|AGAP006619|transcript|AGAP006619-RA|protein_coding||c.-444A>G|||||338|,C|downstream_gene_variant|MODIFIER|AGAP006617|AGAP006617|transcript|AGAP006617-RA|protein_coding||c.*3316T>C|||||3088|,C|downstream_gene_variant|MODIFIER|…	0	0	0	0	37.5	0	0	0	0
2L	35403338	A	G	ANN=G|splice_donor_variant&intron_variant|HIGH|AGAP006637|AGAP006637|transcript|AGAP006637-RB|protein_coding|3/5|c.1337+2T>C||||||,G|splice_donor_variant&intron_variant|HIGH|AGAP006637|AGAP006637|transcript|AGAP006637-RA|protein_coding|3/4|c.1337+2T>C||||||,G|downstream_gene_variant|MODIFIER|AGAP006636|AGAP006636|transcript|AGAP006636-RA|protein_coding||c.*3120A>G|||||2687|,G|downstream_gene_vari…	0	2.5	0	0	55	0	0	0	0
2L	35661529	C	T	ANN=T|stop_gained|HIGH|AGAP006647|AGAP006647|transcript|AGAP006647-RB|protein_coding|1/4|c.67C>T|p.Gln23*|67/1427|67/1044|23/347||,T|upstream_gene_variant|MODIFIER|Exo6|AGAP006648|transcript|AGAP006648-RA|protein_coding||c.-2603C>T|||||2544|,T|intron_variant|MODIFIER|AGAP006647|AGAP006647|transcript|AGAP006647-RA|protein_coding|1/3|c.222+513C>T||||||;LOF=(AGAP006647|AGAP006647|2|0.50);NMD=(AGAP00…	0	80	0	0	0	0	0	0	0
2L	35734614	A	T	ANN=T|stop_gained|HIGH|AGAP006654|AGAP006654|transcript|AGAP006654-RA|protein_coding|5/5|c.1156A>T|p.Lys386*|1586/2797|1156/1161|386/386||	0	0	0	0	0	0	10	12.5	12.5
2L	36494174	G	T	ANN=T|splice_acceptor_variant&intron_variant|HIGH|AGAP006665|AGAP006665|transcript|AGAP006665-RB|protein_coding|12/19|c.2343-1G>T||||||,T|missense_variant|MODERATE|AGAP006665|AGAP006665|transcript|AGAP006665-RA|protein_coding|11/17|c.2540G>T|p.Ser847Ile|3488/4620|2540/3672|847/1223||;LOF=(AGAP006665|AGAP006665|3|0.33)	0	0	0	2.5	0	5.55556	25	0	0
2L	36680031	A	G	ANN=G|splice_acceptor_variant&intron_variant|HIGH|AGAP006683|AGAP006683|transcript|AGAP006683-RB|protein_coding|1/3|c.-500-2A>G||||||,G|5_prime_UTR_variant|MODIFIER|AGAP006683|AGAP006683|transcript|AGAP006683-RA|protein_coding|1/3|c.-502A>G|||||603|,G|upstream_gene_variant|MODIFIER|AGAP006681|AGAP006681|transcript|AGAP006681-RA|protein_coding||c.-3575T>C|||||3248|,G|upstream_gene_variant|MODIFIER…	0	2.5	0	42.5	25	16.6667	80	0	7.5
2L	36713939	A	T	ANN=T|stop_gained|HIGH|AGAP006689|AGAP006689|transcript|AGAP006689-RA|protein_coding|1/2|c.347T>A|p.Leu116*|347/1113|347/1113|116/370||,T|upstream_gene_variant|MODIFIER|AGAP006690|AGAP006690|transcript|AGAP006690-RA|protein_coding||c.-1958A>T|||||1840|;LOF=(AGAP006689|AGAP006689|1|1.00);NMD=(AGAP006689|AGAP006689|1|1.00)	0	0	0	0	0	11.1111	0	0	0
2L	36717072	C	A	ANN=A|stop_gained|HIGH|AGAP006690|AGAP006690|transcript|AGAP006690-RA|protein_coding|2/2|c.1113C>A|p.Cys371*|1231/1601|1113/1173|371/390||,A|upstream_gene_variant|MODIFIER|AGAP006689|AGAP006689|transcript|AGAP006689-RA|protein_coding||c.-2787G>T|||||2787|	47.3684	0	0	0	0	0	0	0	0
2L	36737110	G	A	ANN=A|stop_gained|HIGH|IR139|AGAP006691|transcript|AGAP006691-RA|protein_coding|1/1|c.1696C>T|p.Arg566*|1696/1707|1696/1707|566/568||	0	35	0	0	0	0	0	0	0
2L	37124510	T	A	ANN=A|stop_gained|HIGH|AGAP029371|AGAP029371|transcript|AGAP029371-RA|protein_coding|2/3|c.610A>T|p.Lys204*|712/1355|610/1119|204/372||,A|upstream_gene_variant|MODIFIER|CHYM2|AGAP006710|transcript|AGAP006710-RA|protein_coding||c.-1343A>T|||||1267|,A|upstream_gene_variant|MODIFIER|chym3|AGAP006711|transcript|AGAP006711-RA|protein_coding||c.-2698T>A|||||2622|;LOF=(AGAP029371|AGAP029371|1|1.00);NMD=…	0	2.5	0	0	35	0	0	0	0
2L	37130562	A	C	ANN=C|stop_gained|HIGH|AGAP006712|AGAP006712|transcript|AGAP006712-RA|protein_coding|2/2|c.1032T>G|p.Tyr344*|1058/1503|1032/1203|344/400||,C|upstream_gene_variant|MODIFIER|Gr28|AGAP006713|transcript|AGAP006713-RB|protein_coding||c.-2610A>C|||||2436|,C|downstream_gene_variant|MODIFIER|chym3|AGAP006711|transcript|AGAP006711-RA|protein_coding||c.*2437A>C|||||2356|	0	0	0	0	0	0	0	2.5	12.5
2L	37137360	C	T	ANN=T|stop_gained&splice_region_variant|HIGH|Gr28|AGAP006713|transcript|AGAP006713-RA|protein_coding|2/4|c.985C>T|p.Gln329*|1531/1749|985/1203|329/400||,T|stop_gained&splice_region_variant|HIGH|Gr28|AGAP006713|transcript|AGAP006713-RB|protein_coding|3/5|c.985C>T|p.Gln329*|1159/1377|985/1203|329/400||,T|upstream_gene_variant|MODIFIER|AGAP006715|AGAP006715|transcript|AGAP006715-RA|protein_coding||c…	0	0	0	0	0	0	0	2.5	12.5
2L	37138766	C	A	ANN=A|stop_gained|HIGH|AGAP006714|AGAP006714|transcript|AGAP006714-RA|protein_coding|2/2|c.1798G>T|p.Glu600*|2098/2421|1798/1815|600/604||,A|upstream_gene_variant|MODIFIER|AGAP029046|AGAP029046|transcript|AGAP029046-RA|protein_coding||c.-567G>T|||||549|,A|upstream_gene_variant|MODIFIER|AGAP006715|AGAP006715|transcript|AGAP006715-RA|protein_coding||c.-4641C>A|||||3032|,A|downstream_gene_variant|MO…	0	0	71.0526	0	0	5.55556	0	0	0
2L	37215881	G	T	ANN=T|stop_gained|HIGH|AGAP006721|AGAP006721|transcript|AGAP006721-RB|protein_coding|1/6|c.18C>A|p.Cys6*|18/1149|18/1149|6/382||,T|intron_variant|MODIFIER|AGAP006721|AGAP006721|transcript|AGAP006721-RA|protein_coding|1/6|c.141-175C>A||||||WARNING_TRANSCRIPT_NO_START_CODON;LOF=(AGAP006721|AGAP006721|2|0.50);NMD=(AGAP006721|AGAP006721|2|0.50)	0	0	0	0	22.5	0	0	0	0
2L	37286142	C	A	ANN=A|stop_gained|HIGH|COEAE3G|AGAP006724|transcript|AGAP006724-RA|protein_coding|4/4|c.1732G>T|p.Gly578*|1751/1978|1732/1908|578/635||,A|upstream_gene_variant|MODIFIER|COEAE2G|AGAP006723|transcript|AGAP006723-RA|protein_coding||c.-989G>T|||||951|,A|upstream_gene_variant|MODIFIER|COEAE5G|AGAP006726|transcript|AGAP006726-RA|protein_coding||c.-4960C>A|||||4860|,A|downstream_gene_variant|MODIFIER|CO…	0	0	0	2.5	5	5.55556	25	0	0
2L	37289526	C	A	ANN=A|stop_gained|HIGH|COEAE3H|AGAP006725|transcript|AGAP006725-RA|protein_coding|3/4|c.1000G>T|p.Glu334*|1041/1736|1000/1695|334/564||,A|upstream_gene_variant|MODIFIER|COEAE2G|AGAP006723|transcript|AGAP006723-RA|protein_coding||c.-4373G>T|||||4335|,A|upstream_gene_variant|MODIFIER|COEAE3G|AGAP006724|transcript|AGAP006724-RA|protein_coding||c.-1385G>T|||||1366|,A|upstream_gene_variant|MODIFIER|CO…	0	0	0	0	25	0	0	0	0
2L	37290764	C	A	ANN=A|splice_donor_variant&intron_variant|HIGH|COEAE3H|AGAP006725|transcript|AGAP006725-RA|protein_coding|1/3|c.-9+1G>T||||||,A|upstream_gene_variant|MODIFIER|COEAE3G|AGAP006724|transcript|AGAP006724-RA|protein_coding||c.-2623G>T|||||2604|,A|upstream_gene_variant|MODIFIER|COEAE5G|AGAP006726|transcript|AGAP006726-RA|protein_coding||c.-338C>A|||||238|,A|downstream_gene_variant|MODIFIER|COEAE6G|AGAP…	0	0	23.6842	0	0	0	0	0	0
2L	37296188	G	A	ANN=A|splice_donor_variant&intron_variant|HIGH|COEAE7G|AGAP006728|transcript|AGAP006728-RA|protein_coding|1/3|c.27+1G>A||||||,A|upstream_gene_variant|MODIFIER|COEAE6G|AGAP006727|transcript|AGAP006727-RA|protein_coding||c.-845C>T|||||698|,A|downstream_gene_variant|MODIFIER|COEAE5G|AGAP006726|transcript|AGAP006726-RA|protein_coding||c.*3273G>A|||||3227|,A|downstream_gene_variant|MODIFIER|AGAP006729…	0	2.5	0	2.5	32.5	11.1111	10	87.5	80
2L	37296740	G	A	ANN=A|splice_donor_variant&intron_variant|HIGH|COEAE7G|AGAP006728|transcript|AGAP006728-RA|protein_coding|2/3|c.371+1G>A||||||,A|upstream_gene_variant|MODIFIER|COEAE6G|AGAP006727|transcript|AGAP006727-RA|protein_coding||c.-1397C>T|||||1250|,A|downstream_gene_variant|MODIFIER|COEAE5G|AGAP006726|transcript|AGAP006726-RA|protein_coding||c.*3825G>A|||||3779|,A|downstream_gene_variant|MODIFIER|AGAP006…	0	0	2.63158	35	22.5	27.7778	0	0	0
2L	37297469	A	T	ANN=T|stop_gained|HIGH|COEAE7G|AGAP006728|transcript|AGAP006728-RA|protein_coding|3/4|c.1006A>T|p.Lys336*|1006/1668|1006/1668|336/555||,T|upstream_gene_variant|MODIFIER|COEAE6G|AGAP006727|transcript|AGAP006727-RA|protein_coding||c.-2126T>A|||||1979|,T|downstream_gene_variant|MODIFIER|COEAE5G|AGAP006726|transcript|AGAP006726-RA|protein_coding||c.*4554A>T|||||4508|,T|downstream_gene_variant|MODIFIE…	0	0	0	0	25	0	0	0	0
2L	37431626	C	A	ANN=A|stop_gained|HIGH|AGAP006735|AGAP006735|transcript|AGAP006735-RA|protein_coding|4/9|c.1285G>T|p.Gly429*|1285/5739|1285/5739|429/1912||;LOF=(AGAP006735|AGAP006735|1|1.00);NMD=(AGAP006735|AGAP006735|1|1.00)	55.2632	0	0	0	0	0	0	0	0
2L	37648017	T	C	ANN=C|stop_lost|HIGH|AGAP006740|AGAP006740|transcript|AGAP006740-RA|protein_coding|4/4|c.796T>C|p.Ter266Glnext*?|1292/1520|796/798|266/265||,C|downstream_gene_variant|MODIFIER|AGAP028400|AGAP028400|transcript|AGAP028400-RA|protein_coding||c.*6088A>G|||||4642|	0	0	0	0	0	0	10	40	17.5
2L	37747556	G	C	ANN=C|stop_gained|HIGH|AGAP006748|AGAP006748|transcript|AGAP006748-RA|protein_coding|2/2|c.579C>G|p.Tyr193*|748/1433|579/1071|193/356||,C|upstream_gene_variant|MODIFIER|REL2|AGAP006747|transcript|AGAP006747-RA|protein_coding||c.-2977C>G|||||2787|,C|upstream_gene_variant|MODIFIER|AGAP006749|AGAP006749|transcript|AGAP006749-RA|protein_coding||c.-1468G>C|||||1359|,C|downstream_gene_variant|MODIFIER|…	86.8421	97.5	76.3158	95	75	66.6667	35	12.5	12.5
2L	38019188	C	A	ANN=A|stop_gained|HIGH|AGAP006764|AGAP006764|transcript|AGAP006764-RA|protein_coding|2/3|c.251C>A|p.Ser84*|253/689|251/297|84/98||,A|upstream_gene_variant|MODIFIER|AGAP006763|AGAP006763|transcript|AGAP006763-RA|protein_coding||c.-1564G>T|||||1498|,A|downstream_gene_variant|MODIFIER|AGAP006765|AGAP006765|transcript|AGAP006765-RA|protein_coding||c.*2372G>T|||||2372|,A|downstream_gene_variant|MODIFI…	0	55	0	62.5	0	0	0	0	0
2L	38019202	G	T	ANN=T|stop_gained|HIGH|AGAP006764|AGAP006764|transcript|AGAP006764-RA|protein_coding|2/3|c.265G>T|p.Gly89*|267/689|265/297|89/98||,T|upstream_gene_variant|MODIFIER|AGAP006763|AGAP006763|transcript|AGAP006763-RA|protein_coding||c.-1578C>A|||||1512|,T|downstream_gene_variant|MODIFIER|AGAP006765|AGAP006765|transcript|AGAP006765-RA|protein_coding||c.*2358C>A|||||2358|,T|downstream_gene_variant|MODIFI…	13.1579	42.5	0	2.5	52.5	38.8889	90	47.5	22.5
2L	38019208	C	T	ANN=T|stop_gained|HIGH|AGAP006764|AGAP006764|transcript|AGAP006764-RA|protein_coding|2/3|c.271C>T|p.Arg91*|273/689|271/297|91/98||,T|upstream_gene_variant|MODIFIER|AGAP006763|AGAP006763|transcript|AGAP006763-RA|protein_coding||c.-1584G>A|||||1518|,T|downstream_gene_variant|MODIFIER|AGAP006765|AGAP006765|transcript|AGAP006765-RA|protein_coding||c.*2352G>A|||||2352|,T|downstream_gene_variant|MODIFI…	0	55	68.4211	62.5	0	16.6667	0	0	0
2L	38019232	T	A	ANN=A|stop_lost|HIGH|AGAP006764|AGAP006764|transcript|AGAP006764-RA|protein_coding|2/3|c.295T>A|p.Ter99Lysext*?|297/689|295/297|99/98||,A|upstream_gene_variant|MODIFIER|AGAP006763|AGAP006763|transcript|AGAP006763-RA|protein_coding||c.-1608A>T|||||1542|,A|downstream_gene_variant|MODIFIER|AGAP006765|AGAP006765|transcript|AGAP006765-RA|protein_coding||c.*2328A>T|||||2328|,A|downstream_gene_variant|M…	100	100	73.6842	65	75	94.4444	90	47.5	22.5
2L	38702414	G	A	ANN=A|stop_gained|HIGH|AGAP006811|AGAP006811|transcript|AGAP006811-RA|protein_coding|2/6|c.2011C>T|p.Gln671*|3021/6425|2011/5115|671/1704||,A|downstream_gene_variant|MODIFIER|AGAP006810|AGAP006810|transcript|AGAP006810-RA|protein_coding||c.*4875G>A|||||4733|;LOF=(AGAP006811|AGAP006811|1|1.00);NMD=(AGAP006811|AGAP006811|1|1.00)	15.7895	2.5	5.26316	75	95	16.6667	45	55	30
2L	38779880	T	A	ANN=A|stop_gained|HIGH|AGAP028659|AGAP028659|transcript|AGAP028659-RA|protein_coding|1/1|c.97A>T|p.Lys33*|175/634|97/366|33/121||,A|downstream_gene_variant|MODIFIER|AGAP006813|AGAP006813|transcript|AGAP006813-RA|protein_coding||c.*825T>A|||||825|,A|downstream_gene_variant|MODIFIER|AGAP028658|AGAP028658|transcript|AGAP028658-RA|protein_coding||c.*549A>T|||||533|,A|downstream_gene_variant|MODIFIER|…	34.2105	37.5	0	22.5	42.5	38.8889	20	55	32.5
2L	39034819	C	T	ANN=T|stop_gained|HIGH|AGAP006826|AGAP006826|transcript|AGAP006826-RA|protein_coding|3/6|c.756G>A|p.Trp252*|891/3505|756/3357|252/1118||,T|downstream_gene_variant|MODIFIER|Trpm|AGAP006825|transcript|AGAP006825-RA|protein_coding||c.*4817C>T|||||4547|,T|downstream_gene_variant|MODIFIER|AGAP006827|AGAP006827|transcript|AGAP006827-RA|protein_coding||c.*2350G>A|||||2268|;LOF=(AGAP006826|AGAP006826|1|1…	0	0	0	0	22.5	27.7778	45	55	30
2L	39124357	C	T	ANN=T|splice_donor_variant&intron_variant|HIGH|AGAP006835|AGAP006835|transcript|AGAP006835-RA|protein_coding|1/4|c.-122+2C>T||||||,T|upstream_gene_variant|MODIFIER|AGAP028401|AGAP028401|transcript|AGAP028401-RA|protein_coding||c.-3910G>A|||||3910|,T|intron_variant|MODIFIER|AGAP006835|AGAP006835|transcript|AGAP006835-RB|protein_coding|1/4|c.-122+38C>T||||||;LOF=(AGAP006835|AGAP006835|2|0.50)	100	100	100	100	100	100	100	100	100
2L	39211771	A	G	ANN=G|splice_donor_variant&intron_variant|HIGH|CPR37|AGAP006858|transcript|AGAP006858-RA|protein_coding|1/1|c.12+2T>C||||||,G|upstream_gene_variant|MODIFIER|CPR39|AGAP006856|transcript|AGAP006856-RA|protein_coding||c.-4303T>C|||||4303|,G|upstream_gene_variant|MODIFIER|CPR38|AGAP006857|transcript|AGAP006857-RA|protein_coding||c.-2105T>C|||||2105|,G|upstream_gene_variant|MODIFIER|CPR66|AGAP006859|t…	0	0	0	65	0	0	0	0	0
2L	39283185	G	T	ANN=T|stop_gained|HIGH|AGAP006870|AGAP006870|transcript|AGAP006870-RA|protein_coding|1/1|c.619G>T|p.Glu207*|619/822|619/822|207/273||,T|upstream_gene_variant|MODIFIER|AGAP006869|AGAP006869|transcript|AGAP006869-RA|protein_coding||c.-4160C>A|||||4160|,T|upstream_gene_variant|MODIFIER|AGAP006872|AGAP006872|transcript|AGAP006872-RA|protein_coding||c.-4679G>T|||||4679|,T|downstream_gene_variant|MODIF…	15.7895	0	0	0	0	16.6667	15	20	5
2L	39288389	C	T	ANN=T|stop_gained|HIGH|AGAP006872|AGAP006872|transcript|AGAP006872-RA|protein_coding|1/8|c.526C>T|p.Gln176*|526/2379|526/2379|176/792||,T|upstream_gene_variant|MODIFIER|RpS4|AGAP006871|transcript|AGAP006871-RA|protein_coding||c.-1169G>A|||||1138|;LOF=(AGAP006872|AGAP006872|1|1.00);NMD=(AGAP006872|AGAP006872|1|1.00)	0	0	23.6842	0	0	0	0	0	0
2L	39309391	C	T	ANN=T|stop_gained|HIGH|Gr29|AGAP006874|transcript|AGAP006874-RA|protein_coding|1/4|c.415C>T|p.Gln139*|415/1248|415/1248|139/415||,T|upstream_gene_variant|MODIFIER|AGAP006873|AGAP006873|transcript|AGAP006873-RA|protein_coding||c.-2221G>A|||||1419|,T|upstream_gene_variant|MODIFIER|Gr30|AGAP006875|transcript|AGAP006875-RA|protein_coding||c.-1354C>T|||||1354|,T|upstream_gene_variant|MODIFIER|Gr31|AGA…	0	0	23.6842	0	0	0	0	0	0
2L	39311201	A	T	ANN=T|stop_gained|HIGH|Gr30|AGAP006875|transcript|AGAP006875-RA|protein_coding|1/4|c.457A>T|p.Lys153*|457/1269|457/1269|153/422||,T|upstream_gene_variant|MODIFIER|AGAP006873|AGAP006873|transcript|AGAP006873-RA|protein_coding||c.-4031T>A|||||3229|,T|upstream_gene_variant|MODIFIER|Gr31|AGAP006876|transcript|AGAP006876-RA|protein_coding||c.-1369A>T|||||1369|,T|upstream_gene_variant|MODIFIER|Gr32|AGA…	15.7895	5	76.3158	87.5	62.5	27.7778	85	25	10
2L	39523428	G	A	ANN=A|stop_gained|HIGH|AGAP029136|AGAP029136|transcript|AGAP029136-RA|protein_coding|2/2|c.424C>T|p.Arg142*|424/1734|424/1734|142/577||,A|downstream_gene_variant|MODIFIER|AGAP029142|AGAP029142|transcript|AGAP029142-RA|protein_coding||c.*1325C>T|||||1325|,A|downstream_gene_variant|MODIFIER|Ir180|AGAP029229|transcript|AGAP029229-RA|protein_coding||c.*3371C>T|||||3371|	36.8421	0	0	0	0	0	0	0	0
2L	39523870	G	C	ANN=C|stop_gained|HIGH|AGAP029136|AGAP029136|transcript|AGAP029136-RA|protein_coding|1/2|c.45C>G|p.Tyr15*|45/1734|45/1734|15/577||,C|downstream_gene_variant|MODIFIER|AGAP029142|AGAP029142|transcript|AGAP029142-RA|protein_coding||c.*883C>G|||||883|,C|downstream_gene_variant|MODIFIER|Ir180|AGAP029229|transcript|AGAP029229-RA|protein_coding||c.*2929C>G|||||2929|;LOF=(AGAP029136|AGAP029136|1|1.00);NM…	0	0	0	0	0	0	0	35	50
2L	39530906	G	A	ANN=A|stop_gained|HIGH|Ir179|AGAP029232|transcript|AGAP029232-RA|protein_coding|1/2|c.118C>T|p.Arg40*|118/1722|118/1722|40/573||,A|upstream_gene_variant|MODIFIER|AGAP029142|AGAP029142|transcript|AGAP029142-RA|protein_coding||c.-4322C>T|||||4322|,A|upstream_gene_variant|MODIFIER|Ir180|AGAP029229|transcript|AGAP029229-RA|protein_coding||c.-2276C>T|||||2276|,A|downstream_gene_variant|MODIFIER|AGAP02…	0	27.5	0	0	0	0	0	0	0
2L	39531021	C	A	ANN=A|start_lost|HIGH|Ir179|AGAP029232|transcript|AGAP029232-RA|protein_coding|1/2|c.3G>T|p.Met1?|3/1722|3/1722|1/573||,A|upstream_gene_variant|MODIFIER|AGAP029142|AGAP029142|transcript|AGAP029142-RA|protein_coding||c.-4437G>T|||||4437|,A|upstream_gene_variant|MODIFIER|Ir180|AGAP029229|transcript|AGAP029229-RA|protein_coding||c.-2391G>T|||||2391|,A|downstream_gene_variant|MODIFIER|AGAP029137|AGAP…	71.0526	0	0	0	0	0	0	0	0
2L	39535537	T	A	ANN=A|stop_gained|HIGH|AGAP029158|AGAP029158|transcript|AGAP029158-RA|protein_coding|2/2|c.751A>T|p.Lys251*|751/1773|751/1773|251/590||,A|upstream_gene_variant|MODIFIER|Ir179|AGAP029232|transcript|AGAP029232-RA|protein_coding||c.-4514A>T|||||4514|,A|upstream_gene_variant|MODIFIER|AGAP029137|AGAP029137|transcript|AGAP029137-RA|protein_coding||c.-2400A>T|||||2400|,A|upstream_gene_variant|MODIFIER|I…	0	0	0	22.5	0	16.6667	100	50	32.5
2L	39539104	C	A	ANN=A|stop_gained|HIGH|Ir175|AGAP029233|transcript|AGAP029233-RA|protein_coding|2/2|c.357C>A|p.Tyr119*|357/1767|357/1767|119/588||,A|upstream_gene_variant|MODIFIER|AGAP029158|AGAP029158|transcript|AGAP029158-RA|protein_coding||c.-2758G>T|||||2758|,A|upstream_gene_variant|MODIFIER|Ir176|AGAP029227|transcript|AGAP029227-RA|protein_coding||c.-680G>T|||||680|	0	0	57.8947	0	0	0	0	0	0
2L	39539691	G	A	ANN=A|stop_gained|HIGH|Ir175|AGAP029233|transcript|AGAP029233-RA|protein_coding|2/2|c.944G>A|p.Trp315*|944/1767|944/1767|315/588||,A|upstream_gene_variant|MODIFIER|AGAP029158|AGAP029158|transcript|AGAP029158-RA|protein_coding||c.-3345C>T|||||3345|,A|upstream_gene_variant|MODIFIER|Ir176|AGAP029227|transcript|AGAP029227-RA|protein_coding||c.-1267C>T|||||1267|	0	0	0	22.5	0	0	0	0	0
2L	39539931	C	A	ANN=A|stop_gained|HIGH|Ir175|AGAP029233|transcript|AGAP029233-RA|protein_coding|2/2|c.1184C>A|p.Ser395*|1184/1767|1184/1767|395/588||,A|upstream_gene_variant|MODIFIER|AGAP029158|AGAP029158|transcript|AGAP029158-RA|protein_coding||c.-3585G>T|||||3585|,A|upstream_gene_variant|MODIFIER|Ir176|AGAP029227|transcript|AGAP029227-RA|protein_coding||c.-1507G>T|||||1507|	0	0	23.6842	0	0	0	0	0	0
2L	39720145	A	G	ANN=G|splice_donor_variant&intron_variant|HIGH|AGAP006901|AGAP006901|transcript|AGAP006901-RA|protein_coding|8/15|c.838+2T>C||||||,G|splice_donor_variant&intron_variant|HIGH|AGAP006901|AGAP006901|transcript|AGAP006901-RB|protein_coding|8/16|c.838+2T>C||||||,G|upstream_gene_variant|MODIFIER|AGAP006901|AGAP006901|transcript|AGAP006901-RC|protein_coding||c.-3304T>C|||||2639|;LOF=(AGAP006901|AGAP0069…	0	0	0	65	25	11.1111	15	20	5
2L	39720331	C	T	ANN=T|splice_donor_variant&intron_variant|HIGH|AGAP006901|AGAP006901|transcript|AGAP006901-RA|protein_coding|7/15|c.708+1G>A||||||,T|splice_donor_variant&intron_variant|HIGH|AGAP006901|AGAP006901|transcript|AGAP006901-RB|protein_coding|7/16|c.708+1G>A||||||,T|upstream_gene_variant|MODIFIER|AGAP006901|AGAP006901|transcript|AGAP006901-RC|protein_coding||c.-3490G>A|||||2825|;LOF=(AGAP006901|AGAP0069…	0	0	0	12.5	0	5.55556	0	0	0
2L	39720373	G	A	ANN=A|stop_gained|HIGH|AGAP006901|AGAP006901|transcript|AGAP006901-RA|protein_coding|7/16|c.667C>T|p.Arg223*|1078/7319|667/6351|223/2116||,A|stop_gained|HIGH|AGAP006901|AGAP006901|transcript|AGAP006901-RB|protein_coding|7/17|c.667C>T|p.Arg223*|1078/4292|667/3324|223/1107||,A|upstream_gene_variant|MODIFIER|AGAP006901|AGAP006901|transcript|AGAP006901-RC|protein_coding||c.-3532C>T|||||2867|;LOF=(AGA…	34.2105	0	0	0	0	0	25	0	0
2L	39994248	T	C	ANN=C|stop_lost&splice_region_variant|HIGH|Gr55|AGAP006917|transcript|AGAP006917-RA|protein_coding|4/4|c.1158A>G|p.Ter386Trpext*?|1158/1158|1158/1158|386/385||,C|downstream_gene_variant|MODIFIER|AGAP006915|AGAP006915|transcript|AGAP006915-RA|protein_coding||c.*1080T>C|||||1080|,C|downstream_gene_variant|MODIFIER|mRpL54|AGAP006916|transcript|AGAP006916-RA|protein_coding||c.*145T>C|||||28|,C|downst…	0	0	0	0	10	0	0	0	0
2L	40090191	C	A	ANN=A|stop_gained|HIGH|AGAP029374|AGAP029374|transcript|AGAP029374-RA|protein_coding|2/2|c.2056G>T|p.Gly686*|2204/2634|2056/2409|686/802||,A|upstream_gene_variant|MODIFIER|AGAP006928|AGAP006928|transcript|AGAP006928-RA|protein_coding||c.-1872G>T|||||1553|,A|downstream_gene_variant|MODIFIER|AGAP006929|AGAP006929|transcript|AGAP006929-RA|protein_coding||c.*3188G>T|||||3188|	0	0	0	0	0	0	15	17.5	7.5
2L	40104311	T	A	ANN=A|stop_gained|HIGH|AGAP006930|AGAP006930|transcript|AGAP006930-RA|protein_coding|2/2|c.153T>A|p.Cys51*|258/1633|153/1326|51/441||,A|upstream_gene_variant|MODIFIER|AGAP029373|AGAP029373|transcript|AGAP029373-RA|protein_coding||c.-5079A>T|||||4719|,A|upstream_gene_variant|MODIFIER|AGAP029359|AGAP029359|transcript|AGAP029359-RA|protein_coding||c.-863A>T|||||646|	0	0	0	0	25	0	0	0	0
2L	40105482	T	A	ANN=A|stop_lost|HIGH|AGAP006930|AGAP006930|transcript|AGAP006930-RA|protein_coding|2/2|c.1324T>A|p.Ter442Lysext*?|1429/1633|1324/1326|442/441||,A|upstream_gene_variant|MODIFIER|AGAP029359|AGAP029359|transcript|AGAP029359-RA|protein_coding||c.-2034A>T|||||1817|,A|upstream_gene_variant|MODIFIER|CPR111|AGAP006931|transcript|AGAP006931-RA|protein_coding||c.-5229T>A|||||4544|	0	0	0	0	0	0	0	40	52.5
2L	40470875	C	G	ANN=G|stop_gained|HIGH|AGAP006986|AGAP006986|transcript|AGAP006986-RA|protein_coding|2/2|c.399C>G|p.Tyr133*|399/414|399/414|133/137||,G|upstream_gene_variant|MODIFIER|AGAP006985|AGAP006985|transcript|AGAP006985-RA|protein_coding||c.-2937G>C|||||2937|	0	0	0	0	0	0	25	0	0
2L	40487966	C	T	ANN=T|stop_gained|HIGH|AGAP006990|AGAP006990|transcript|AGAP006990-RA|protein_coding|3/9|c.1783C>T|p.Gln595*|1932/7836|1783/7344|595/2447||,T|upstream_gene_variant|MODIFIER|AGAP006989|AGAP006989|transcript|AGAP006989-RA|protein_coding||c.-2366G>A|||||2255|;LOF=(AGAP006990|AGAP006990|1|1.00);NMD=(AGAP006990|AGAP006990|1|1.00)	0	0	0	0	0	0	30	27.5	15
2L	40751895	T	G	ANN=G|splice_acceptor_variant&intron_variant|HIGH|AGAP007006|AGAP007006|transcript|AGAP007006-RB|protein_coding|1/11|c.-210-2A>C||||||,G|intron_variant|MODIFIER|AGAP007006|AGAP007006|transcript|AGAP007006-RA|protein_coding|6/15|c.3424+4245A>C||||||,G|intron_variant|MODIFIER|AGAP007006|AGAP007006|transcript|AGAP007006-RC|protein_coding|6/7|c.3424+4245A>C||||||;LOF=(AGAP007006|AGAP007006|3|0.33)	18.4211	0	0	0	0	0	0	0	0
2L	40759659	A	C	ANN=C|splice_donor_variant&intron_variant|HIGH|AGAP007006|AGAP007006|transcript|AGAP007006-RA|protein_coding|1/15|c.235+2T>G||||||,C|splice_donor_variant&intron_variant|HIGH|AGAP007006|AGAP007006|transcript|AGAP007006-RC|protein_coding|1/7|c.235+2T>G||||||;LOF=(AGAP007006|AGAP007006|3|0.67)	0	5	0	0	0	11.1111	0	0	0
2L	40978478	A	T	ANN=T|stop_lost&splice_region_variant|HIGH|AGAP007015|AGAP007015|transcript|AGAP007015-RA|protein_coding|3/3|c.1491A>T|p.Ter497Tyrext*?|1491/1491|1491/1491|497/496||,T|upstream_gene_variant|MODIFIER|AGAP007016|AGAP007016|transcript|AGAP007016-RA|protein_coding||c.-1078A>T|||||1031|,T|upstream_gene_variant|MODIFIER|AGAP007017|AGAP007017|transcript|AGAP007017-RA|protein_coding||c.-3218A>T|||||3218|…	0	0	13.1579	0	0	0	0	0	0
2L	41057589	G	A	ANN=A|stop_gained|HIGH|AGAP028734|AGAP028734|transcript|AGAP028734-RA|protein_coding|1/1|c.1162C>T|p.Gln388*|1162/1203|1162/1203|388/400||,A|downstream_gene_variant|MODIFIER|AGAP007029|AGAP007029|transcript|AGAP007029-RA|protein_coding||c.*3356G>A|||||3284|,A|downstream_gene_variant|MODIFIER|AGAP028733|AGAP028733|transcript|AGAP028733-RA|protein_coding||c.*1628C>T|||||1628|,A|downstream_gene_vari…	0	0	0	15	0	0	60	22.5	20
2L	41059814	C	T	ANN=T|stop_gained|HIGH|AGAP028733|AGAP028733|transcript|AGAP028733-RA|protein_coding|1/1|c.435G>A|p.Trp145*|435/1032|435/1032|145/343||,T|upstream_gene_variant|MODIFIER|AGAP028734|AGAP028734|transcript|AGAP028734-RA|protein_coding||c.-1064G>A|||||1064|,T|downstream_gene_variant|MODIFIER|AGAP028735|AGAP028735|transcript|AGAP028735-RA|protein_coding||c.*839G>A|||||839|	18.4211	0	0	0	0	0	0	0	0
2L	41061895	A	T	ANN=T|stop_gained|HIGH|AGAP028735|AGAP028735|transcript|AGAP028735-RA|protein_coding|1/1|c.66T>A|p.Cys22*|66/1308|66/1308|22/435||,T|upstream_gene_variant|MODIFIER|AGAP028734|AGAP028734|transcript|AGAP028734-RA|protein_coding||c.-3145T>A|||||3145|,T|upstream_gene_variant|MODIFIER|AGAP028733|AGAP028733|transcript|AGAP028733-RA|protein_coding||c.-1647T>A|||||1647|	0	0	23.6842	0	0	0	0	0	0
2L	41061953	A	T	ANN=T|stop_gained|HIGH|AGAP028735|AGAP028735|transcript|AGAP028735-RA|protein_coding|1/1|c.8T>A|p.Leu3*|8/1308|8/1308|3/435||,T|upstream_gene_variant|MODIFIER|AGAP028734|AGAP028734|transcript|AGAP028734-RA|protein_coding||c.-3203T>A|||||3203|,T|upstream_gene_variant|MODIFIER|AGAP028733|AGAP028733|transcript|AGAP028733-RA|protein_coding||c.-1705T>A|||||1705|	0	97.5	0	0	0	16.6667	40	37.5	17.5
2L	41061960	T	C	ANN=C|start_lost|HIGH|AGAP028735|AGAP028735|transcript|AGAP028735-RA|protein_coding|1/1|c.1A>G|p.Met1?|1/1308|1/1308|1/435||,C|upstream_gene_variant|MODIFIER|AGAP028734|AGAP028734|transcript|AGAP028734-RA|protein_coding||c.-3210A>G|||||3210|,C|upstream_gene_variant|MODIFIER|AGAP028733|AGAP028733|transcript|AGAP028733-RA|protein_coding||c.-1712A>G|||||1712|;LOF=(AGAP028735|AGAP028735|1|1.00)	100	100	76.3158	100	100	100	100	60	37.5
2L	41247158	G	T	ANN=T|stop_gained|HIGH|AGAP007032|AGAP007032|transcript|AGAP007032-RA|protein_coding|2/4|c.2005G>T|p.Glu669*|2005/6114|2005/6114|669/2037||;LOF=(AGAP007032|AGAP007032|1|1.00);NMD=(AGAP007032|AGAP007032|1|1.00)	0	0	0	70	0	11.1111	40	37.5	17.5
2L	41248682	C	T	ANN=T|stop_gained|HIGH|AGAP007032|AGAP007032|transcript|AGAP007032-RA|protein_coding|2/4|c.3529C>T|p.Gln1177*|3529/6114|3529/6114|1177/2037||;LOF=(AGAP007032|AGAP007032|1|1.00);NMD=(AGAP007032|AGAP007032|1|1.00)	100	100	13.1579	70	92.5	94.4444	75	60	37.5
2L	41251406	T	G	ANN=G|stop_lost&splice_region_variant|HIGH|AGAP007032|AGAP007032|transcript|AGAP007032-RA|protein_coding|4/4|c.6112T>G|p.Ter2038Glyext*?|6112/6114|6112/6114|2038/2037||	100	100	76.3158	100	100	100	100	60	37.5
2L	41648974	T	A	ANN=A|stop_gained|HIGH|AGAP007048|AGAP007048|transcript|AGAP007048-RA|protein_coding|1/1|c.15T>A|p.Cys5*|15/2887|15/2829|5/942||,A|upstream_gene_variant|MODIFIER|AGAP007046|AGAP007046|transcript|AGAP007046-RA|protein_coding||c.-4392A>T|||||4392|	42.1053	95	13.1579	87.5	5	38.8889	70	60	37.5
2L	41649169	C	G	ANN=G|stop_gained|HIGH|AGAP007048|AGAP007048|transcript|AGAP007048-RA|protein_coding|1/1|c.210C>G|p.Tyr70*|210/2887|210/2829|70/942||,G|upstream_gene_variant|MODIFIER|AGAP007046|AGAP007046|transcript|AGAP007046-RA|protein_coding||c.-4587G>C|||||4587|	0	0	0	12.5	0	33.3333	30	0	0
2L	41796285	C	G	ANN=G|splice_acceptor_variant&intron_variant|HIGH|AGAP007049|AGAP007049|transcript|AGAP007049-RA|protein_coding|1/3|c.-92-1G>C||||||;LOF=(AGAP007049|AGAP007049|1|1.00)	100	100	76.3158	100	100	100	100	60	37.5
2L	41877989	G	T	ANN=T|stop_gained|HIGH|AGAP007052|AGAP007052|transcript|AGAP007052-RA|protein_coding|4/4|c.1373C>A|p.Ser458*|1373/1383|1373/1383|458/460||,T|upstream_gene_variant|MODIFIER|AGAP007051|AGAP007051|transcript|AGAP007051-RA|protein_coding||c.-3986C>A|||||3416|,T|upstream_gene_variant|MODIFIER|AGAP007053|AGAP007053|transcript|AGAP007053-RA|protein_coding||c.-4684G>T|||||4620|	0	0	0	67.5	10	0	0	0	0
2L	41911511	C	G	ANN=G|splice_donor_variant&intron_variant|HIGH|AGAP007057|AGAP007057|transcript|AGAP007057-RA|protein_coding|1/10|c.-60+1G>C||||||;LOF=(AGAP007057|AGAP007057|1|1.00)	42.1053	0	0	0	0	0	0	0	0
2L	42178252	T	A	ANN=A|stop_lost&splice_region_variant|HIGH|AGAP007070|AGAP007070|transcript|AGAP007070-RA|protein_coding|11/11|c.2003A>T|p.Ter668Leuext*?|2003/2004|2003/2004|668/667||,A|upstream_gene_variant|MODIFIER|AGAP007069|AGAP007069|transcript|AGAP007069-RA|protein_coding||c.-2116A>T|||||1896|	0	0	0	0	0	27.7778	10	7.5	15
2L	42184437	G	C	ANN=C|stop_gained|HIGH|AGAP007071|AGAP007071|transcript|AGAP007071-RA|protein_coding|10/11|c.1827C>G|p.Tyr609*|1827/1998|1827/1998|609/665||,C|upstream_gene_variant|MODIFIER|AGAP007070|AGAP007070|transcript|AGAP007070-RA|protein_coding||c.-2644C>G|||||2644|,C|downstream_gene_variant|MODIFIER|AGAP007072|AGAP007072|transcript|AGAP007072-RA|protein_coding||c.*4954C>G|||||4954|;LOF=(AGAP007071|AGAP00…	0	47.5	0	0	0	0	0	0	0
2L	42195499	T	G	ANN=G|stop_lost&splice_region_variant|HIGH|AGAP007073|AGAP007073|transcript|AGAP007073-RA|protein_coding|11/11|c.1992A>C|p.Ter664Tyrext*?|1992/1992|1992/1992|664/663||,G|upstream_gene_variant|MODIFIER|AGAP007072|AGAP007072|transcript|AGAP007072-RA|protein_coding||c.-1257A>C|||||1257|,G|downstream_gene_variant|MODIFIER|AGAP007074|AGAP007074|transcript|AGAP007074-RA|protein_coding||c.*4672A>C|||||4…	0	47.5	0	0	0	0	0	0	0
2L	42215982	G	A	ANN=A|stop_gained|HIGH|AGAP007078|AGAP007078|transcript|AGAP007078-RA|protein_coding|11/11|c.2008C>T|p.Gln670*|2173/2551|2008/2133|670/710||,A|downstream_gene_variant|MODIFIER|AGAP007076|AGAP007076|transcript|AGAP007076-RA|protein_coding||c.*3945G>A|||||3936|,A|downstream_gene_variant|MODIFIER|AGAP007077|AGAP007077|transcript|AGAP007077-RA|protein_coding||c.*416G>A|||||416|	0	0	21.0526	0	0	0	0	0	0
2L	42225677	C	G	ANN=G|start_lost|HIGH|AGAP007079|AGAP007079|transcript|AGAP007079-RA|protein_coding|1/12|c.3G>C|p.Met1?|18/2286|3/2181|1/726||,G|downstream_gene_variant|MODIFIER|AGAP007080|AGAP007080|transcript|AGAP007080-RA|protein_coding||c.*4345G>C|||||1895|;LOF=(AGAP007079|AGAP007079|1|1.00)	47.3684	0	0	0	62.5	5.55556	0	0	0
2L	42279821	G	A	ANN=A|stop_gained|HIGH|AGAP007083|AGAP007083|transcript|AGAP007083-RA|protein_coding|1/5|c.331C>T|p.Arg111*|399/2967|331/2799|111/932||,A|upstream_gene_variant|MODIFIER|AGAP007085|AGAP007085|transcript|AGAP007085-RA|protein_coding||c.-3567G>A|||||2757|,A|downstream_gene_variant|MODIFIER|AGAP007084|AGAP007084|transcript|AGAP007084-RA|protein_coding||c.*583C>T|||||583|,A|downstream_gene_variant|MOD…	52.6316	100	76.3158	62.5	62.5	33.3333	5	12.5	10
2L	42280654	A	G	ANN=G|splice_donor_variant&intron_variant|HIGH|AGAP007084|AGAP007084|transcript|AGAP007084-RA|protein_coding|4/4|c.1234+2T>C||||||,G|upstream_gene_variant|MODIFIER|AGAP007083|AGAP007083|transcript|AGAP007083-RA|protein_coding||c.-503T>C|||||435|,G|upstream_gene_variant|MODIFIER|AGAP007085|AGAP007085|transcript|AGAP007085-RA|protein_coding||c.-2734A>G|||||1924|,G|intron_variant|MODIFIER|AGAP007084…	18.4211	0	0	0	62.5	0	0	0	0
2L	42280655	C	G	ANN=G|splice_donor_variant&intron_variant|HIGH|AGAP007084|AGAP007084|transcript|AGAP007084-RA|protein_coding|4/4|c.1234+1G>C||||||,G|upstream_gene_variant|MODIFIER|AGAP007083|AGAP007083|transcript|AGAP007083-RA|protein_coding||c.-504G>C|||||436|,G|upstream_gene_variant|MODIFIER|AGAP007085|AGAP007085|transcript|AGAP007085-RA|protein_coding||c.-2733C>G|||||1923|,G|intron_variant|MODIFIER|AGAP007084…	18.4211	0	0	0	62.5	0	0	0	0
2L	42680644	G	A	ANN=A|splice_acceptor_variant&intron_variant|HIGH|AGAP007100|AGAP007100|transcript|AGAP007100-RA|protein_coding|7/15|c.2291-1G>A||||||,A|upstream_gene_variant|MODIFIER|AGAP007101|AGAP007101|transcript|AGAP007101-RA|protein_coding||c.-4926G>A|||||4926|;LOF=(AGAP007100|AGAP007100|1|1.00)	34.2105	0	0	0	0	0	0	0	0
2L	43063226	C	G	ANN=G|stop_gained|HIGH|AGAP007124|AGAP007124|transcript|AGAP007124-RA|protein_coding|3/3|c.891C>G|p.Tyr297*|1285/1324|891/930|297/309||,G|upstream_gene_variant|MODIFIER|AGAP007125|AGAP007125|transcript|AGAP007125-RA|protein_coding||c.-1526C>G|||||1430|,G|downstream_gene_variant|MODIFIER|AGAP007126|AGAP007126|transcript|AGAP007126-RA|protein_coding||c.*3062G>C|||||3039|	0	0	0	0	57.5	0	0	0	0
2L	43066311	C	A	ANN=A|stop_gained|HIGH|AGAP007126|AGAP007126|transcript|AGAP007126-RA|protein_coding|4/4|c.2782G>T|p.Glu928*|2899/2945|2782/2805|928/934||,A|downstream_gene_variant|MODIFIER|AGAP007124|AGAP007124|transcript|AGAP007124-RA|protein_coding||c.*3046C>A|||||3046|,A|downstream_gene_variant|MODIFIER|AGAP007125|AGAP007125|transcript|AGAP007125-RA|protein_coding||c.*99C>A|||||44|,A|downstream_gene_variant|…	0	0	0	17.5	0	0	0	0	0
2L	43116454	G	T	ANN=T|stop_gained|HIGH|AGAP029700|AGAP029700|transcript|AGAP029700-RA|protein_coding|2/2|c.122C>A|p.Ser41*|215/4911|122/4476|41/1491||,T|downstream_gene_variant|MODIFIER|AGAP007128|AGAP007128|transcript|AGAP007128-RA|protein_coding||c.*4864G>T|||||4864|,T|downstream_gene_variant|MODIFIER|AGAP029352|AGAP029352|transcript|AGAP029352-RA|protein_coding||c.*1270C>A|||||1103|	15.7895	62.5	26.3158	15	12.5	11.1111	0	0	0
2L	43121316	C	T	ANN=T|stop_gained|HIGH|AGAP029352|AGAP029352|transcript|AGAP029352-RA|protein_coding|2/2|c.809G>A|p.Trp270*|971/4730|809/4401|270/1466||,T|upstream_gene_variant|MODIFIER|AGAP029700|AGAP029700|transcript|AGAP029700-RA|protein_coding||c.-4659G>A|||||4566|,T|downstream_gene_variant|MODIFIER|AGAP029699|AGAP029699|transcript|AGAP029699-RA|protein_coding||c.*1820G>A|||||1770|,T|downstream_gene_variant|…	0	0	0	0	20	22.2222	0	40	62.5
2L	43212180	G	A	ANN=A|stop_gained|HIGH|AGAP007133|AGAP007133|transcript|AGAP007133-RA|protein_coding|2/18|c.36G>A|p.Trp12*|1213/17195|36/5730|12/1909||;LOF=(AGAP007133|AGAP007133|1|1.00);NMD=(AGAP007133|AGAP007133|1|1.00)	0	0	0	0	17.5	0	0	0	0
2L	43660127	C	T	ANN=T|stop_gained|HIGH|AGAP007164|AGAP007164|transcript|AGAP007164-RA|protein_coding|1/2|c.2029C>T|p.Gln677*|2029/3978|2029/3978|677/1325||,T|intron_variant|MODIFIER|AGAP007163|AGAP007163|transcript|AGAP007163-RA|protein_coding|2/15|c.461-26959G>A||||||;LOF=(AGAP007164|AGAP007164|1|1.00);NMD=(AGAP007164|AGAP007164|1|1.00)	23.6842	0	0	0	0	0	0	0	0
2L	43863537	C	A	ANN=A|stop_gained|HIGH|SPZ5|AGAP007177|transcript|AGAP007177-RA|protein_coding|2/4|c.566C>A|p.Ser189*|566/1164|566/1164|189/387||;LOF=(SPZ5|AGAP007177|1|1.00);NMD=(SPZ5|AGAP007177|1|1.00)	0	0	0	22.5	0	5.55556	0	0	0
2L	44188751	A	C	ANN=C|stop_lost&splice_region_variant|HIGH|AGAP007195|AGAP007195|transcript|AGAP007195-RA|protein_coding|1/1|c.250T>G|p.Ter84Gluext*?|250/252|250/252|84/83||,C|upstream_gene_variant|MODIFIER|AGAP029347|AGAP029347|transcript|AGAP029347-RA|protein_coding||c.-2033T>G|||||2033|,C|downstream_gene_variant|MODIFIER|AGAP007193|AGAP007193|transcript|AGAP007193-RA|protein_coding||c.*4864A>C|||||4864|,C|dow…	0	100	0	60	97.5	50	5	7.5	0
2L	44343149	C	A	ANN=A|splice_donor_variant&intron_variant|HIGH|AGAP007209|AGAP007209|transcript|AGAP007209-RB|protein_coding|1/5|c.-55+1G>T||||||,A|splice_donor_variant&intron_variant|HIGH|AGAP007209|AGAP007209|transcript|AGAP007209-RC|protein_coding|1/4|c.-55+1G>T||||||,A|5_prime_UTR_premature_start_codon_gain_variant|LOW|AGAP007209|AGAP007209|transcript|AGAP007209-RA|protein_coding|1/4|c.-246G>T||||||,A|5_prim…	0	17.5	0	0	0	0	0	0	0
2L	44372189	T	A	ANN=A|stop_gained|HIGH|AGAP007216|AGAP007216|transcript|AGAP007216-RA|protein_coding|1/1|c.4192A>T|p.Lys1398*|4192/4275|4192/4275|1398/1424||WARNING_TRANSCRIPT_NO_START_CODON,A|upstream_gene_variant|MODIFIER|AGAP007214|AGAP007214|transcript|AGAP007214-RA|protein_coding||c.-2932A>T|||||2932|,A|upstream_gene_variant|MODIFIER|AGAP007215|AGAP007215|transcript|AGAP007215-RA|protein_coding||c.-502A>T||…	63.1579	0	0	0	0	0	0	0	0
2L	44383544	G	T	ANN=T|stop_gained|HIGH|AGAP007219|AGAP007219|transcript|AGAP007219-RA|protein_coding|2/2|c.867C>A|p.Tyr289*|867/873|867/873|289/290||,T|upstream_gene_variant|MODIFIER|AGAP029458|AGAP029458|transcript|AGAP029458-RA|protein_coding||c.-2012G>T|||||1250|,T|downstream_gene_variant|MODIFIER|AGAP007217|AGAP007217|transcript|AGAP007217-RA|protein_coding||c.*2440G>T|||||2312|,T|downstream_gene_variant|MOD…	0	82.5	0	7.5	7.5	5.55556	0	0	0
2L	44471698	G	A	ANN=A|stop_gained|HIGH|HPX4|AGAP007237|transcript|AGAP007237-RA|protein_coding|2/12|c.36G>A|p.Trp12*|482/5252|36/4806|12/1601||;LOF=(HPX4|AGAP007237|1|1.00);NMD=(HPX4|AGAP007237|1|1.00)	0	0	0	2.5	0	5.55556	0	12.5	15
2L	44765600	A	G	ANN=G|stop_lost&splice_region_variant|HIGH|AGAP007262|AGAP007262|transcript|AGAP007262-RA|protein_coding|1/1|c.949T>C|p.Ter317Argext*?|949/951|949/951|317/316||,G|upstream_gene_variant|MODIFIER|AGAP007258|AGAP007258|transcript|AGAP007258-RA|protein_coding||c.-4751T>C|||||4599|,G|upstream_gene_variant|MODIFIER|tRNA-Lys|AGAP007261|transcript|AGAP007261-RA|protein_coding||c.-913T>C|||||913|WARNING_T…	0	0	0	0	10	0	0	0	0
2L	44774819	G	C	ANN=C|start_lost|HIGH|AGAP007265|AGAP007265|transcript|AGAP007265-RA|protein_coding|2/2|c.3G>C|p.Met1?|131/701|3/231|1/76||,C|upstream_gene_variant|MODIFIER|AGAP007264|AGAP007264|transcript|AGAP007264-RA|protein_coding||c.-1201C>G|||||1080|,C|downstream_gene_variant|MODIFIER|AGAP007266|AGAP007266|transcript|AGAP007266-RA|protein_coding||c.*3191C>G|||||3191|;LOF=(AGAP007265|AGAP007265|1|1.00)	100	17.5	34.2105	17.5	45	33.3333	95	92.5	100
2L	44801191	G	A	ANN=A|start_lost|HIGH|AGAP007269|AGAP007269|transcript|AGAP007269-RA|protein_coding|1/2|c.3G>A|p.Met1?|182/1675|3/1485|1/494||,A|downstream_gene_variant|MODIFIER|tRNA-Val|AGAP007268|transcript|AGAP007268-RA|protein_coding||c.*3834G>A|||||3834|WARNING_TRANSCRIPT_INCOMPLETE,A|downstream_gene_variant|MODIFIER|AGAP007270|AGAP007270|transcript|AGAP007270-RA|protein_coding||c.*2369C>T|||||2369|;LOF=(AG…	0	0	0	17.5	0	0	0	0	0
2L	44802675	G	A	ANN=A|stop_gained|HIGH|AGAP007269|AGAP007269|transcript|AGAP007269-RA|protein_coding|2/2|c.1421G>A|p.Trp474*|1600/1675|1421/1485|474/494||,A|downstream_gene_variant|MODIFIER|AGAP007270|AGAP007270|transcript|AGAP007270-RA|protein_coding||c.*885C>T|||||885|	0	77.5	0	0	0	0	0	0	0
2L	44804349	G	T	ANN=T|stop_gained|HIGH|AGAP007270|AGAP007270|transcript|AGAP007270-RA|protein_coding|2/3|c.753C>A|p.Cys251*|753/1467|753/1467|251/488||,T|downstream_gene_variant|MODIFIER|AGAP007269|AGAP007269|transcript|AGAP007269-RA|protein_coding||c.*1610G>T|||||1599|;LOF=(AGAP007270|AGAP007270|1|1.00);NMD=(AGAP007270|AGAP007270|1|1.00)	7.89474	100	0	0	0	22.2222	0	0	0
2L	44817265	T	G	ANN=G|stop_lost&splice_region_variant|HIGH|AGAP007271|AGAP007271|transcript|AGAP007271-RA|protein_coding|3/3|c.1498T>G|p.Ter500Gluext*?|1498/1500|1498/1500|500/499||	92.1053	0	39.4737	20	17.5	16.6667	95	42.5	22.5
2L	44829217	G	T	ANN=T|stop_gained|HIGH|AGAP007274|AGAP007274|transcript|AGAP007274-RA|protein_coding|2/3|c.451G>T|p.Glu151*|451/1518|451/1518|151/505||,T|upstream_gene_variant|MODIFIER|AGAP007272|AGAP007272|transcript|AGAP007272-RA|protein_coding||c.-3554C>A|||||3554|,T|upstream_gene_variant|MODIFIER|AGAP007273|AGAP007273|transcript|AGAP007273-RA|protein_coding||c.-1265C>A|||||1265|;LOF=(AGAP007274|AGAP007274|1|…	0	100	0	0	0	5.55556	0	0	0
2L	44836144	A	T	ANN=T|stop_gained|HIGH|AGAP007275|AGAP007275|transcript|AGAP007275-RA|protein_coding|2/3|c.757A>T|p.Lys253*|774/1541|757/1524|253/507||;LOF=(AGAP007275|AGAP007275|1|1.00);NMD=(AGAP007275|AGAP007275|1|1.00)	0	0	0	2.5	12.5	16.6667	0	0	0
2L	44843724	T	A	ANN=A|stop_gained|HIGH|AGAP028465|AGAP028465|transcript|AGAP028465-RA|protein_coding|3/4|c.641T>A|p.Leu214*|717/1530|641/1317|214/438||;LOF=(AGAP028465|AGAP028465|1|1.00);NMD=(AGAP028465|AGAP028465|1|1.00)	0	77.5	0	0	0	0	0	0	0
2L	44996415	T	C	ANN=C|splice_donor_variant&intron_variant|HIGH|AGAP007280|AGAP007280|transcript|AGAP007280-RA|protein_coding|11/14|c.5785+2T>C||||||,C|downstream_gene_variant|MODIFIER|Obp63|AGAP007281|transcript|AGAP007281-RA|protein_coding||c.*1819A>G|||||1819|,C|downstream_gene_variant|MODIFIER|Obp64|AGAP007282|transcript|AGAP007282-RA|protein_coding||c.*3035A>G|||||3035|,C|downstream_gene_variant|MODIFIER|Obp…	60.5263	75	0	0	12.5	16.6667	0	0	0
2L	45004735	G	A	ANN=A|splice_donor_variant&intron_variant|HIGH|AGAP007285|AGAP007285|transcript|AGAP007285-RA|protein_coding|2/2|c.1308+1G>A||||||,A|upstream_gene_variant|MODIFIER|Obp64|AGAP007282|transcript|AGAP007282-RA|protein_coding||c.-4460C>T|||||4460|,A|upstream_gene_variant|MODIFIER|Obp70|AGAP007283|transcript|AGAP007283-RA|protein_coding||c.-3322C>T|||||3322|,A|downstream_gene_variant|MODIFIER|Obp48|AGA…	0	0	0	12.5	0	0	0	0	0
2L	45015407	G	T	ANN=T|stop_gained|HIGH|AGAP007290|AGAP007290|transcript|AGAP007290-RA|protein_coding|2/2|c.485C>A|p.Ser162*|485/492|485/492|162/163||WARNING_TRANSCRIPT_NO_START_CODON,T|upstream_gene_variant|MODIFIER|OBP46|AGAP007289|transcript|AGAP007289-RB|protein_coding||c.-320C>A|||||320|,T|downstream_gene_variant|MODIFIER|OBP47|AGAP007287|transcript|AGAP007287-RA|protein_coding||c.*3384G>T|||||3384|,T|downst…	0	0	0	55	0	0	5	7.5	0
2L	45015430	C	T	ANN=T|splice_acceptor_variant&intron_variant|HIGH|AGAP007290|AGAP007290|transcript|AGAP007290-RA|protein_coding|1/1|c.463-1G>A||||||WARNING_TRANSCRIPT_NO_START_CODON,T|upstream_gene_variant|MODIFIER|OBP46|AGAP007289|transcript|AGAP007289-RB|protein_coding||c.-343G>A|||||343|,T|downstream_gene_variant|MODIFIER|OBP47|AGAP007287|transcript|AGAP007287-RA|protein_coding||c.*3407C>T|||||3407|,T|downstr…	0	0	5.26316	0	7.5	33.3333	0	0	0
2L	45015431	T	A	ANN=A|splice_acceptor_variant&intron_variant|HIGH|AGAP007290|AGAP007290|transcript|AGAP007290-RA|protein_coding|1/1|c.463-2A>T||||||WARNING_TRANSCRIPT_NO_START_CODON,A|upstream_gene_variant|MODIFIER|OBP46|AGAP007289|transcript|AGAP007289-RB|protein_coding||c.-344A>T|||||344|,A|downstream_gene_variant|MODIFIER|OBP47|AGAP007287|transcript|AGAP007287-RA|protein_coding||c.*3408T>A|||||3408|,A|downstr…	100	100	100	100	100	100	100	100	100
2L	45015496	A	G	ANN=G|splice_donor_variant&intron_variant|HIGH|AGAP007290|AGAP007290|transcript|AGAP007290-RA|protein_coding|1/1|c.462+2T>C||||||WARNING_TRANSCRIPT_NO_START_CODON,G|upstream_gene_variant|MODIFIER|OBP46|AGAP007289|transcript|AGAP007289-RB|protein_coding||c.-409T>C|||||409|,G|downstream_gene_variant|MODIFIER|OBP47|AGAP007287|transcript|AGAP007287-RA|protein_coding||c.*3473A>G|||||3473|,G|downstream…	100	50	44.7368	85	45	61.1111	100	87.5	75
2L	45146002	G	A	ANN=A|splice_donor_variant&intron_variant|HIGH|AGAP007307|AGAP007307|transcript|AGAP007307-RB|protein_coding|1/23|c.-869+1G>A||||||;LOF=(AGAP007307|AGAP007307|2|0.50)	0	15	0	0	0	0	0	0	0
2L	45423221	C	T	ANN=T|splice_donor_variant&intron_variant|HIGH|AGAP007326|AGAP007326|transcript|AGAP007326-RA|protein_coding|2/2|c.751+1G>A||||||,T|missense_variant|MODERATE|AGAP007326|AGAP007326|transcript|AGAP007326-RB|protein_coding|2/2|c.752G>A|p.Ser251Asn|790/857|752/774|251/257||,T|upstream_gene_variant|MODIFIER|AGAP007327|AGAP007327|transcript|AGAP007327-RA|protein_coding||c.-2563C>T|||||2563|,T|upstream_…	21.0526	0	0	0	0	0	0	0	0
2L	45574348	G	A	ANN=A|splice_acceptor_variant&intron_variant|HIGH|AGAP007327|AGAP007327|transcript|AGAP007327-RA|protein_coding|7/12|c.1243-1G>A||||||,A|splice_acceptor_variant&intron_variant|HIGH|AGAP007327|AGAP007327|transcript|AGAP007327-RB|protein_coding|7/9|c.1243-1G>A||||||;LOF=(AGAP007327|AGAP007327|2|1.00)	0	0	0	2.5	0	0	0	12.5	15
2L	45575385	G	C	ANN=C|splice_donor_variant&intron_variant|HIGH|AGAP007327|AGAP007327|transcript|AGAP007327-RA|protein_coding|9/12|c.1390+1G>C||||||,C|intron_variant|MODIFIER|AGAP007327|AGAP007327|transcript|AGAP007327-RB|protein_coding|8/9|c.1339+940G>C||||||;LOF=(AGAP007327|AGAP007327|2|0.50)	0	0	0	0	45	0	0	0	0
2L	45586058	T	A	ANN=A|splice_donor_variant&intron_variant|HIGH|AGAP007327|AGAP007327|transcript|AGAP007327-RA|protein_coding|11/12|c.1572+2T>A||||||,A|intron_variant|MODIFIER|AGAP007327|AGAP007327|transcript|AGAP007327-RB|protein_coding|8/9|c.1340-1405T>A||||||;LOF=(AGAP007327|AGAP007327|2|0.50)	100	100	55.2632	100	100	100	100	100	100
2L	45703274	T	A	ANN=A|stop_gained|HIGH|AGAP007338|AGAP007338|transcript|AGAP007338-RA|protein_coding|3/6|c.677T>A|p.Leu226*|677/1608|677/1608|226/535||WARNING_TRANSCRIPT_NO_START_CODON,A|upstream_gene_variant|MODIFIER|AGAP007337|AGAP007337|transcript|AGAP007337-RA|protein_coding||c.-1274A>T|||||1274|,A|downstream_gene_variant|MODIFIER|AGAP007336|AGAP007336|transcript|AGAP007336-RA|protein_coding||c.*5838T>A|||||…	78.9474	0	5.26316	80	47.5	66.6667	100	50	22.5
2L	45780088	T	C	ANN=C|splice_acceptor_variant&intron_variant|HIGH|AGAP028466|AGAP028466|transcript|AGAP028466-RA|protein_coding|3/7|c.922-2A>G||||||;LOF=(AGAP028466|AGAP028466|1|1.00)	0	100	92.1053	0	0	5.55556	0	0	0
2L	45889612	C	T	ANN=T|stop_gained|HIGH|AGAP007341|AGAP007341|transcript|AGAP007341-RA|protein_coding|1/2|c.7C>T|p.Gln3*|7/3243|7/3243|3/1080||	0	0	0	52.5	0	5.55556	0	0	0
2L	46279985	C	G	ANN=G|splice_donor_variant&intron_variant|HIGH|AGAP007390|AGAP007390|transcript|AGAP007390-RA|protein_coding|1/4|c.-145+1G>C||||||,G|upstream_gene_variant|MODIFIER|AGAP007391|AGAP007391|transcript|AGAP007391-RA|protein_coding||c.-664C>G|||||501|,G|downstream_gene_variant|MODIFIER|AGAP007389|AGAP007389|transcript|AGAP007389-RA|protein_coding||c.*3521C>G|||||2877|,G|downstream_gene_variant|MODIFIER…	0	0	0	0	5	11.1111	0	0	0
2L	46315897	A	G	ANN=G|stop_lost&splice_region_variant|HIGH|AGAP007397|AGAP007397|transcript|AGAP007397-RA|protein_coding|2/2|c.817T>C|p.Ter273Glnext*?|1252/1254|817/819|273/272||,G|upstream_gene_variant|MODIFIER|PARN|AGAP007399|transcript|AGAP007399-RA|protein_coding||c.-3155A>G|||||3088|,G|downstream_gene_variant|MODIFIER|AGAP007396|AGAP007396|transcript|AGAP007396-RA|protein_coding||c.*3130A>G|||||3035|,G|down…	0	0	0	0	0	11.1111	0	0	0
2L	46315900	C	A	ANN=A|stop_gained|HIGH|AGAP007397|AGAP007397|transcript|AGAP007397-RA|protein_coding|2/2|c.814G>T|p.Glu272*|1249/1254|814/819|272/272||,A|upstream_gene_variant|MODIFIER|PARN|AGAP007399|transcript|AGAP007399-RA|protein_coding||c.-3152C>A|||||3085|,A|downstream_gene_variant|MODIFIER|AGAP007396|AGAP007396|transcript|AGAP007396-RA|protein_coding||c.*3133C>A|||||3038|,A|downstream_gene_variant|MODIFIE…	0	0	47.3684	20	60	38.8889	100	85	75
2L	46343980	G	T	ANN=T|stop_gained|HIGH|CTLMA4|AGAP007407|transcript|AGAP007407-RA|protein_coding|2/2|c.178G>T|p.Gly60*|243/751|178/522|60/173||,T|upstream_gene_variant|MODIFIER|CTLMA8|AGAP007408|transcript|AGAP007408-RA|protein_coding||c.-1000G>T|||||1000|,T|downstream_gene_variant|MODIFIER|AGAP007406|AGAP007406|transcript|AGAP007406-RA|protein_coding||c.*3748G>T|||||2919|	0	0	0	2.5	0	0	0	7.5	0
2L	46416666	G	A	ANN=A|start_lost|HIGH|AGAP007415|AGAP007415|transcript|AGAP007415-RA|protein_coding|1/2|c.3G>A|p.Met1?|3/426|3/426|1/141||;LOF=(AGAP007415|AGAP007415|1|1.00)	0	0	0	22.5	5	11.1111	95	55	37.5
2L	46560443	G	A	ANN=A|splice_acceptor_variant&intron_variant|HIGH|AGAP007421|AGAP007421|transcript|AGAP007421-RA|protein_coding|7/7|c.1052-1G>A||||||,A|upstream_gene_variant|MODIFIER|AGAP007422|AGAP007422|transcript|AGAP007422-RA|protein_coding||c.-1388C>T|||||1082|,A|upstream_gene_variant|MODIFIER|AGAP007423|AGAP007423|transcript|AGAP007423-RA|protein_coding||c.-621G>A|||||481|;LOF=(AGAP007421|AGAP007421|1|1.00)	78.9474	0	0	0	2.5	0	0	0	0
2L	46597354	A	C	ANN=C|stop_lost|HIGH|AGAP007439|AGAP007439|transcript|AGAP007439-RA|protein_coding|2/2|c.1731A>C|p.Ter577Cysext*?|2913/4923|1731/1731|577/576||,C|upstream_gene_variant|MODIFIER|tRNA-Val|AGAP007441|transcript|AGAP007441-RA|protein_coding||c.-4657A>C|||||4657|WARNING_TRANSCRIPT_INCOMPLETE,C|downstream_gene_variant|MODIFIER|AGAP007440|AGAP007440|transcript|AGAP007440-RA|protein_coding||c.*3737T>G|||…	0	0	42.1053	0	0	11.1111	0	0	0
2L	46614429	C	T	ANN=T|stop_gained|HIGH|AGAP007445|AGAP007445|transcript|AGAP007445-RA|protein_coding|1/1|c.619C>T|p.Gln207*|619/1134|619/1134|207/377||,T|upstream_gene_variant|MODIFIER|AGAP007446|AGAP007446|transcript|AGAP007446-RA|protein_coding||c.-1374C>T|||||1374|,T|downstream_gene_variant|MODIFIER|tRNA-Arg|AGAP007444|transcript|AGAP007444-RA|protein_coding||c.*3088C>T|||||3088|WARNING_TRANSCRIPT_INCOMPLETE,…	78.9474	37.5	100	60	97.5	83.3333	100	62.5	37.5
2L	46615932	G	A	ANN=A|stop_gained|HIGH|AGAP007446|AGAP007446|transcript|AGAP007446-RA|protein_coding|2/2|c.63G>A|p.Trp21*|63/1335|63/1335|21/444||,A|downstream_gene_variant|MODIFIER|tRNA-Arg|AGAP007444|transcript|AGAP007444-RA|protein_coding||c.*4591G>A|||||4591|WARNING_TRANSCRIPT_INCOMPLETE,A|downstream_gene_variant|MODIFIER|AGAP007445|AGAP007445|transcript|AGAP007445-RA|protein_coding||c.*988G>A|||||988|,A|int…	21.0526	0	50	0	17.5	5.55556	0	0	0
2L	46722051	C	T	ANN=T|stop_gained|HIGH|AGAP007463|AGAP007463|transcript|AGAP007463-RA|protein_coding|1/1|c.505C>T|p.Gln169*|505/1203|505/1203|169/400||,T|upstream_gene_variant|MODIFIER|AGAP007461|AGAP007461|transcript|AGAP007461-RA|protein_coding||c.-4419G>A|||||4419|,T|upstream_gene_variant|MODIFIER|AGAP007464|AGAP007464|transcript|AGAP007464-RA|protein_coding||c.-1678C>T|||||1678|,T|downstream_gene_variant|MOD…	0	0	0	0	0	0	0	32.5	37.5
2L	46722234	G	T	ANN=T|stop_gained|HIGH|AGAP007463|AGAP007463|transcript|AGAP007463-RA|protein_coding|1/1|c.688G>T|p.Glu230*|688/1203|688/1203|230/400||,T|upstream_gene_variant|MODIFIER|AGAP007461|AGAP007461|transcript|AGAP007461-RA|protein_coding||c.-4602C>A|||||4602|,T|upstream_gene_variant|MODIFIER|AGAP007464|AGAP007464|transcript|AGAP007464-RA|protein_coding||c.-1495G>T|||||1495|,T|downstream_gene_variant|MOD…	0	0	0	12.5	0	0	0	0	0
2L	46722748	G	T	ANN=T|stop_lost&splice_region_variant|HIGH|AGAP007463|AGAP007463|transcript|AGAP007463-RA|protein_coding|1/1|c.1202G>T|p.Ter401Leuext*?|1202/1203|1202/1203|401/400||,T|upstream_gene_variant|MODIFIER|AGAP007464|AGAP007464|transcript|AGAP007464-RA|protein_coding||c.-981G>T|||||981|,T|upstream_gene_variant|MODIFIER|AGAP007465|AGAP007465|transcript|AGAP007465-RA|protein_coding||c.-4881G>T|||||4881|,T…	0	0	0	0	0	0	0	32.5	37.5
2L	46728696	C	A	ANN=A|stop_gained|HIGH|AGAP007465|AGAP007465|transcript|AGAP007465-RA|protein_coding|1/1|c.1068C>A|p.Cys356*|1068/1200|1068/1200|356/399||,A|upstream_gene_variant|MODIFIER|AGAP007466|AGAP007466|transcript|AGAP007466-RA|protein_coding||c.-1831C>A|||||1831|,A|upstream_gene_variant|MODIFIER|AGAP007467|AGAP007467|transcript|AGAP007467-RA|protein_coding||c.-3956C>A|||||3956|,A|downstream_gene_variant|…	0	55	0	0	0	0	0	0	0
2L	46844097	A	T	ANN=T|stop_lost&splice_region_variant|HIGH|AGAP007479|AGAP007479|transcript|AGAP007479-RA|protein_coding|1/1|c.961T>A|p.Ter321Argext*?|961/963|961/963|321/320||,T|upstream_gene_variant|MODIFIER|CYP6AH1|AGAP007480|transcript|AGAP007480-RA|protein_coding||c.-1946A>T|||||1847|,T|upstream_gene_variant|MODIFIER|AGAP007481|AGAP007481|transcript|AGAP007481-RA|protein_coding||c.-4070A>T|||||3997|,T|downs…	0	17.5	0	0	0	0	0	0	0
2L	46846289	C	T	ANN=T|stop_gained|HIGH|CYP6AH1|AGAP007480|transcript|AGAP007480-RA|protein_coding|1/5|c.247C>T|p.Arg83*|346/1650|247/1500|83/499||,T|upstream_gene_variant|MODIFIER|AGAP007479|AGAP007479|transcript|AGAP007479-RA|protein_coding||c.-1232G>A|||||1232|,T|upstream_gene_variant|MODIFIER|AGAP007481|AGAP007481|transcript|AGAP007481-RA|protein_coding||c.-1878C>T|||||1805|,T|upstream_gene_variant|MODIFIER|A…	0	17.5	0	0	0	0	0	0	0
2L	46923486	C	T	ANN=T|stop_gained|HIGH|IR75k|AGAP007498|transcript|AGAP007498-RA|protein_coding|1/3|c.238C>T|p.Arg80*|238/2028|238/2028|80/675||,T|upstream_gene_variant|MODIFIER|CuSOD1|AGAP007497|transcript|AGAP007497-RA|protein_coding||c.-1508G>A|||||1508|,T|downstream_gene_variant|MODIFIER|AGAP029497|AGAP029497|transcript|AGAP029497-RA|protein_coding||c.*3234C>T|||||3192|,T|downstream_gene_variant|MODIFIER|AGA…	0	0	0	7.5	0	5.55556	0	0	0
2L	46992042	C	A	ANN=A|stop_gained|HIGH|AGAP007505|AGAP007505|transcript|AGAP007505-RA|protein_coding|1/1|c.462C>A|p.Tyr154*|723/1758|462/1434|154/477||,A|upstream_gene_variant|MODIFIER|ABCA3|AGAP007504|transcript|AGAP007504-RA|protein_coding||c.-2179G>T|||||1509|,A|upstream_gene_variant|MODIFIER|mRpL48|AGAP007507|transcript|AGAP007507-RA|protein_coding||c.-2873C>A|||||2752|,A|upstream_gene_variant|MODIFIER|AGAP0…	0	0	0	0	0	0	0	35	52.5
2L	47261406	C	T	ANN=T|stop_gained|HIGH|AGAP007533|AGAP007533|transcript|AGAP007533-RA|protein_coding|3/4|c.4099C>T|p.Arg1367*|4099/6188|4099/5994|1367/1997||,T|upstream_gene_variant|MODIFIER|AGAP007532|AGAP007532|transcript|AGAP007532-RA|protein_coding||c.-5052G>A|||||4642|;LOF=(AGAP007533|AGAP007533|1|1.00);NMD=(AGAP007533|AGAP007533|1|1.00)	0	0	0	15	0	0	5	20	10
2L	47263359	A	T	ANN=T|stop_lost|HIGH|AGAP007533|AGAP007533|transcript|AGAP007533-RA|protein_coding|4/4|c.5993A>T|p.Ter1998Leuext*?|5993/6188|5993/5994|1998/1997||,T|downstream_gene_variant|MODIFIER|AGAP013228|AGAP013228|transcript|AGAP013228-RA|protein_coding||c.*3847T>A|||||3705|	0	17.5	0	0	0	0	0	0	0
2L	47279276	C	T	ANN=T|stop_gained|HIGH|AGAP029540|AGAP029540|transcript|AGAP029540-RA|protein_coding|11/11|c.3295C>T|p.Gln1099*|3749/4860|3295/4146|1099/1381||,T|downstream_gene_variant|MODIFIER|AGAP029540|AGAP029540|transcript|AGAP029540-RB|protein_coding||c.*2636C>T|||||1474|	0	0	0	15	7.5	0	5	20	10
2L	47550234	G	A	ANN=A|stop_gained|HIGH|AGAP007556|AGAP007556|transcript|AGAP007556-RA|protein_coding|4/4|c.3592C>T|p.Gln1198*|4023/5403|3592/3975|1198/1324||,A|upstream_gene_variant|MODIFIER|tRNA-Glu|AGAP007554|transcript|AGAP007554-RA|protein_coding||c.-4775C>T|||||4775|WARNING_TRANSCRIPT_NO_START_CODON,A|downstream_gene_variant|MODIFIER|AGAP007553|AGAP007553|transcript|AGAP007553-RA|protein_coding||c.*2654G>A|…	0	0	0	12.5	0	0	0	0	0
2L	47767744	G	A	ANN=A|splice_donor_variant&intron_variant|HIGH|AGAP007571|AGAP007571|transcript|AGAP007571-RB|protein_coding|1/2|c.-216+1G>A||||||,A|missense_variant|MODERATE|AGAP007571|AGAP007571|transcript|AGAP007571-RA|protein_coding|1/3|c.163G>A|p.Val55Met|268/1184|163/1050|55/349||,A|upstream_gene_variant|MODIFIER|AGAP007568|AGAP007568|transcript|AGAP007568-RA|protein_coding||c.-2632C>T|||||2532|,A|upstream…	0	0	0	0	17.5	0	0	0	0
2L	47767879	A	C	ANN=C|splice_acceptor_variant&intron_variant|HIGH|AGAP007571|AGAP007571|transcript|AGAP007571-RB|protein_coding|1/2|c.-215-2A>C||||||,C|synonymous_variant|LOW|AGAP007571|AGAP007571|transcript|AGAP007571-RA|protein_coding|2/3|c.231A>C|p.Ile77Ile|336/1184|231/1050|77/349||,C|upstream_gene_variant|MODIFIER|AGAP007568|AGAP007568|transcript|AGAP007568-RA|protein_coding||c.-2767T>G|||||2667|,C|upstream…	100	100	89.4737	100	100	94.4444	100	100	100
2L	47810897	C	T	ANN=T|stop_gained|HIGH|AGAP007582|AGAP007582|transcript|AGAP007582-RA|protein_coding|3/6|c.1399C>T|p.Gln467*|1881/4241|1399/3723|467/1240||,T|upstream_gene_variant|MODIFIER|AGAP007581|AGAP007581|transcript|AGAP007581-RA|protein_coding||c.-3815G>A|||||3815|,T|downstream_gene_variant|MODIFIER|AGAP029701|AGAP029701|transcript|AGAP029701-RA|protein_coding||c.*2664G>A|||||2628|,T|downstream_gene_varia…	0	0	0	0	0	11.1111	0	0	0
2L	47815182	C	T	ANN=T|splice_acceptor_variant&intron_variant|HIGH|AGAP029702|AGAP029702|transcript|AGAP029702-RA|protein_coding|1/3|c.-83-1G>A||||||,T|upstream_gene_variant|MODIFIER|AGAP029701|AGAP029701|transcript|AGAP029701-RA|protein_coding||c.-960G>A|||||838|,T|upstream_gene_variant|MODIFIER|AGAP007584|AGAP007584|transcript|AGAP007584-RA|protein_coding||c.-5175C>T|||||4892|,T|downstream_gene_variant|MODIFIER…	0	0	0	0	12.5	0	0	0	0
2L	48031174	G	A	ANN=A|stop_gained|HIGH|AGAP007588|AGAP007588|transcript|AGAP007588-RA|protein_coding|2/2|c.1420C>T|p.Gln474*|1447/1575|1420/1548|474/515||,A|downstream_gene_variant|MODIFIER|AGAP007589|AGAP007589|transcript|AGAP007589-RA|protein_coding||c.*2021C>T|||||2021|,A|intron_variant|MODIFIER|AGAP007587|AGAP007587|transcript|AGAP007587-RA|protein_coding|4/13|c.918+431G>A||||||,A|intron_variant|MODIFIER|AGA…	0	17.5	0	0	0	0	0	0	0
2L	48032192	G	C	ANN=C|stop_gained|HIGH|AGAP007588|AGAP007588|transcript|AGAP007588-RA|protein_coding|2/2|c.402C>G|p.Tyr134*|429/1575|402/1548|134/515||,C|downstream_gene_variant|MODIFIER|AGAP007589|AGAP007589|transcript|AGAP007589-RA|protein_coding||c.*1003C>G|||||1003|,C|intron_variant|MODIFIER|AGAP007587|AGAP007587|transcript|AGAP007587-RA|protein_coding|4/13|c.918+1449G>C||||||,C|intron_variant|MODIFIER|AGAP0…	26.3158	2.5	60.5263	25	67.5	55.5556	5	20	10
2L	48179161	A	T	ANN=T|stop_gained&splice_region_variant|HIGH|AGAP007606|AGAP007606|transcript|AGAP007606-RA|protein_coding|3/4|c.1189A>T|p.Arg397*|1252/1768|1189/1611|397/536||,T|upstream_gene_variant|MODIFIER|AGAP007607|AGAP007607|transcript|AGAP007607-RA|protein_coding||c.-1607T>A|||||1607|	0	0	42.1053	25	0	11.1111	0	0	0
2L	48179578	C	T	ANN=T|stop_gained|HIGH|AGAP007606|AGAP007606|transcript|AGAP007606-RA|protein_coding|3/4|c.1606C>T|p.Arg536*|1669/1768|1606/1611|536/536||,T|upstream_gene_variant|MODIFIER|AGAP007607|AGAP007607|transcript|AGAP007607-RA|protein_coding||c.-2024G>A|||||2024|	26.3158	5	55.2632	25	40	50	100	100	100
2L	48237351	C	A	ANN=A|stop_gained|HIGH|AGAP007609|AGAP007609|transcript|AGAP007609-RA|protein_coding|2/2|c.453C>A|p.Tyr151*|605/1263|453/462|151/153||,A|upstream_gene_variant|MODIFIER|AGAP007610|AGAP007610|transcript|AGAP007610-RA|protein_coding||c.-1363C>A|||||1224|,A|downstream_gene_variant|MODIFIER|AGAP029367|AGAP029367|transcript|AGAP029367-RA|protein_coding||c.*1133C>A|||||1089|	26.3158	97.5	5.26316	5	2.5	5.55556	0	37.5	60
2L	48303232	A	T	ANN=T|splice_acceptor_variant&intron_variant|HIGH|AGAP007615|AGAP007615|transcript|AGAP007615-RA|protein_coding|1/10|c.-288-2A>T||||||;LOF=(AGAP007615|AGAP007615|1|1.00)	0	0	34.2105	0	0	0	0	0	0
2L	48331075	C	G	ANN=G|stop_gained|HIGH|AGAP007616|AGAP007616|transcript|AGAP007616-RA|protein_coding|2/7|c.1598C>G|p.Ser533*|3722/6641|1598/3972|533/1323||,G|downstream_gene_variant|MODIFIER|AGAP007617|AGAP007617|transcript|AGAP007617-RA|protein_coding||c.*4842G>C|||||3912|;LOF=(AGAP007616|AGAP007616|1|1.00);NMD=(AGAP007616|AGAP007616|1|1.00)	0	2.5	0	0	20	5.55556	0	0	0
2L	48354744	G	T	ANN=T|splice_donor_variant&intron_variant|HIGH|AGAP007621|AGAP007621|transcript|AGAP007621-RA|protein_coding|1/2|c.-14+1G>T||||||,T|upstream_gene_variant|MODIFIER|AGAP007620|AGAP007620|transcript|AGAP007620-RA|protein_coding||c.-1719C>A|||||967|,T|upstream_gene_variant|MODIFIER|ANCE1|AGAP007622|transcript|AGAP007622-RA|protein_coding||c.-2008G>T|||||2008|,T|upstream_gene_variant|MODIFIER|AGAP0076…	100	0	31.5789	0	0	0	0	0	0
2L	48756388	A	G	ANN=G|splice_acceptor_variant&intron_variant|HIGH|pk|AGAP007648|transcript|AGAP007648-RA|protein_coding|8/8|c.*23-2A>G||||||,G|upstream_gene_variant|MODIFIER|AGAP007650|AGAP007650|transcript|AGAP007650-RA|protein_coding||c.-4311T>C|||||3917|,G|upstream_gene_variant|MODIFIER|AGAP007651|AGAP007651|transcript|AGAP007651-RA|protein_coding||c.-1579T>C|||||1421|,G|upstream_gene_variant|MODIFIER|AGAP007…	0	0	0	0	12.5	0	0	0	0
2L	48889927	T	G	ANN=G|stop_lost|HIGH|AGAP007669|AGAP007669|transcript|AGAP007669-RA|protein_coding|2/2|c.790T>G|p.Ter264Gluext*?|807/967|790/792|264/263||,G|upstream_gene_variant|MODIFIER|eIF3g|AGAP007668|transcript|AGAP007668-RA|protein_coding||c.-1284A>C|||||1161|,G|upstream_gene_variant|MODIFIER|AGAP007671|AGAP007671|transcript|AGAP007671-RA|protein_coding||c.-2152T>G|||||1943|,G|downstream_gene_variant|MODIF…	100	100	94.7368	100	100	100	100	100	100
2L	48909808	G	A	ANN=A|stop_gained|HIGH|AGAP007673|AGAP007673|transcript|AGAP007673-RA|protein_coding|2/2|c.222G>A|p.Trp74*|222/315|222/315|74/104||WARNING_TRANSCRIPT_NO_STOP_CODON	0	0	26.3158	0	0	0	0	0	0
2L	48956542	G	T	ANN=T|splice_acceptor_variant&intron_variant|HIGH|AGAP029465|AGAP029465|transcript|AGAP029465-RA|protein_coding|1/15|c.-650-1G>T||||||,T|downstream_gene_variant|MODIFIER|AGAP007678|AGAP007678|transcript|AGAP007678-RA|protein_coding||c.*1041C>A|||||1041|;LOF=(AGAP029465|AGAP029465|2|0.50)	0	0	47.3684	0	0	0	0	0	0
2L	49013992	A	G	ANN=G|splice_donor_variant&intron_variant|HIGH|AGAP007684|AGAP007684|transcript|AGAP007684-RA|protein_coding|7/7|c.1164+2T>C||||||,G|splice_donor_variant&intron_variant|HIGH|AGAP007684|AGAP007684|transcript|AGAP007684-RB|protein_coding|7/7|c.1164+2T>C||||||,G|upstream_gene_variant|MODIFIER|Vps35|AGAP007683|transcript|AGAP007683-RA|protein_coding||c.-5005T>C|||||4948|;LOF=(AGAP007684|AGAP007684|2|…	0	62.5	0	0	0	0	0	0	0
2L	49142181	G	C	ANN=C|start_lost|HIGH|AGAP007705|AGAP007705|transcript|AGAP007705-RA|protein_coding|1/1|c.3G>C|p.Met1?|174/1144|3/870|1/289||,C|upstream_gene_variant|MODIFIER|Cbc|AGAP007701|transcript|AGAP007701-RA|protein_coding||c.-4157C>G|||||4040|,C|upstream_gene_variant|MODIFIER|AGAP007704|AGAP007704|transcript|AGAP007704-RA|protein_coding||c.-331C>G|||||211|,C|downstream_gene_variant|MODIFIER|AGAP007702|AG…	47.3684	97.5	0	15	0	22.2222	0	20	10
2L	49151830	C	A	ANN=A|stop_lost|HIGH|AGAP029523|AGAP029523|transcript|AGAP029523-RC|protein_coding|25/25|c.3596G>T|p.Ter1199Leuext*?|3957/4752|3596/3597|1199/1198||,A|stop_lost|HIGH|AGAP029523|AGAP029523|transcript|AGAP029523-RA|protein_coding|18/18|c.2903G>T|p.Ter968Leuext*?|4063/4858|2903/2904|968/967||,A|stop_lost|HIGH|AGAP029523|AGAP029523|transcript|AGAP029523-RB|protein_coding|17/17|c.3494G>T|p.Ter1165Leue…	0	0	0	5	0	0	0	20	10
2L	49203903	A	G	ANN=G|splice_donor_variant&intron_variant|HIGH|AGAP029813|AGAP029813|transcript|AGAP029813-RB|protein_coding|8/9|c.*13+2T>C||||||,G|downstream_gene_variant|MODIFIER|AGAP007714|AGAP007714|transcript|AGAP007714-RA|protein_coding||c.*4231A>G|||||4052|,G|intron_variant|MODIFIER|AGAP029813|AGAP029813|transcript|AGAP029813-RA|protein_coding|7/8|c.2575-991T>C||||||;LOF=(AGAP029813|AGAP029813|2|0.50)	0	0	0	0	25	5.55556	0	0	0
2R	357519	G	C	ANN=C|stop_gained|HIGH|Gr42|AGAP001115|transcript|AGAP001115-RA|protein_coding|1/7|c.252C>G|p.Tyr84*|252/1314|252/1314|84/437||;LOF=(Gr42|AGAP001115|1|1.00);NMD=(Gr42|AGAP001115|1|1.00)	0	40	0	0	0	0	0	0	0
2R	378508	T	C	ANN=C|start_lost|HIGH|Gr37|AGAP001117|transcript|AGAP001117-RE|protein_coding|1/4|c.2T>C|p.Met1?|2/1140|2/1140|1/379||,C|upstream_gene_variant|MODIFIER|AGAP001116|AGAP001116|transcript|AGAP001116-RA|protein_coding||c.-4193A>G|||||4139|,C|upstream_gene_variant|MODIFIER|Gr37|AGAP001117|transcript|AGAP001117-RD|protein_coding||c.-3513T>C|||||3513|,C|upstream_gene_variant|MODIFIER|Gr37|AGAP001117|tra…	100	100	100	100	100	100	100	100	100
2R	381077	C	T	ANN=T|stop_gained|HIGH|Gr37|AGAP001117|transcript|AGAP001117-RC|protein_coding|1/4|c.100C>T|p.Arg34*|100/1152|100/1152|34/383||,T|upstream_gene_variant|MODIFIER|Gr37|AGAP001117|transcript|AGAP001117-RD|protein_coding||c.-944C>T|||||944|,T|intron_variant|MODIFIER|Gr37|AGAP001117|transcript|AGAP001117-RG|protein_coding|4/6|c.597-1726C>T||||||,T|intron_variant|MODIFIER|Gr37|AGAP001117|transcript|AGA…	0	0	0	0	0	11.1111	0	0	0
2R	382741	C	T	ANN=T|stop_gained&splice_region_variant|HIGH|Gr37|AGAP001117|transcript|AGAP001117-RD|protein_coding|1/4|c.721C>T|p.Arg241*|721/1233|721/1233|241/410||,T|intron_variant|MODIFIER|Gr37|AGAP001117|transcript|AGAP001117-RG|protein_coding|4/6|c.597-62C>T||||||,T|intron_variant|MODIFIER|Gr37|AGAP001117|transcript|AGAP001117-RH|protein_coding|5/7|c.597-62C>T||||||,T|intron_variant|MODIFIER|Gr37|AGAP0011…	0	0	50	0	42.5	16.6667	25	55	60
2R	383806	C	T	ANN=T|stop_gained|HIGH|Gr37|AGAP001117|transcript|AGAP001117-RD|protein_coding|3/4|c.952C>T|p.Gln318*|952/1233|952/1233|318/410||,T|stop_gained|HIGH|Gr37|AGAP001117|transcript|AGAP001117-RG|protein_coding|6/7|c.826C>T|p.Gln276*|1218/1499|826/1107|276/368||,T|stop_gained|HIGH|Gr37|AGAP001117|transcript|AGAP001117-RH|protein_coding|7/8|c.826C>T|p.Gln276*|1139/1420|826/1107|276/368||,T|stop_gained|H…	26.3158	100	89.4737	97.5	100	83.3333	100	60	45
2R	443778	T	G	ANN=G|stop_lost&splice_region_variant|HIGH|Gr40|AGAP001120|transcript|AGAP001120-RA|protein_coding|4/4|c.1182A>C|p.Ter394Cysext*?|1182/1182|1182/1182|394/393||,G|upstream_gene_variant|MODIFIER|Gr41|AGAP001122|transcript|AGAP001122-RA|protein_coding||c.-3220T>G|||||3220|,G|downstream_gene_variant|MODIFIER|Gr39|AGAP001119|transcript|AGAP001119-RA|protein_coding||c.*2508T>G|||||2508|,G|downstream_ge…	0	0	0	0	0	0	0	40	55
2R	446415	C	T	ANN=T|splice_donor_variant&intron_variant|HIGH|Gr60|AGAP001121|transcript|AGAP001121-RA|protein_coding|1/2|c.386+1G>A||||||,T|upstream_gene_variant|MODIFIER|Gr40|AGAP001120|transcript|AGAP001120-RA|protein_coding||c.-1265G>A|||||1265|,T|upstream_gene_variant|MODIFIER|Gr41|AGAP001122|transcript|AGAP001122-RA|protein_coding||c.-583C>T|||||583|,T|downstream_gene_variant|MODIFIER|Gr36|AGAP001123|tran…	0	40	0	0	0	0	0	0	0
2R	447929	T	C	ANN=C|splice_donor_variant&intron_variant|HIGH|Gr41|AGAP001122|transcript|AGAP001122-RA|protein_coding|2/3|c.864+2T>C||||||,C|upstream_gene_variant|MODIFIER|Gr40|AGAP001120|transcript|AGAP001120-RA|protein_coding||c.-2779A>G|||||2779|,C|upstream_gene_variant|MODIFIER|Gr60|AGAP001121|transcript|AGAP001121-RA|protein_coding||c.-1128A>G|||||1128|,C|upstream_gene_variant|MODIFIER|AGAP001124|AGAP00112…	73.6842	100	0	0	0	33.3333	75	42.5	40
2R	458323	T	A	ANN=A|stop_gained|HIGH|AGAP029175|AGAP029175|transcript|AGAP029175-RA|protein_coding|3/6|c.972T>A|p.Cys324*|972/1350|972/1350|324/449||,A|upstream_gene_variant|MODIFIER|Gr58|AGAP001125|transcript|AGAP001125-RA|protein_coding||c.-3818A>T|||||3818|;LOF=(AGAP029175|AGAP029175|1|1.00);NMD=(AGAP029175|AGAP029175|1|1.00)	0	0	26.3158	0	0	0	0	0	0
2R	636459	G	T	ANN=T|stop_gained|HIGH|AGAP013527|AGAP013527|transcript|AGAP013527-RA|protein_coding|3/3|c.1213G>T|p.Glu405*|1276/1507|1213/1218|405/405||,T|upstream_gene_variant|MODIFIER|AGAP001156|AGAP001156|transcript|AGAP001156-RA|protein_coding||c.-1629C>A|||||1543|,T|downstream_gene_variant|MODIFIER|AGAP001157|AGAP001157|transcript|AGAP001157-RA|protein_coding||c.*963C>A|||||664|	73.6842	47.5	100	2.5	87.5	72.2222	100	57.5	45
2R	679000	T	C	ANN=C|start_lost|HIGH|AGAP001166|AGAP001166|transcript|AGAP001166-RA|protein_coding|1/2|c.1A>G|p.Met1?|52/1007|1/699|1/232||,C|upstream_gene_variant|MODIFIER|AGAP001165|AGAP001165|transcript|AGAP001165-RA|protein_coding||c.-1078A>G|||||1078|,C|upstream_gene_variant|MODIFIER|AGAP001167|AGAP001167|transcript|AGAP001167-RA|protein_coding||c.-478T>C|||||355|,C|upstream_gene_variant|MODIFIER|AGAP00116…	73.6842	60	31.5789	100	27.5	38.8889	75	40	40
2R	686615	C	T	ANN=T|splice_acceptor_variant&intron_variant|HIGH|Gr49|AGAP001169|transcript|AGAP001169-RB|protein_coding|1/4|c.765-1G>A||||||,T|upstream_gene_variant|MODIFIER|Gr50|AGAP001171|transcript|AGAP001171-RA|protein_coding||c.-3941C>T|||||3941|,T|downstream_gene_variant|MODIFIER|AGAP001168|AGAP001168|transcript|AGAP001168-RA|protein_coding||c.*1152C>T|||||744|,T|downstream_gene_variant|MODIFIER|Gr48|AGA…	73.6842	12.5	7.89474	0	50	22.2222	75	80	95
2R	689850	G	T	ANN=T|stop_gained|HIGH|Gr48|AGAP001170|transcript|AGAP001170-RA|protein_coding|1/4|c.381C>A|p.Tyr127*|381/1206|381/1206|127/401||,T|upstream_gene_variant|MODIFIER|Gr49|AGAP001169|transcript|AGAP001169-RB|protein_coding||c.-2390C>A|||||2390|,T|upstream_gene_variant|MODIFIER|Gr50|AGAP001171|transcript|AGAP001171-RA|protein_coding||c.-706G>T|||||706|,T|upstream_gene_variant|MODIFIER|Gr51|AGAP001172|…	0	0	10.5263	0	0	5.55556	0	0	0
2R	691347	G	A	ANN=A|stop_gained|HIGH|Gr50|AGAP001171|transcript|AGAP001171-RA|protein_coding|1/3|c.792G>A|p.Trp264*|792/1215|792/1215|264/404||,A|upstream_gene_variant|MODIFIER|Gr49|AGAP001169|transcript|AGAP001169-RB|protein_coding||c.-3887C>T|||||3887|,A|upstream_gene_variant|MODIFIER|Gr48|AGAP001170|transcript|AGAP001170-RA|protein_coding||c.-1117C>T|||||1117|,A|upstream_gene_variant|MODIFIER|Gr51|AGAP00117…	0	0	0	0	0	0	0	42.5	55
2R	802571	G	A	ANN=A|stop_gained|HIGH|AGAP001183|AGAP001183|transcript|AGAP001183-RA|protein_coding|1/2|c.150G>A|p.Trp50*|163/1057|150/1044|50/347||;LOF=(AGAP001183|AGAP001183|1|1.00);NMD=(AGAP001183|AGAP001183|1|1.00)	0	0	0	0	0	0	25	17.5	5
2R	1249002	G	A	ANN=A|start_lost|HIGH|AGAP013523|AGAP013523|transcript|AGAP013523-RA|protein_coding|1/3|c.3G>A|p.Met1?|3/5280|3/5280|1/1759||,A|intron_variant|MODIFIER|Cbp80|AGAP001195|transcript|AGAP001195-RA|protein_coding|3/6|c.1486+6835C>T||||||;LOF=(AGAP013523|AGAP013523|1|1.00)	0	0	0	10	0	0	0	0	0
2R	1249031	C	A	ANN=A|stop_gained|HIGH|AGAP013523|AGAP013523|transcript|AGAP013523-RA|protein_coding|1/3|c.32C>A|p.Ser11*|32/5280|32/5280|11/1759||,A|intron_variant|MODIFIER|Cbp80|AGAP001195|transcript|AGAP001195-RA|protein_coding|3/6|c.1486+6806G>T||||||;LOF=(AGAP013523|AGAP013523|1|1.00);NMD=(AGAP013523|AGAP013523|1|1.00)	26.3158	100	0	0	10	5.55556	0	0	0
2R	1249079	T	C	ANN=C|splice_donor_variant&intron_variant|HIGH|AGAP013523|AGAP013523|transcript|AGAP013523-RA|protein_coding|1/2|c.78+2T>C||||||,C|intron_variant|MODIFIER|Cbp80|AGAP001195|transcript|AGAP001195-RA|protein_coding|3/6|c.1486+6758A>G||||||;LOF=(AGAP013523|AGAP013523|1|1.00)	100	100	100	100	97.5	83.3333	100	85	67.5
2R	1648685	A	T	ANN=T|stop_gained|HIGH|AGAP001226|AGAP001226|transcript|AGAP001226-RA|protein_coding|1/2|c.38T>A|p.Leu13*|84/1024|38/960|13/319||,T|upstream_gene_variant|MODIFIER|AGAP001225|AGAP001225|transcript|AGAP001225-RA|protein_coding||c.-2220T>A|||||2204|,T|upstream_gene_variant|MODIFIER|AGAP001227|AGAP001227|transcript|AGAP001227-RA|protein_coding||c.-278A>T|||||195|,T|upstream_gene_variant|MODIFIER|AGAP…	0	0	94.7368	0	10	27.7778	0	2.5	0
2R	1685524	A	G	ANN=G|start_lost|HIGH|AGAP001230|AGAP001230|transcript|AGAP001230-RA|protein_coding|1/3|c.1A>G|p.Met1?|13/1737|1/1725|1/574||,G|intron_variant|MODIFIER|AGAP013012|AGAP013012|transcript|AGAP013012-RA|protein_coding|1/2|c.34+21502A>G||||||;LOF=(AGAP001230|AGAP001230|1|1.00)	100	100	68.4211	100	57.5	100	100	100	100
2R	1735385	T	G	ANN=G|stop_gained|HIGH|AGAP013012|AGAP013012|transcript|AGAP013012-RA|protein_coding|3/3|c.825T>G|p.Tyr275*|906/948|825/867|275/288||,G|intron_variant|MODIFIER|AGAP001231|AGAP001231|transcript|AGAP001231-RB|protein_coding|3/3|c.836-3871A>C||||||,G|intron_variant|MODIFIER|AGAP001231|AGAP001231|transcript|AGAP001231-RA|protein_coding|3/4|c.836-3871A>C||||||	0	0	0	0	2.5	0	0	35	50
2R	1800128	G	T	ANN=T|stop_gained|HIGH|AGAP001238|AGAP001238|transcript|AGAP001238-RB|protein_coding|14/22|c.3202G>T|p.Gly1068*|3851/5506|3202/4857|1068/1618||,T|stop_gained|HIGH|AGAP001238|AGAP001238|transcript|AGAP001238-RA|protein_coding|13/21|c.2863G>T|p.Gly955*|3512/5167|2863/4518|955/1505||;LOF=(AGAP001238|AGAP001238|2|1.00);NMD=(AGAP001238|AGAP001238|2|1.00)	0	0	0	0	0	0	0	35	50
2R	1990280	T	A	ANN=A|stop_gained|HIGH|AGAP001243|AGAP001243|transcript|AGAP001243-RA|protein_coding|3/3|c.1523T>A|p.Leu508*|1595/2019|1523/1947|508/648||,A|downstream_gene_variant|MODIFIER|AGAP001582|AGAP001582|transcript|AGAP001582-RA|protein_coding||c.*4464T>A|||||3842|	0	0	0	0	7.5	11.1111	0	0	0
2R	1990703	A	T	ANN=T|stop_lost&splice_region_variant|HIGH|AGAP001243|AGAP001243|transcript|AGAP001243-RA|protein_coding|3/3|c.1946A>T|p.Ter649Leuext*?|2018/2019|1946/1947|649/648||,T|downstream_gene_variant|MODIFIER|AGAP001582|AGAP001582|transcript|AGAP001582-RA|protein_coding||c.*4887A>T|||||4265|	0	0	0	0	40	0	0	0	0
2R	2033358	A	G	ANN=G|stop_lost&splice_region_variant|HIGH|AGAP001247|AGAP001247|transcript|AGAP001247-RA|protein_coding|3/3|c.841T>C|p.Ter281Argext*?|843/845|841/843|281/280||,G|upstream_gene_variant|MODIFIER|AGAP001245|AGAP001245|transcript|AGAP001245-RA|protein_coding||c.-2894T>C|||||2894|,G|upstream_gene_variant|MODIFIER|AGAP001249|AGAP001249|transcript|AGAP001249-RA|protein_coding||c.-3749A>G|||||3749|,G|do…	100	100	7.89474	97.5	40	50	15	0	0
2R	2033361	G	A	ANN=A|stop_gained|HIGH|AGAP001247|AGAP001247|transcript|AGAP001247-RA|protein_coding|3/3|c.838C>T|p.Gln280*|840/845|838/843|280/280||,A|upstream_gene_variant|MODIFIER|AGAP001245|AGAP001245|transcript|AGAP001245-RA|protein_coding||c.-2897C>T|||||2897|,A|upstream_gene_variant|MODIFIER|AGAP001249|AGAP001249|transcript|AGAP001249-RA|protein_coding||c.-3746G>A|||||3746|,A|downstream_gene_variant|MODIF…	100	100	7.89474	97.5	40	50	15	0	0
2R	2055746	G	T	ANN=T|stop_gained|HIGH|AGAP001256|AGAP001256|transcript|AGAP001256-RB|protein_coding|1/4|c.56C>A|p.Ser19*|56/2139|56/1980|19/659||,T|downstream_gene_variant|MODIFIER|AGAP001255|AGAP001255|transcript|AGAP001255-RA|protein_coding||c.*3202G>T|||||2471|,T|downstream_gene_variant|MODIFIER|AGAP001257|AGAP001257|transcript|AGAP001257-RA|protein_coding||c.*4025C>A|||||4025|,T|downstream_gene_variant|MODI…	0	0	0	2.5	0	0	0	2.5	15
2R	2090892	T	A	ANN=A|stop_gained|HIGH|AGAP001261|AGAP001261|transcript|AGAP001261-RA|protein_coding|3/4|c.1397T>A|p.Leu466*|1466/2154|1397/1863|466/620||,A|upstream_gene_variant|MODIFIER|AGAP013443|AGAP013443|transcript|AGAP013443-RA|protein_coding||c.-1024T>A|||||1024|,A|upstream_gene_variant|MODIFIER|AGAP013078|AGAP013078|transcript|AGAP013078-RA|protein_coding||c.-3168T>A|||||3147|WARNING_TRANSCRIPT_NO_STOP_…	0	75	7.89474	0	12.5	38.8889	65	52.5	37.5
2R	2094060	A	G	ANN=G|start_lost|HIGH|AGAP013078|AGAP013078|transcript|AGAP013078-RA|protein_coding|1/2|c.1A>G|p.Met1?|22/1263|1/1242|1/413||WARNING_TRANSCRIPT_NO_STOP_CODON,G|upstream_gene_variant|MODIFIER|AGAP001264|AGAP001264|transcript|AGAP001264-RA|protein_coding||c.-1731A>G|||||1667|,G|downstream_gene_variant|MODIFIER|AGAP001261|AGAP001261|transcript|AGAP001261-RA|protein_coding||c.*2627A>G|||||2405|,G|dow…	0	30	0	0	0	5.55556	0	0	0
2R	2154982	G	T	ANN=T|splice_donor_variant&intron_variant|HIGH|AGAP001271|AGAP001271|transcript|AGAP001271-RA|protein_coding|10/12|c.2794+1G>T||||||;LOF=(AGAP001271|AGAP001271|1|1.00)	100	100	0	0	0	0	0	0	0
2R	2162527	T	C	ANN=C|splice_acceptor_variant&intron_variant|HIGH|AGAP001272|AGAP001272|transcript|AGAP001272-RA|protein_coding|4/5|c.1328-2A>G||||||,C|splice_acceptor_variant&intron_variant|HIGH|AGAP001272|AGAP001272|transcript|AGAP001272-RB|protein_coding|4/5|c.1328-2A>G||||||,C|downstream_gene_variant|MODIFIER|AGAP001271|AGAP001271|transcript|AGAP001271-RA|protein_coding||c.*3630T>C|||||2910|;LOF=(AGAP001272|…	100	0	0	0	2.5	33.3333	100	97.5	85
2R	2997366	A	G	ANN=G|stop_lost|HIGH|AGAP001323|AGAP001323|transcript|AGAP001323-RA|protein_coding|2/2|c.310T>C|p.Ter104Glnext*?|814/1003|310/312|104/103||,G|downstream_gene_variant|MODIFIER|AGAP001321|AGAP001321|transcript|AGAP001321-RA|protein_coding||c.*4048A>G|||||3937|,G|downstream_gene_variant|MODIFIER|AGAP001322|AGAP001322|transcript|AGAP001322-RA|protein_coding||c.*231A>G|||||231|,G|downstream_gene_varia…	0	0	0	0	0	0	30	17.5	12.5
2R	2997668	C	T	ANN=T|stop_gained|HIGH|AGAP001323|AGAP001323|transcript|AGAP001323-RA|protein_coding|2/2|c.8G>A|p.Trp3*|512/1003|8/312|3/103||,T|downstream_gene_variant|MODIFIER|AGAP001321|AGAP001321|transcript|AGAP001321-RA|protein_coding||c.*4350C>T|||||4239|,T|downstream_gene_variant|MODIFIER|AGAP001322|AGAP001322|transcript|AGAP001322-RA|protein_coding||c.*533C>T|||||533|,T|downstream_gene_variant|MODIFIER|A…	0	0	0	0	35	0	0	0	0
2R	3323897	G	T	ANN=T|stop_gained|HIGH|AGAP001340|AGAP001340|transcript|AGAP001340-RA|protein_coding|1/2|c.811G>T|p.Glu271*|938/1508|811/900|271/299||,T|upstream_gene_variant|MODIFIER|AGAP001338|AGAP001338|transcript|AGAP001338-RA|protein_coding||c.-1466C>A|||||1269|,T|upstream_gene_variant|MODIFIER|AGAP001339|AGAP001339|transcript|AGAP001339-RA|protein_coding||c.-2349C>A|||||2141|,T|upstream_gene_variant|MODIFI…	0	0	100	0	47.5	38.8889	25	40	15
2R	3328247	C	A	ANN=A|stop_gained|HIGH|AGAP001341|AGAP001341|transcript|AGAP001341-RA|protein_coding|2/6|c.63C>A|p.Cys21*|760/2490|63/1368|21/455||,A|downstream_gene_variant|MODIFIER|AGAP001340|AGAP001340|transcript|AGAP001340-RA|protein_coding||c.*4156C>A|||||3675|,A|downstream_gene_variant|MODIFIER|AGAP001342|AGAP001342|transcript|AGAP001342-RA|protein_coding||c.*2170G>T|||||2170|,A|downstream_gene_variant|MOD…	0	0	0	0	25	0	0	0	0
2R	3433374	C	T	ANN=T|stop_gained|HIGH|AGAP001353|AGAP001353|transcript|AGAP001353-RA|protein_coding|2/3|c.444G>A|p.Trp148*|444/762|444/762|148/253||,T|upstream_gene_variant|MODIFIER|AGAP001352|AGAP001352|transcript|AGAP001352-RA|protein_coding||c.-1479G>A|||||1369|,T|downstream_gene_variant|MODIFIER|AGAP001354|AGAP001354|transcript|AGAP001354-RA|protein_coding||c.*785G>A|||||785|,T|downstream_gene_variant|MODIF…	0	0	0	0	0	0	0	20	35
2R	4001493	T	A	ANN=A|stop_gained|HIGH|trio|AGAP001374|transcript|AGAP001374-RA|protein_coding|1/1|c.257T>A|p.Leu86*|294/1276|257/1176|86/391||,A|downstream_gene_variant|MODIFIER|AGAP001373|AGAP001373|transcript|AGAP001373-RA|protein_coding||c.*3355T>A|||||2734|,A|intron_variant|MODIFIER|SRPN12|AGAP001375|transcript|AGAP001375-RA|protein_coding|1/6|c.28+596T>A||||||	0	100	60.5263	90	80	88.8889	100	80	70
2R	4348069	C	T	ANN=T|splice_acceptor_variant&intron_variant|HIGH|AGAP001410|AGAP001410|transcript|AGAP001410-RA|protein_coding|6/16|c.1147-1G>A||||||;LOF=(AGAP001410|AGAP001410|1|1.00)	0	0	0	0	0	0	15	2.5	0
2R	4490812	G	A	ANN=A|splice_donor_variant&intron_variant|HIGH|AGAP001411|AGAP001411|transcript|AGAP001411-RA|protein_coding|1/4|c.-126+2C>T||||||,A|intron_variant|MODIFIER|AGAP001411|AGAP001411|transcript|AGAP001411-RB|protein_coding|1/4|c.121+5492C>T||||||;LOF=(AGAP001411|AGAP001411|2|0.50)	100	0	10.5263	0	42.5	44.4444	0	0	0
2R	5147350	A	T	ANN=T|stop_lost&splice_region_variant|HIGH|AGAP013537|AGAP013537|transcript|AGAP013537-RA|protein_coding|1/1|c.838T>A|p.Ter280Lysext*?|838/840|838/840|280/279||,T|upstream_gene_variant|MODIFIER|AGAP001446|AGAP001446|transcript|AGAP001446-RD|protein_coding||c.-4391T>A|||||4391|,T|intron_variant|MODIFIER|AGAP001446|AGAP001446|transcript|AGAP001446-RB|protein_coding|6/10|c.2575-142T>A||||||,T|intron…	0	45	15.7895	0	27.5	16.6667	0	0	0
2R	5214566	C	G	ANN=G|splice_donor_variant&intron_variant|HIGH|AGAP001446|AGAP001446|transcript|AGAP001446-RA|protein_coding|1/14|c.-900+1G>C||||||,G|downstream_gene_variant|MODIFIER|AGAP001447|AGAP001447|transcript|AGAP001447-RA|protein_coding||c.*847G>C|||||586|;LOF=(AGAP001446|AGAP001446|5|0.20)	0	22.5	0	0	0	0	0	0	0
2R	5231759	C	T	ANN=T|stop_gained|HIGH|AGAP013329|AGAP013329|transcript|AGAP013329-RA|protein_coding|2/2|c.484C>T|p.Gln162*|551/861|484/720|162/239||,T|upstream_gene_variant|MODIFIER|AGAP001450|AGAP001450|transcript|AGAP001450-RA|protein_coding||c.-831C>T|||||536|,T|downstream_gene_variant|MODIFIER|AGAP001448|AGAP001448|transcript|AGAP001448-RA|protein_coding||c.*4297C>T|||||4150|,T|downstream_gene_variant|MODIF…	0	0	15.7895	0	0	0	0	0	0
2R	5266124	C	T	ANN=T|start_lost|HIGH|AGAP001453|AGAP001453|transcript|AGAP001453-RA|protein_coding|1/2|c.3G>A|p.Met1?|3/2856|3/2856|1/951||,T|upstream_gene_variant|MODIFIER|AGAP001454|AGAP001454|transcript|AGAP001454-RA|protein_coding||c.-380C>T|||||309|,T|downstream_gene_variant|MODIFIER|AGAP001452|AGAP001452|transcript|AGAP001452-RA|protein_coding||c.*6050C>T|||||4270|,T|downstream_gene_variant|MODIFIER|AGAP0…	0	0	0	0	0	11.1111	0	0	0
2R	5266125	A	G	ANN=G|start_lost|HIGH|AGAP001453|AGAP001453|transcript|AGAP001453-RA|protein_coding|1/2|c.2T>C|p.Met1?|2/2856|2/2856|1/951||,G|upstream_gene_variant|MODIFIER|AGAP001454|AGAP001454|transcript|AGAP001454-RA|protein_coding||c.-379A>G|||||308|,G|downstream_gene_variant|MODIFIER|AGAP001452|AGAP001452|transcript|AGAP001452-RA|protein_coding||c.*6051A>G|||||4271|,G|downstream_gene_variant|MODIFIER|AGAP0…	0	45	10.5263	0	0	0	0	0	0
2R	5276926	G	T	ANN=T|stop_gained|HIGH|AGAP001455|AGAP001455|transcript|AGAP001455-RA|protein_coding|5/8|c.2711C>A|p.Ser904*|2711/7882|2711/6762|904/2253||,T|stop_gained|HIGH|AGAP001455|AGAP001455|transcript|AGAP001455-RB|protein_coding|5/7|c.2711C>A|p.Ser904*|2711/6457|2711/5958|904/1985||,T|stop_gained|HIGH|AGAP001455|AGAP001455|transcript|AGAP001455-RC|protein_coding|5/6|c.2711C>A|p.Ser904*|2711/5920|2711/546…	0	0	0	20	37.5	0	30	30	40
2R	5282660	C	T	ANN=T|stop_gained|HIGH|AGAP001458|AGAP001458|transcript|AGAP001458-RA|protein_coding|3/3|c.940C>T|p.Gln314*|1031/1199|940/1065|314/354||,T|upstream_gene_variant|MODIFIER|AGAP001455|AGAP001455|transcript|AGAP001455-RA|protein_coding||c.-2472G>A|||||2472|,T|upstream_gene_variant|MODIFIER|RpL17|AGAP001459|transcript|AGAP001459-RA|protein_coding||c.-508C>T|||||436|,T|upstream_gene_variant|MODIFIER|AG…	0	0	18.4211	0	2.5	33.3333	70	20	10
2R	5323556	C	T	ANN=T|splice_acceptor_variant&intron_variant|HIGH|AGAP029522|AGAP029522|transcript|AGAP029522-RA|protein_coding|3/7|c.2327-1G>A||||||,T|downstream_gene_variant|MODIFIER|AGAP001468|AGAP001468|transcript|AGAP001468-RA|protein_coding||c.*4139G>A|||||3670|;LOF=(AGAP029522|AGAP029522|1|1.00)	0	55	0	0	0	0	0	0	0
2R	5415189	G	T	ANN=T|stop_gained|HIGH|AGAP001482|AGAP001482|transcript|AGAP001482-RA|protein_coding|2/2|c.776C>A|p.Ser259*|1486/4951|776/3711|259/1236||,T|intron_variant|MODIFIER|AGAP001481|AGAP001481|transcript|AGAP001481-RA|protein_coding|10/10|c.2245-2450G>T||||||	0	100	0	0	0	5.55556	0	0	0
2R	5639484	G	T	ANN=T|stop_gained|HIGH|AGAP001496|AGAP001496|transcript|AGAP001496-RA|protein_coding|4/6|c.844G>T|p.Glu282*|1067/4064|844/3600|282/1199||;LOF=(AGAP001496|AGAP001496|1|1.00);NMD=(AGAP001496|AGAP001496|1|1.00)	0	15	0	0	0	0	0	0	0
2R	5677636	C	T	ANN=T|stop_gained|HIGH|GPRMTN|AGAP001499|transcript|AGAP001499-RA|protein_coding|2/10|c.61C>T|p.Arg21*|445/2479|61/1296|21/431||,T|stop_gained|HIGH|GPRMTN|AGAP001499|transcript|AGAP001499-RB|protein_coding|2/9|c.61C>T|p.Arg21*|445/2376|61/1197|21/398||;LOF=(GPRMTN|AGAP001499|2|1.00);NMD=(GPRMTN|AGAP001499|2|1.00)	0	0	94.7368	65	90	72.2222	100	50	50
2R	5677648	C	T	ANN=T|stop_gained|HIGH|GPRMTN|AGAP001499|transcript|AGAP001499-RA|protein_coding|2/10|c.73C>T|p.Arg25*|457/2479|73/1296|25/431||,T|stop_gained|HIGH|GPRMTN|AGAP001499|transcript|AGAP001499-RB|protein_coding|2/9|c.73C>T|p.Arg25*|457/2376|73/1197|25/398||;LOF=(GPRMTN|AGAP001499|2|1.00);NMD=(GPRMTN|AGAP001499|2|1.00)	0	0	0	0	0	16.6667	0	0	0
2R	5680890	G	T	ANN=T|splice_donor_variant&intron_variant|HIGH|GPRMTN|AGAP001499|transcript|AGAP001499-RA|protein_coding|3/9|c.231+1G>T||||||,T|splice_donor_variant&intron_variant|HIGH|GPRMTN|AGAP001499|transcript|AGAP001499-RB|protein_coding|3/8|c.231+1G>T||||||,T|downstream_gene_variant|MODIFIER|AGAP001500|AGAP001500|transcript|AGAP001500-RA|protein_coding||c.*4494C>A|||||3914|;LOF=(GPRMTN|AGAP001499|2|1.00)	0	0	0	32.5	0	0	0	0	0
2R	5681696	G	A	ANN=A|stop_gained&splice_region_variant|HIGH|GPRMTN|AGAP001499|transcript|AGAP001499-RA|protein_coding|6/10|c.525G>A|p.Trp175*|909/2479|525/1296|175/431||,A|stop_gained&splice_region_variant|HIGH|GPRMTN|AGAP001499|transcript|AGAP001499-RB|protein_coding|6/9|c.525G>A|p.Trp175*|909/2376|525/1197|175/398||,A|downstream_gene_variant|MODIFIER|AGAP001500|AGAP001500|transcript|AGAP001500-RA|protein_codi…	100	100	100	67.5	100	94.4444	100	50	50
2R	5695229	G	T	ANN=T|splice_donor_variant&intron_variant|HIGH|AGAP001505|AGAP001505|transcript|AGAP001505-RA|protein_coding|1/2|c.-90+1G>T||||||,T|splice_donor_variant&intron_variant|HIGH|AGAP001505|AGAP001505|transcript|AGAP001505-RB|protein_coding|1/2|c.-290+1G>T||||||,T|5_prime_UTR_variant|MODIFIER|AGAP001504|AGAP001504|transcript|AGAP001504-RA|protein_coding|1/5|c.-163G>T|||||2042|,T|upstream_gene_variant|M…	0	100	5.26316	10	0	5.55556	55	47.5	40
2R	5834418	G	T	ANN=T|stop_gained|HIGH|ABCA7|AGAP001523|transcript|AGAP001523-RA|protein_coding|6/8|c.3923C>A|p.Ser1308*|4082/5603|3923/5010|1308/1669||,T|upstream_gene_variant|MODIFIER|AGAP001522|AGAP001522|transcript|AGAP001522-RA|protein_coding||c.-2854C>A|||||2696|,T|upstream_gene_variant|MODIFIER|AGAP001524|AGAP001524|transcript|AGAP001524-RA|protein_coding||c.-5300G>T|||||4931|;LOF=(ABCA7|AGAP001523|1|1.00…	0	0	0	47.5	0	0	0	0	0
2R	5857555	G	A	ANN=A|stop_gained|HIGH|AGAP013478|AGAP013478|transcript|AGAP013478-RB|protein_coding|1/3|c.123G>A|p.Trp41*|596/1636|123/1119|41/372||,A|5_prime_UTR_variant|MODIFIER|AGAP013478|AGAP013478|transcript|AGAP013478-RA|protein_coding|2/4|c.-31G>A|||||31|,A|upstream_gene_variant|MODIFIER|AGAP001528|AGAP001528|transcript|AGAP001528-RA|protein_coding||c.-987C>T|||||987|,A|upstream_gene_variant|MODIFIER|AGA…	0	70	0	0	0	0	0	0	0
2R	5936661	G	A	ANN=A|stop_gained|HIGH|AGAP001534|AGAP001534|transcript|AGAP001534-RA|protein_coding|3/3|c.2254C>T|p.Gln752*|2416/3547|2254/2784|752/927||,A|upstream_gene_variant|MODIFIER|AGAP001535|AGAP001535|transcript|AGAP001535-RA|protein_coding||c.-3545G>A|||||3279|	0	0	0	0	5	5.55556	0	0	0
2R	6059430	C	T	ANN=T|start_lost|HIGH|AGAP029582|AGAP029582|transcript|AGAP029582-RA|protein_coding|2/10|c.3G>A|p.Met1?|443/5646|3/3486|1/1161||;LOF=(AGAP029582|AGAP029582|1|1.00)	0	0	0	32.5	0	0	0	0	0
2R	6112915	A	T	ANN=T|stop_gained|HIGH|AGAP013124|AGAP013124|transcript|AGAP013124-RA|protein_coding|1/2|c.542T>A|p.Leu181*|542/1955|542/1869|181/622||,T|upstream_gene_variant|MODIFIER|AGAP013243|AGAP013243|transcript|AGAP013243-RA|protein_coding||c.-1867T>A|||||1867|,T|upstream_gene_variant|MODIFIER|AGAP012996|AGAP012996|transcript|AGAP012996-RA|protein_coding||c.-4618A>T|||||4517|,T|downstream_gene_variant|MOD…	0	100	65.7895	0	0	0	0	0	0
2R	6115256	C	A	ANN=A|stop_gained|HIGH|AGAP001552|AGAP001552|transcript|AGAP001552-RA|protein_coding|1/2|c.769G>T|p.Glu257*|769/1353|769/1353|257/450||,A|upstream_gene_variant|MODIFIER|AGAP013243|AGAP013243|transcript|AGAP013243-RA|protein_coding||c.-4208G>T|||||4208|,A|upstream_gene_variant|MODIFIER|AGAP013124|AGAP013124|transcript|AGAP013124-RA|protein_coding||c.-1800G>T|||||1800|,A|upstream_gene_variant|MODIF…	0	0	0	10	0	0	0	0	0
2R	6115772	G	A	ANN=A|stop_gained|HIGH|AGAP001552|AGAP001552|transcript|AGAP001552-RA|protein_coding|1/2|c.253C>T|p.Arg85*|253/1353|253/1353|85/450||,A|upstream_gene_variant|MODIFIER|AGAP013243|AGAP013243|transcript|AGAP013243-RA|protein_coding||c.-4724C>T|||||4724|,A|upstream_gene_variant|MODIFIER|AGAP013124|AGAP013124|transcript|AGAP013124-RA|protein_coding||c.-2316C>T|||||2316|,A|upstream_gene_variant|MODIFIE…	0	0	0	0	42.5	0	0	0	0
2R	6125173	C	T	ANN=T|stop_gained|HIGH|AGAP001553|AGAP001553|transcript|AGAP001553-RA|protein_coding|2/2|c.946C>T|p.Gln316*|946/954|946/954|316/317||,T|upstream_gene_variant|MODIFIER|AGAP013250|AGAP013250|transcript|AGAP013250-RB|protein_coding||c.-1566C>T|||||1516|,T|upstream_gene_variant|MODIFIER|AGAP013250|AGAP013250|transcript|AGAP013250-RA|protein_coding||c.-1566C>T|||||1536|,T|downstream_gene_variant|MODIF…	0	0	65.7895	0	0	0	0	0	0
2R	6125179	T	A	ANN=A|stop_lost&splice_region_variant|HIGH|AGAP001553|AGAP001553|transcript|AGAP001553-RA|protein_coding|2/2|c.952T>A|p.Ter318Argext*?|952/954|952/954|318/317||,A|upstream_gene_variant|MODIFIER|AGAP013250|AGAP013250|transcript|AGAP013250-RB|protein_coding||c.-1560T>A|||||1510|,A|upstream_gene_variant|MODIFIER|AGAP013250|AGAP013250|transcript|AGAP013250-RA|protein_coding||c.-1560T>A|||||1530|,A|do…	100	0	0	32.5	0	33.3333	50	32.5	40
2R	6147003	C	G	ANN=G|splice_donor_variant&intron_variant|HIGH|AGAP001555|AGAP001555|transcript|AGAP001555-RA|protein_coding|3/3|c.1738+1G>C||||||,G|upstream_gene_variant|MODIFIER|AGAP013288|AGAP013288|transcript|AGAP013288-RA|protein_coding||c.-2806C>G|||||2806|,G|downstream_gene_variant|MODIFIER|AGAP013236|AGAP013236|transcript|AGAP013236-RA|protein_coding||c.*2655C>G|||||2655|,G|downstream_gene_variant|MODIFI…	0	15	0	0	0	0	0	0	0
2R	6270552	C	A	ANN=A|stop_gained|HIGH|GPRNNB3|AGAP001562|transcript|AGAP001562-RA|protein_coding|5/5|c.1765G>T|p.Gly589*|2611/4844|1765/2088|589/695||,A|downstream_gene_variant|MODIFIER|GPRNNA5|AGAP001561|transcript|AGAP001561-RA|protein_coding||c.*2536C>A|||||2416|	0	0	84.2105	0	0	0	0	0	0
2R	6584238	G	A	ANN=A|stop_gained|HIGH|AGAP001598|AGAP001598|transcript|AGAP001598-RA|protein_coding|2/5|c.226C>T|p.Arg76*|226/774|226/774|76/257||,A|intron_variant|MODIFIER|AGAP001597|AGAP001597|transcript|AGAP001597-RA|protein_coding|1/5|c.53-6247C>T||||||;LOF=(AGAP001598|AGAP001598|1|1.00);NMD=(AGAP001598|AGAP001598|1|1.00)	0	0	0	0	5	11.1111	0	0	0
2R	6584290	C	T	ANN=T|splice_acceptor_variant&intron_variant|HIGH|AGAP001598|AGAP001598|transcript|AGAP001598-RA|protein_coding|1/4|c.175-1G>A||||||,T|intron_variant|MODIFIER|AGAP001597|AGAP001597|transcript|AGAP001597-RA|protein_coding|1/5|c.53-6299G>A||||||;LOF=(AGAP001598|AGAP001598|1|1.00)	100	100	15.7895	100	100	100	100	100	100
2R	6622024	T	C	ANN=C|splice_donor_variant&intron_variant|HIGH|AGAP001599|AGAP001599|transcript|AGAP001599-RA|protein_coding|1/4|c.63+2T>C||||||;LOF=(AGAP001599|AGAP001599|1|1.00)	0	0	0	27.5	0	5.55556	0	0	0
2R	6629750	C	A	ANN=A|stop_gained|HIGH|AGAP001599|AGAP001599|transcript|AGAP001599-RA|protein_coding|4/5|c.344C>A|p.Ser115*|344/627|344/627|115/208||,A|upstream_gene_variant|MODIFIER|AGAP001601|AGAP001601|transcript|AGAP001601-RA|protein_coding||c.-4780C>A|||||4767|,A|downstream_gene_variant|MODIFIER|AGAP001600|AGAP001600|transcript|AGAP001600-RA|protein_coding||c.*2034G>T|||||2034|	0	0	0	27.5	0	0	0	0	0
2R	7014122	G	C	ANN=C|splice_acceptor_variant&intron_variant|HIGH|AGAP001627|AGAP001627|transcript|AGAP001627-RA|protein_coding|1/9|c.-40-1G>C||||||;LOF=(AGAP001627|AGAP001627|1|1.00)	0	0	0	0	0	0	0	60	52.5
2R	7024075	G	A	ANN=A|start_lost|HIGH|AGAP001629|AGAP001629|transcript|AGAP001629-RA|protein_coding|1/4|c.3G>A|p.Met1?|94/1018|3/831|1/276||,A|upstream_gene_variant|MODIFIER|AGAP001628|AGAP001628|transcript|AGAP001628-RA|protein_coding||c.-2199C>T|||||2165|,A|upstream_gene_variant|MODIFIER|AGAP013268|AGAP013268|transcript|AGAP013268-RA|protein_coding||c.-535C>T|||||469|,A|downstream_gene_variant|MODIFIER|AGAP001…	0	100	0	0	0	0	0	0	0
2R	7049782	C	A	ANN=A|stop_gained|HIGH|AGAP001632|AGAP001632|transcript|AGAP001632-RA|protein_coding|12/12|c.3265G>T|p.Glu1089*|3265/3321|3265/3321|1089/1106||	0	45	0	0	0	0	0	0	0
2R	7200986	C	A	ANN=A|splice_donor_variant&intron_variant|HIGH|AGAP001634|AGAP001634|transcript|AGAP001634-RA|protein_coding|1/3|c.6+1G>T||||||;LOF=(AGAP001634|AGAP001634|1|1.00)	0	0	10.5263	0	0	0	0	0	0
2R	7252702	A	T	ANN=T|stop_lost|HIGH|AGAP001640|AGAP001640|transcript|AGAP001640-RA|protein_coding|7/7|c.3247T>A|p.Ter1083Lysext*?|3377/4105|3247/3249|1083/1082||,T|upstream_gene_variant|MODIFIER|AGAP001643|AGAP001643|transcript|AGAP001643-RA|protein_coding||c.-3992A>T|||||3943|,T|downstream_gene_variant|MODIFIER|AGAP001639|AGAP001639|transcript|AGAP001639-RA|protein_coding||c.*2753A>T|||||870|	100	100	100	100	100	100	100	100	100
2R	7276849	T	C	ANN=C|splice_donor_variant&intron_variant|HIGH|AGAP001647|AGAP001647|transcript|AGAP001647-RA|protein_coding|1/1|c.405+2T>C||||||,C|upstream_gene_variant|MODIFIER|AGAP001646|AGAP001646|transcript|AGAP001646-RA|protein_coding||c.-1345A>G|||||826|,C|upstream_gene_variant|MODIFIER|CLIPB17|AGAP001648|transcript|AGAP001648-RA|protein_coding||c.-1988T>C|||||1923|,C|upstream_gene_variant|MODIFIER|AGAP00…	0	0	0	0	0	11.1111	0	0	0
2R	7311710	C	T	ANN=T|splice_acceptor_variant&intron_variant|HIGH|AGAP001652|AGAP001652|transcript|AGAP001652-RA|protein_coding|3/3|c.1069-1G>A||||||,T|upstream_gene_variant|MODIFIER|RNase_MRP|AGAP029001|transcript|AGAP029001-RA|pseudogene||n.-3721G>A|||||3721|,T|upstream_gene_variant|MODIFIER|Rpn9|AGAP001651|transcript|AGAP001651-RA|protein_coding||c.-1115G>A|||||1036|,T|downstream_gene_variant|MODIFIER|AGAP001…	0	7.5	0	0	0	5.55556	0	0	0
2R	7611046	G	A	ANN=A|stop_gained|HIGH|AGAP001662|AGAP001662|transcript|AGAP001662-RA|protein_coding|16/17|c.7408C>T|p.Gln2470*|7556/8589|7408/7611|2470/2536||,A|synonymous_variant|LOW|AGAP001662|AGAP001662|transcript|AGAP001662-RB|protein_coding|15/16|c.6969C>T|p.Ile2323Ile|7117/8150|6969/7332|2323/2443||,A|downstream_gene_variant|MODIFIER|AGAP001660|AGAP001660|transcript|AGAP001660-RA|protein_coding||c.*3688G>…	0	0	0	0	0	0	0	20	32.5
2R	7774694	C	T	ANN=T|splice_acceptor_variant&intron_variant|HIGH|AGAP001672|AGAP001672|transcript|AGAP001672-RA|protein_coding|12/14|c.9217-1G>A||||||;LOF=(AGAP001672|AGAP001672|1|1.00)	100	100	0	2.5	0	0	0	17.5	10
2R	7786497	C	G	ANN=G|splice_acceptor_variant&intron_variant|HIGH|AGAP001672|AGAP001672|transcript|AGAP001672-RA|protein_coding|1/14|c.262-1G>C||||||;LOF=(AGAP001672|AGAP001672|1|1.00)	100	100	60.5263	10	92.5	38.8889	100	75	55
2R	8495266	T	A	ANN=A|stop_gained|HIGH|AGAP001690|AGAP001690|transcript|AGAP001690-RB|protein_coding|14/25|c.3101T>A|p.Leu1034*|4044/10554|3101/8328|1034/2775||,A|stop_gained|HIGH|AGAP001690|AGAP001690|transcript|AGAP001690-RA|protein_coding|12/23|c.3008T>A|p.Leu1003*|3008/9518|3008/8235|1003/2744||;LOF=(AGAP001690|AGAP001690|2|1.00);NMD=(AGAP001690|AGAP001690|2|1.00)	100	100	0	0	35	11.1111	100	80	85
2R	8495288	C	A	ANN=A|stop_gained|HIGH|AGAP001690|AGAP001690|transcript|AGAP001690-RB|protein_coding|14/25|c.3123C>A|p.Tyr1041*|4066/10554|3123/8328|1041/2775||,A|stop_gained|HIGH|AGAP001690|AGAP001690|transcript|AGAP001690-RA|protein_coding|12/23|c.3030C>A|p.Tyr1010*|3030/9518|3030/8235|1010/2744||;LOF=(AGAP001690|AGAP001690|2|1.00);NMD=(AGAP001690|AGAP001690|2|1.00)	0	0	0	0	0	11.1111	0	0	0
2R	8802865	C	T	ANN=T|stop_gained|HIGH|AGAP001702|AGAP001702|transcript|AGAP001702-RA|protein_coding|1/2|c.646C>T|p.Gln216*|806/2589|646/2259|216/752||,T|upstream_gene_variant|MODIFIER|AGAP001700|AGAP001700|transcript|AGAP001700-RA|protein_coding||c.-2700G>A|||||2600|,T|upstream_gene_variant|MODIFIER|AGAP001701|AGAP001701|transcript|AGAP001701-RA|protein_coding||c.-1845G>A|||||1702|,T|upstream_gene_variant|MODIF…	0	0	0	0	25	0	0	0	0
2R	8834914	C	T	ANN=T|stop_gained|HIGH|AGAP013020|AGAP013020|transcript|AGAP013020-RA|protein_coding|3/3|c.1360C>T|p.Gln454*|1360/1365|1360/1365|454/454||,T|upstream_gene_variant|MODIFIER|AGAP028471|AGAP028471|transcript|AGAP028471-RA|protein_coding||c.-1028C>T|||||684|,T|downstream_gene_variant|MODIFIER|AGAP001706|AGAP001706|transcript|AGAP001706-RA|protein_coding||c.*3386C>T|||||3097|	0	92.5	0	0	0	0	0	0	0
2R	8835960	C	T	ANN=T|stop_gained|HIGH|AGAP028471|AGAP028471|transcript|AGAP028471-RA|protein_coding|1/2|c.19C>T|p.Gln7*|363/941|19/333|7/110||,T|upstream_gene_variant|MODIFIER|AGAP001707|AGAP001707|transcript|AGAP001707-RA|protein_coding||c.-4735C>T|||||4075|,T|downstream_gene_variant|MODIFIER|AGAP001706|AGAP001706|transcript|AGAP001706-RA|protein_coding||c.*4432C>T|||||4143|,T|downstream_gene_variant|MODIFIER|…	0	0	36.8421	0	0	5.55556	0	0	0
2R	8908951	G	A	ANN=A|stop_gained|HIGH|AGAP001717|AGAP001717|transcript|AGAP001717-RA|protein_coding|2/2|c.223C>T|p.Gln75*|223/474|223/375|75/124||,A|intron_variant|MODIFIER|AGAP001716|AGAP001716|transcript|AGAP001716-RA|protein_coding|1/9|c.96+884C>T||||||	0	0	0	25	0	0	0	0	0
2R	8933283	C	A	ANN=A|stop_gained|HIGH|COEAE1A|AGAP001723|transcript|AGAP001723-RA|protein_coding|1/2|c.1371C>A|p.Tyr457*|1371/1722|1371/1722|457/573||,A|upstream_gene_variant|MODIFIER|AGAP001725|AGAP001725|transcript|AGAP001725-RA|protein_coding||c.-3337C>A|||||3246|,A|downstream_gene_variant|MODIFIER|AGAP001722|AGAP001722|transcript|AGAP001722-RA|protein_coding||c.*2790C>A|||||2790|,A|downstream_gene_variant|M…	0	0	0	0	15	0	0	0	0
2R	8997877	G	A	ANN=A|stop_gained|HIGH|AGAP013340|AGAP013340|transcript|AGAP013340-RA|protein_coding|5/5|c.1150C>T|p.Arg384*|1150/1191|1150/1191|384/396||	0	67.5	0	22.5	0	11.1111	0	0	0
2R	9038779	G	A	ANN=A|stop_gained|HIGH|AGAP013510|AGAP013510|transcript|AGAP013510-RA|protein_coding|1/1|c.152G>A|p.Trp51*|586/1064|152/354|51/117||,A|downstream_gene_variant|MODIFIER|AGAP001729|AGAP001729|transcript|AGAP001729-RA|protein_coding||c.*1081G>A|||||620|	0	100	0	0	0	0	0	0	0
2R	9103269	A	T	ANN=T|stop_gained|HIGH|mRpL1|AGAP001738|transcript|AGAP001738-RA|protein_coding|3/3|c.832A>T|p.Lys278*|946/1295|832/1092|278/363||,T|upstream_gene_variant|MODIFIER|AGAP001736|AGAP001736|transcript|AGAP001736-RA|protein_coding||c.-3726T>A|||||3631|,T|upstream_gene_variant|MODIFIER|AGAP001737|AGAP001737|transcript|AGAP001737-RA|protein_coding||c.-1584T>A|||||1210|,T|upstream_gene_variant|MODIFIER|A…	0	25	0	62.5	2.5	33.3333	0	60	22.5
2R	9418156	C	A	ANN=A|splice_acceptor_variant&intron_variant|HIGH|AGAP001752|AGAP001752|transcript|AGAP001752-RB|protein_coding|2/10|c.-263-1G>T||||||,A|splice_acceptor_variant&intron_variant|HIGH|AGAP001752|AGAP001752|transcript|AGAP001752-RA|protein_coding|2/8|c.-263-1G>T||||||;LOF=(AGAP001752|AGAP001752|2|1.00)	0	0	28.9474	0	0	0	0	0	0
2R	9687825	A	T	ANN=T|splice_donor_variant&intron_variant|HIGH|GILT2|AGAP001768|transcript|AGAP001768-RA|protein_coding|3/4|c.444+2T>A||||||;LOF=(GILT2|AGAP001768|1|1.00)	28.9474	0	0	0	0	0	0	0	0
2R	9687931	G	A	ANN=A|stop_gained|HIGH|GILT2|AGAP001768|transcript|AGAP001768-RA|protein_coding|3/5|c.340C>T|p.Gln114*|455/896|340/684|114/227||;LOF=(GILT2|AGAP001768|1|1.00);NMD=(GILT2|AGAP001768|1|1.00)	0	0	0	0	37.5	0	0	0	0
2R	9956692	C	T	ANN=T|stop_gained|HIGH|GPRALS2|AGAP001773|transcript|AGAP001773-RC|protein_coding|2/5|c.707G>A|p.Trp236*|707/1331|707/1080|236/359||,T|intron_variant|MODIFIER|GPRALS2|AGAP001773|transcript|AGAP001773-RB|protein_coding|1/4|c.549+42358G>A||||||,T|intron_variant|MODIFIER|GPRALS2|AGAP001773|transcript|AGAP001773-RA|protein_coding|1/4|c.549+42358G>A||||||;LOF=(GPRALS2|AGAP001773|3|0.33);NMD=(GPRALS2|A…	0	42.5	0	0	0	22.2222	0	0	0
2R	10175330	C	A	ANN=A|stop_gained|HIGH|ABCC1|AGAP001777|transcript|AGAP001777-RA|protein_coding|6/7|c.2427C>A|p.Tyr809*|2427/4077|2427/4077|809/1358||,A|downstream_gene_variant|MODIFIER|AGAP001778|AGAP001778|transcript|AGAP001778-RA|protein_coding||c.*2897G>T|||||2712|;LOF=(ABCC1|AGAP001777|1|1.00);NMD=(ABCC1|AGAP001777|1|1.00)	100	15	100	65	100	83.3333	100	100	100
2R	10235888	C	G	ANN=G|splice_donor_variant&intron_variant|HIGH|AGAP013458|AGAP013458|transcript|AGAP013458-RB|protein_coding|7/8|c.8022+1G>C||||||,G|downstream_gene_variant|MODIFIER|AGAP013458|AGAP013458|transcript|AGAP013458-RA|protein_coding||c.*4216G>C|||||3691|,G|downstream_gene_variant|MODIFIER|AGAP013458|AGAP013458|transcript|AGAP013458-RC|protein_coding||c.*4216G>C|||||3691|;LOF=(AGAP013458|AGAP013458|3|0…	0	32.5	0	0	0	0	0	0	0
2R	10256258	G	T	ANN=T|stop_gained|HIGH|AGAP013246|AGAP013246|transcript|AGAP013246-RA|protein_coding|1/1|c.1138G>T|p.Glu380*|1257/1334|1138/1215|380/404||,T|upstream_gene_variant|MODIFIER|AGAP013458|AGAP013458|transcript|AGAP013458-RB|protein_coding||c.-1784C>A|||||1784|,T|upstream_gene_variant|MODIFIER|AGAP001781|AGAP001781|transcript|AGAP001781-RA|protein_coding||c.-773G>T|||||357|,T|upstream_gene_variant|MODI…	0	7.5	0	0	27.5	16.6667	0	0	0
2R	10541521	T	A	ANN=A|splice_donor_variant&intron_variant|HIGH|AGAP001797|AGAP001797|transcript|AGAP001797-RG|protein_coding|1/8|c.-88+2T>A||||||,A|5_prime_UTR_variant|MODIFIER|AGAP001797|AGAP001797|transcript|AGAP001797-RH|protein_coding|1/9|c.-203T>A|||||4335|,A|intron_variant|MODIFIER|AGAP001797|AGAP001797|transcript|AGAP001797-RE|protein_coding|1/8|c.-88+26T>A||||||,A|intron_variant|MODIFIER|AGAP001797|AGAP0…	15.7895	100	60.5263	0	7.5	16.6667	25	27.5	25
2R	10541637	G	A	ANN=A|splice_donor_variant&intron_variant|HIGH|AGAP001797|AGAP001797|transcript|AGAP001797-RH|protein_coding|1/8|c.-88+1G>A||||||,A|intron_variant|MODIFIER|AGAP001797|AGAP001797|transcript|AGAP001797-RE|protein_coding|1/8|c.-88+142G>A||||||,A|intron_variant|MODIFIER|AGAP001797|AGAP001797|transcript|AGAP001797-RG|protein_coding|1/8|c.-88+118G>A||||||,A|intron_variant|MODIFIER|AGAP001797|AGAP001797…	0	0	2.63158	47.5	17.5	11.1111	0	0	0
2R	10610156	G	T	ANN=T|splice_donor_variant&intron_variant|HIGH|AGAP001802|AGAP001802|transcript|AGAP001802-RA|protein_coding|1/8|c.-714+1G>T||||||,T|5_prime_UTR_premature_start_codon_gain_variant|LOW|AGAP001802|AGAP001802|transcript|AGAP001802-RB|protein_coding|1/9|c.-800G>T||||||,T|5_prime_UTR_variant|MODIFIER|AGAP001802|AGAP001802|transcript|AGAP001802-RB|protein_coding|1/9|c.-800G>T|||||1450|,T|upstream_gene_…	0	0	0	0	0	11.1111	0	0	0
2R	10847920	A	G	ANN=G|splice_donor_variant&intron_variant|HIGH|IR75g|AGAP013085|transcript|AGAP013085-RA|protein_coding|2/7|c.639+2T>C||||||,G|upstream_gene_variant|MODIFIER|AGAP001810|AGAP001810|transcript|AGAP001810-RA|protein_coding||c.-4038T>C|||||3739|,G|upstream_gene_variant|MODIFIER|IR75h.1|AGAP001811|transcript|AGAP001811-RA|protein_coding||c.-3615A>G|||||3615|;LOF=(IR75g|AGAP013085|1|1.00)	100	0	0	7.5	15	50	0	10	40
2R	10852700	G	A	ANN=A|stop_gained|HIGH|IR75h.1|AGAP001811|transcript|AGAP001811-RA|protein_coding|4/6|c.945G>A|p.Trp315*|945/1671|945/1671|315/556||,A|upstream_gene_variant|MODIFIER|IR75g|AGAP013085|transcript|AGAP013085-RA|protein_coding||c.-4062C>T|||||3828|,A|upstream_gene_variant|MODIFIER|IR75h.2|AGAP001812|transcript|AGAP001812-RA|protein_coding||c.-2868G>A|||||2615|;LOF=(IR75h.1|AGAP001811|1|1.00);NMD=(IR7…	0	22.5	0	0	0	0	0	0	0
2R	10865701	T	A	ANN=A|stop_gained|HIGH|AGAP001815|AGAP001815|transcript|AGAP001815-RA|protein_coding|1/1|c.373A>T|p.Lys125*|373/1032|373/1032|125/343||,A|upstream_gene_variant|MODIFIER|AGAP001813|AGAP001813|transcript|AGAP001813-RA|protein_coding||c.-3129A>T|||||3042|,A|upstream_gene_variant|MODIFIER|AGAP001817|AGAP001817|transcript|AGAP001817-RA|protein_coding||c.-1985T>A|||||1920|,A|upstream_gene_variant|MODIF…	15.7895	100	0	0	2.5	22.2222	0	10	40
2R	10867978	A	T	ANN=T|stop_gained|HIGH|AGAP001817|AGAP001817|transcript|AGAP001817-RA|protein_coding|2/2|c.220A>T|p.Lys74*|285/389|220/225|74/74||,T|upstream_gene_variant|MODIFIER|AGAP001815|AGAP001815|transcript|AGAP001815-RA|protein_coding||c.-1905T>A|||||1905|,T|upstream_gene_variant|MODIFIER|AGAP001816|AGAP001816|transcript|AGAP001816-RA|protein_coding||c.-745T>A|||||672|,T|upstream_gene_variant|MODIFIER|AGA…	0	7.5	0	0	0	0	10	5	0
2R	10898390	C	A	ANN=A|stop_gained|HIGH|AGAP001821|AGAP001821|transcript|AGAP001821-RA|protein_coding|2/2|c.346G>T|p.Glu116*|1326/2288|346/1068|116/355||,A|downstream_gene_variant|MODIFIER|AGAP001822|AGAP001822|transcript|AGAP001822-RA|protein_coding||c.*1739G>T|||||1739|,A|downstream_gene_variant|MODIFIER|VATG|AGAP001823|transcript|AGAP001823-RA|protein_coding||c.*4335G>T|||||3877|	100	0	100	100	100	100	100	75	95
2R	11617536	G	A	ANN=A|stop_gained|HIGH|CYP4H25|AGAP013305|transcript|AGAP013305-RA|protein_coding|1/2|c.386G>A|p.Trp129*|386/1717|386/1533|129/510||,A|upstream_gene_variant|MODIFIER|CYP4H26|AGAP013224|transcript|AGAP013224-RA|protein_coding||c.-1655G>A|||||1655|,A|downstream_gene_variant|MODIFIER|CYP4H15|AGAP001864|transcript|AGAP001864-RA|protein_coding||c.*1749G>A|||||1749|,A|downstream_gene_variant|MODIFIER|m…	0	0	0	0	45	0	0	0	0
2R	11646633	G	T	ANN=T|stop_gained|HIGH|AGAP013371|AGAP013371|transcript|AGAP013371-RA|protein_coding|2/2|c.761C>A|p.Ser254*|761/777|761/777|254/258||,T|intron_variant|MODIFIER|AGAP001866|AGAP001866|transcript|AGAP001866-RA|protein_coding|4/6|c.4329+1589G>T||||||	2.63158	0	42.1053	75	0	22.2222	85	60	30
2R	11647977	C	T	ANN=T|start_lost|HIGH|AGAP013371|AGAP013371|transcript|AGAP013371-RA|protein_coding|1/2|c.3G>A|p.Met1?|3/777|3/777|1/258||,T|intron_variant|MODIFIER|AGAP001866|AGAP001866|transcript|AGAP001866-RA|protein_coding|4/6|c.4329+2933C>T||||||;LOF=(AGAP013371|AGAP013371|1|1.00)	15.7895	92.5	0	77.5	0	22.2222	0	10	40
2R	11837190	G	T	ANN=T|stop_gained|HIGH|AGAP001881|AGAP001881|transcript|AGAP001881-RA|protein_coding|2/2|c.2866G>T|p.Glu956*|2951/2959|2866/2874|956/957||,T|downstream_gene_variant|MODIFIER|AGAP013155|AGAP013155|transcript|AGAP013155-RA|protein_coding||c.*4097G>T|||||4023|,T|downstream_gene_variant|MODIFIER|AGAP001882|AGAP001882|transcript|AGAP001882-RA|protein_coding||c.*2164C>A|||||544|	0	25	0	0	0	0	0	0	0
2R	11841814	T	C	ANN=C|splice_acceptor_variant&intron_variant|HIGH|AGAP001882|AGAP001882|transcript|AGAP001882-RA|protein_coding|1/4|c.-386-2A>G||||||,C|downstream_gene_variant|MODIFIER|AGAP001881|AGAP001881|transcript|AGAP001881-RA|protein_coding||c.*4616T>C|||||4616|;LOF=(AGAP001882|AGAP001882|1|1.00)	0	92.5	0	0	0	0	0	0	0
2R	11931247	G	C	ANN=C|stop_gained|HIGH|AGAP001895|AGAP001895|transcript|AGAP001895-RA|protein_coding|5/5|c.2951C>G|p.Ser984*|3990/7005|2951/4101|984/1366||,C|stop_gained|HIGH|AGAP001895|AGAP001895|transcript|AGAP001895-RB|protein_coding|5/5|c.2951C>G|p.Ser984*|3901/6916|2951/4101|984/1366||,C|downstream_gene_variant|MODIFIER|AGAP001894|AGAP001894|transcript|AGAP001894-RA|protein_coding||c.*4603G>C|||||4428|	97.3684	100	0	0	0	22.2222	0	0	0
2R	11995509	G	T	ANN=T|stop_gained|HIGH|AGAP001907|AGAP001907|transcript|AGAP001907-RA|protein_coding|1/6|c.1888G>T|p.Gly630*|2398/7007|1888/5007|630/1668||;LOF=(AGAP001907|AGAP001907|1|1.00);NMD=(AGAP001907|AGAP001907|1|1.00)	0	15	0	0	0	0	0	0	0
2R	12295394	C	T	ANN=T|stop_gained|HIGH|AGAP001924|AGAP001924|transcript|AGAP001924-RA|protein_coding|2/3|c.732G>A|p.Trp244*|732/1716|732/1716|244/571||,T|upstream_gene_variant|MODIFIER|AGAP013452|AGAP013452|transcript|AGAP013452-RA|protein_coding||c.-1472G>A|||||1472|,T|intron_variant|MODIFIER|AGAP001925|AGAP001925|transcript|AGAP001925-RA|protein_coding|2/18|c.152-5420C>T||||||;LOF=(AGAP001924|AGAP001924|1|1.00…	0	0	0	27.5	0	0	0	0	0
2R	12296197	C	A	ANN=A|stop_gained|HIGH|AGAP001924|AGAP001924|transcript|AGAP001924-RA|protein_coding|1/3|c.7G>T|p.Glu3*|7/1716|7/1716|3/571||,A|upstream_gene_variant|MODIFIER|AGAP013452|AGAP013452|transcript|AGAP013452-RA|protein_coding||c.-2275G>T|||||2275|,A|intron_variant|MODIFIER|AGAP001925|AGAP001925|transcript|AGAP001925-RA|protein_coding|2/18|c.152-4617C>A||||||;LOF=(AGAP001924|AGAP001924|1|1.00);NMD=(AGA…	0	0	44.7368	0	0	5.55556	0	0	0
2R	12406419	A	C	ANN=C|stop_lost|HIGH|AGAP001931|AGAP001931|transcript|AGAP001931-RA|protein_coding|4/4|c.597A>C|p.Ter199Cysext*?|912/961|597/597|199/198||,C|upstream_gene_variant|MODIFIER|AGAP001932|AGAP001932|transcript|AGAP001932-RA|protein_coding||c.-104A>C|||||64|	0	0	50	72.5	0	11.1111	0	25	17.5
2R	12500846	G	T	ANN=T|stop_lost&splice_region_variant|HIGH|AGAP001934|AGAP001934|transcript|AGAP001934-RA|protein_coding|2/2|c.902G>T|p.Ter301Leuext*?|902/903|902/903|301/300||	100	100	0	22.5	0	5.55556	0	0	0
2R	12726481	C	T	ANN=T|stop_gained|HIGH|AGAP001946|AGAP001946|transcript|AGAP001946-RA|protein_coding|1/1|c.644G>A|p.Trp215*|644/813|644/813|215/270||,T|upstream_gene_variant|MODIFIER|AGAP001945|AGAP001945|transcript|AGAP001945-RA|protein_coding||c.-2206G>A|||||1665|,T|downstream_gene_variant|MODIFIER|AGAP001947|AGAP001947|transcript|AGAP001947-RA|protein_coding||c.*935G>A|||||690|	0	47.5	0	7.5	50	27.7778	5	25	5
2R	12974959	G	T	ANN=T|stop_gained|HIGH|AGAP013403|AGAP013403|transcript|AGAP013403-RA|protein_coding|5/6|c.1301C>A|p.Ser434*|1301/2001|1301/2001|434/666||,T|downstream_gene_variant|MODIFIER|CLIPA26|AGAP001964|transcript|AGAP001964-RA|protein_coding||c.*1557G>T|||||1401|,T|downstream_gene_variant|MODIFIER|AGAP001965|AGAP001965|transcript|AGAP001965-RA|protein_coding||c.*1802C>A|||||1761|,T|downstream_gene_variant…	0	0	0	32.5	0	0	5	25	5
2R	12978260	G	A	ANN=A|splice_donor_variant&intron_variant|HIGH|AGAP001965|AGAP001965|transcript|AGAP001965-RA|protein_coding|3/5|c.601+2C>T||||||,A|upstream_gene_variant|MODIFIER|AGAP013403|AGAP013403|transcript|AGAP013403-RA|protein_coding||c.-1741C>T|||||1741|,A|downstream_gene_variant|MODIFIER|CLIPA26|AGAP001964|transcript|AGAP001964-RA|protein_coding||c.*4858G>A|||||4702|,A|downstream_gene_variant|MODIFIER|A…	0	0	0	0	17.5	0	90	35	37.5
2R	12992578	T	C	ANN=C|splice_donor_variant&intron_variant|HIGH|AGAP001970|AGAP001970|transcript|AGAP001970-RA|protein_coding|1/1|c.-19+2T>C||||||,C|upstream_gene_variant|MODIFIER|AGAP001967|AGAP001967|transcript|AGAP001967-RA|protein_coding||c.-4190A>G|||||4190|,C|upstream_gene_variant|MODIFIER|AGAP001968|AGAP001968|transcript|AGAP001968-RB|protein_coding||c.-2199A>G|||||2199|,C|upstream_gene_variant|MODIFIER|AG…	0	0	0	0	50	0	0	0	0
2R	12993704	C	T	ANN=T|stop_gained|HIGH|AGAP001970|AGAP001970|transcript|AGAP001970-RA|protein_coding|2/2|c.601C>T|p.Gln201*|743/1027|601/711|201/236||,T|upstream_gene_variant|MODIFIER|AGAP001968|AGAP001968|transcript|AGAP001968-RB|protein_coding||c.-3325G>A|||||3325|,T|upstream_gene_variant|MODIFIER|AGAP001969|AGAP001969|transcript|AGAP001969-RA|protein_coding||c.-1946G>A|||||1867|,T|upstream_gene_variant|MODIFI…	0	0	0	22.5	0	0	0	0	0
2R	13211041	C	T	ANN=T|stop_gained|HIGH|AGAP001989|AGAP001989|transcript|AGAP001989-RA|protein_coding|2/2|c.637C>T|p.Gln213*|686/871|637/774|213/257||,T|upstream_gene_variant|MODIFIER|AGAP013039|AGAP013039|transcript|AGAP013039-RA|protein_coding||c.-2030C>T|||||1880|,T|upstream_gene_variant|MODIFIER|AGAP013039|AGAP013039|transcript|AGAP013039-RB|protein_coding||c.-1554C>T|||||1058|,T|downstream_gene_variant|MODIF…	0	0	0	17.5	0	0	0	0	0
2R	13237339	T	C	ANN=C|stop_lost&splice_region_variant|HIGH|AGAP013039|AGAP013039|transcript|AGAP013039-RA|protein_coding|5/5|c.376T>C|p.Ter126Glnext*?|526/528|376/378|126/125||,C|stop_lost&splice_region_variant|HIGH|AGAP013039|AGAP013039|transcript|AGAP013039-RB|protein_coding|5/5|c.376T>C|p.Ter126Glnext*?|872/874|376/378|126/125||,C|upstream_gene_variant|MODIFIER|aga-mir-1000|AGAP028763|transcript|AGAP028763-RA…	0	77.5	0	0	32.5	22.2222	0	0	0
2R	13237340	A	T	ANN=T|stop_lost&splice_region_variant|HIGH|AGAP013039|AGAP013039|transcript|AGAP013039-RA|protein_coding|5/5|c.377A>T|p.Ter126Leuext*?|527/528|377/378|126/125||,T|stop_lost&splice_region_variant|HIGH|AGAP013039|AGAP013039|transcript|AGAP013039-RB|protein_coding|5/5|c.377A>T|p.Ter126Leuext*?|873/874|377/378|126/125||,T|upstream_gene_variant|MODIFIER|aga-mir-1000|AGAP028763|transcript|AGAP028763-RA…	0	0	0	0	32.5	11.1111	0	0	0
2R	14090261	G	T	ANN=T|stop_gained|HIGH|AGAP002030|AGAP002030|transcript|AGAP002030-RA|protein_coding|5/10|c.2116G>T|p.Gly706*|2217/9494|2116/7635|706/2544||;LOF=(AGAP002030|AGAP002030|1|1.00);NMD=(AGAP002030|AGAP002030|1|1.00)	0	0	0	10	0	0	0	0	0
2R	14822433	G	A	ANN=A|stop_gained|HIGH|AGAP002074|AGAP002074|transcript|AGAP002074-RA|protein_coding|2/2|c.793C>T|p.Arg265*|844/1279|793/828|265/275||,A|upstream_gene_variant|MODIFIER|AGAP002073|AGAP002073|transcript|AGAP002073-RA|protein_coding||c.-1826C>T|||||1677|,A|upstream_gene_variant|MODIFIER|AGAP002075|AGAP002075|transcript|AGAP002075-RA|protein_coding||c.-1358G>A|||||1294|,A|upstream_gene_variant|MODIFI…	97.3684	100	0	15	72.5	16.6667	20	60	57.5
2R	14822629	A	T	ANN=T|stop_gained|HIGH|AGAP002074|AGAP002074|transcript|AGAP002074-RA|protein_coding|2/2|c.597T>A|p.Tyr199*|648/1279|597/828|199/275||,T|upstream_gene_variant|MODIFIER|AGAP002073|AGAP002073|transcript|AGAP002073-RA|protein_coding||c.-2022T>A|||||1873|,T|upstream_gene_variant|MODIFIER|AGAP002075|AGAP002075|transcript|AGAP002075-RA|protein_coding||c.-1162A>T|||||1098|,T|upstream_gene_variant|MODIFI…	0	0	0	0	22.5	0	0	0	0
2R	14899711	A	G	ANN=G|splice_acceptor_variant&intron_variant|HIGH|AGAP002081|AGAP002081|transcript|AGAP002081-RA|protein_coding|3/8|c.719-2A>G||||||,G|upstream_gene_variant|MODIFIER|AGAP002080|AGAP002080|transcript|AGAP002080-RA|protein_coding||c.-4678T>C|||||4678|;LOF=(AGAP002081|AGAP002081|1|1.00)	0	0	0	27.5	0	0	0	0	0
2R	15307562	T	C	ANN=C|start_lost|HIGH|USP|AGAP002095|transcript|AGAP002095-RA|protein_coding|2/8|c.1A>G|p.Met1?|229/2192|1/1548|1/515||,C|start_lost|HIGH|USP|AGAP002095|transcript|AGAP002095-RB|protein_coding|4/10|c.1A>G|p.Met1?|536/2499|1/1548|1/515||,C|start_lost|HIGH|USP|AGAP002095|transcript|AGAP002095-RD|protein_coding|3/9|c.1A>G|p.Met1?|497/2460|1/1548|1/515||,C|intron_variant|MODIFIER|USP|AGAP002095|trans…	2.63158	0	7.89474	17.5	52.5	27.7778	0	0	0
2R	15437355	G	A	ANN=A|stop_gained|HIGH|AGAP002102|AGAP002102|transcript|AGAP002102-RA|protein_coding|2/2|c.1697G>A|p.Trp566*|1717/1856|1697/1782|566/593||	0	0	76.3158	0	0	0	0	0	0
2R	15437440	A	G	ANN=G|stop_lost|HIGH|AGAP002102|AGAP002102|transcript|AGAP002102-RA|protein_coding|2/2|c.1782A>G|p.Ter594Trpext*?|1802/1856|1782/1782|594/593||	0	0	0	0	5	5.55556	0	0	0
2R	15781376	C	T	ANN=T|splice_donor_variant&intron_variant|HIGH|AGAP002114|AGAP002114|transcript|AGAP002114-RA|protein_coding|1/5|c.-555+1G>A||||||,T|downstream_gene_variant|MODIFIER|AGAP029570|AGAP029570|transcript|AGAP029570-RA|protein_coding||c.*2994G>A|||||618|;LOF=(AGAP002114|AGAP002114|1|1.00)	0	0	92.1053	0	0	0	0	0	0
2R	16085964	C	T	ANN=T|stop_gained|HIGH|Or37|AGAP002126|transcript|AGAP002126-RA|protein_coding|1/4|c.16C>T|p.Gln6*|16/1182|16/1182|6/393||,T|upstream_gene_variant|MODIFIER|Or34|AGAP002125|transcript|AGAP002125-RA|protein_coding||c.-1550G>A|||||1479|,T|downstream_gene_variant|MODIFIER|AGAP002124|AGAP002124|transcript|AGAP002124-RD|protein_coding||c.*4552C>T|||||4530|,T|downstream_gene_variant|MODIFIER|AGAP002127|…	0	0	0	0	0	16.6667	20	12.5	12.5
2R	16543012	C	T	ANN=T|splice_donor_variant&intron_variant|HIGH|AGAP002154|AGAP002154|transcript|AGAP002154-RA|protein_coding|8/8|c.3178+1G>A||||||WARNING_TRANSCRIPT_INCOMPLETE,T|splice_donor_variant&intron_variant|HIGH|AGAP002154|AGAP002154|transcript|AGAP002154-RB|protein_coding|8/8|c.3178+1G>A||||||WARNING_TRANSCRIPT_INCOMPLETE,T|upstream_gene_variant|MODIFIER|AGAP002153|AGAP002153|transcript|AGAP002153-RA|pro…	0	0	97.3684	27.5	62.5	33.3333	0	0	0
2R	16642868	C	G	ANN=G|stop_gained|HIGH|Ir140.2|AGAP013436|transcript|AGAP013436-RA|protein_coding|2/2|c.534C>G|p.Tyr178*|614/1708|534/1617|178/538||,G|upstream_gene_variant|MODIFIER|AGAP002162|AGAP002162|transcript|AGAP002162-RA|protein_coding||c.-2303G>C|||||2191|,G|upstream_gene_variant|MODIFIER|IR140.1|AGAP013242|transcript|AGAP013242-RA|protein_coding||c.-2282C>G|||||2282|,G|downstream_gene_variant|MODIFIER|…	0	0	0	0	37.5	0	0	0	0
2R	16646934	A	T	ANN=T|stop_gained|HIGH|IR140.1|AGAP013242|transcript|AGAP013242-RA|protein_coding|2/2|c.1717A>T|p.Lys573*|1717/1803|1717/1803|573/600||,T|downstream_gene_variant|MODIFIER|Ir140.2|AGAP013436|transcript|AGAP013436-RA|protein_coding||c.*2983A>T|||||2972|,T|downstream_gene_variant|MODIFIER|AGAP029491|AGAP029491|transcript|AGAP029491-RA|protein_coding||c.*8397T>A|||||907|	92.1053	0	0	0	0	5.55556	0	0	0
2R	16646950	T	G	ANN=G|stop_gained|HIGH|IR140.1|AGAP013242|transcript|AGAP013242-RA|protein_coding|2/2|c.1733T>G|p.Leu578*|1733/1803|1733/1803|578/600||,G|downstream_gene_variant|MODIFIER|Ir140.2|AGAP013436|transcript|AGAP013436-RA|protein_coding||c.*2999T>G|||||2988|,G|downstream_gene_variant|MODIFIER|AGAP029491|AGAP029491|transcript|AGAP029491-RA|protein_coding||c.*8381A>C|||||891|	92.1053	0	0	0	0	5.55556	0	0	0
2R	16897642	C	A	ANN=A|stop_gained|HIGH|AGAP002174|AGAP002174|transcript|AGAP002174-RA|protein_coding|2/3|c.739G>T|p.Glu247*|798/1337|739/1179|247/392||,A|upstream_gene_variant|MODIFIER|AGAP002175|AGAP002175|transcript|AGAP002175-RA|protein_coding||c.-2383C>A|||||2306|,A|downstream_gene_variant|MODIFIER|AGAP002173|AGAP002173|transcript|AGAP002173-RA|protein_coding||c.*979C>A|||||743|;LOF=(AGAP002174|AGAP002174|1|…	0	80	0	0	0	0	0	0	0
2R	17488977	T	G	ANN=G|stop_lost&splice_region_variant|HIGH|CYP325F1|AGAP002197|transcript|AGAP002197-RA|protein_coding|5/5|c.1523A>C|p.Ter508Serext*?|1523/1524|1523/1524|508/507||,G|downstream_gene_variant|MODIFIER|CYP325G1|AGAP002196|transcript|AGAP002196-RA|protein_coding||c.*3154T>G|||||3154|,G|downstream_gene_variant|MODIFIER|Gnmt|AGAP002198|transcript|AGAP002198-RA|protein_coding||c.*3491A>C|||||3389|	0	0	34.2105	25	0	50	15	32.5	20
2R	17490956	C	T	ANN=T|start_lost|HIGH|CYP325F1|AGAP002197|transcript|AGAP002197-RA|protein_coding|1/5|c.3G>A|p.Met1?|3/1524|3/1524|1/507||,T|downstream_gene_variant|MODIFIER|Gnmt|AGAP002198|transcript|AGAP002198-RA|protein_coding||c.*1512G>A|||||1410|;LOF=(CYP325F1|AGAP002197|1|1.00)	18.4211	0	0	65	2.5	0	0	0	0
2R	17595589	G	T	ANN=T|stop_gained|HIGH|CYP325A3|AGAP002208|transcript|AGAP002208-RA|protein_coding|3/4|c.886G>T|p.Glu296*|902/1534|886/1518|296/505||,T|upstream_gene_variant|MODIFIER|CYP325C1|AGAP002207|transcript|AGAP002207-RA|protein_coding||c.-4060C>A|||||4060|,T|upstream_gene_variant|MODIFIER|CYP325A2|AGAP002209|transcript|AGAP002209-RA|protein_coding||c.-3371G>T|||||3371|	0	25	0	0	0	0	0	0	0
2R	17811573	C	T	ANN=T|stop_gained|HIGH|AGAP002229|AGAP002229|transcript|AGAP002229-RA|protein_coding|6/7|c.1246C>T|p.Gln416*|1862/3506|1246/2829|416/942||;LOF=(AGAP002229|AGAP002229|1|1.00);NMD=(AGAP002229|AGAP002229|1|1.00)	0	0	0	0	0	0	0	35	15
2R	17815898	C	T	ANN=T|stop_gained|HIGH|AGAP002229|AGAP002229|transcript|AGAP002229-RA|protein_coding|7/7|c.2572C>T|p.Gln858*|3188/3506|2572/2829|858/942||	0	0	0	0	0	0	15	5	7.5
2R	17872394	C	T	ANN=T|splice_donor_variant&intron_variant|HIGH|GPR5HT2A|AGAP002232|transcript|AGAP002232-RA|protein_coding|1/7|c.-293+1G>A||||||;LOF=(GPR5HT2A|AGAP002232|1|1.00)	0	0	78.9474	0	0	0	0	0	0
2R	18028530	C	A	ANN=A|splice_donor_variant&intron_variant|HIGH|AGAP002236|AGAP002236|transcript|AGAP002236-RA|protein_coding|1/8|c.-107+1G>T||||||,A|upstream_gene_variant|MODIFIER|AGAP002236|AGAP002236|transcript|AGAP002236-RB|protein_coding||c.-4758G>T|||||4651|;LOF=(AGAP002236|AGAP002236|2|0.50)	0	0	78.9474	0	0	0	0	0	0
2R	18069168	C	T	ANN=T|stop_gained|HIGH|AGAP002242|AGAP002242|transcript|AGAP002242-RA|protein_coding|3/3|c.3448C>T|p.Gln1150*|3661/3885|3448/3453|1150/1150||,T|upstream_gene_variant|MODIFIER|AGAP002243|AGAP002243|transcript|AGAP002243-RA|protein_coding||c.-688C>T|||||491|,T|downstream_gene_variant|MODIFIER|AGAP002244|AGAP002244|transcript|AGAP002244-RA|protein_coding||c.*2351G>A|||||2100|	0	0	0	5	0	0	20	32.5	5
2R	18109361	A	C	ANN=C|stop_gained|HIGH|AGAP002250|AGAP002250|transcript|AGAP002250-RA|protein_coding|3/7|c.98T>G|p.Leu33*|809/4056|98/3345|33/1114||,C|intron_variant|MODIFIER|AGAP002250|AGAP002250|transcript|AGAP002250-RB|protein_coding|2/5|c.-57-3283T>G||||||;LOF=(AGAP002250|AGAP002250|2|0.50);NMD=(AGAP002250|AGAP002250|2|0.50)	0	0	0	95	0	27.7778	0	0	0
2R	18464581	G	T	ANN=T|splice_donor_variant&intron_variant|HIGH|AGAP002273|AGAP002273|transcript|AGAP002273-RA|protein_coding|1/6|c.1915+1G>T||||||,T|intron_variant|MODIFIER|AGAP002274|AGAP002274|transcript|AGAP002274-RB|protein_coding|1/5|c.-102+4016G>T||||||;LOF=(AGAP002273|AGAP002273|1|1.00)	0	0	0	0	0	0	75	17.5	42.5
2R	18495752	T	A	ANN=A|stop_gained|HIGH|AGAP002274|AGAP002274|transcript|AGAP002274-RA|protein_coding|2/6|c.68T>A|p.Leu23*|68/7501|68/6279|23/2092||,A|intron_variant|MODIFIER|AGAP002274|AGAP002274|transcript|AGAP002274-RB|protein_coding|2/5|c.2212+1003T>A||||||;LOF=(AGAP002274|AGAP002274|2|0.50);NMD=(AGAP002274|AGAP002274|2|0.50)	0	0	0	0	0	0	0	35	17.5
2R	18508905	C	T	ANN=T|splice_acceptor_variant&intron_variant|HIGH|Gr2|AGAP002275|transcript|AGAP002275-RA|protein_coding|2/3|c.811-1G>A||||||,T|upstream_gene_variant|MODIFIER|AGAP002277|AGAP002277|transcript|AGAP002277-RA|protein_coding||c.-4581C>T|||||4418|,T|downstream_gene_variant|MODIFIER|AGAP002274|AGAP002274|transcript|AGAP002274-RB|protein_coding||c.*2791C>T|||||1569|,T|downstream_gene_variant|MODIFIER|AG…	0	0	73.6842	0	0	5.55556	0	0	0
2R	18534695	T	C	ANN=C|splice_donor_variant&intron_variant|HIGH|AGAP002279|AGAP002279|transcript|AGAP002279-RA|protein_coding|3/4|c.1217+2T>C||||||,C|upstream_gene_variant|MODIFIER|AGAP002281|AGAP002281|transcript|AGAP002281-RA|protein_coding||c.-5189T>C|||||4779|,C|downstream_gene_variant|MODIFIER|AGAP002280|AGAP002280|transcript|AGAP002280-RA|protein_coding||c.*2587A>G|||||1722|;LOF=(AGAP002279|AGAP002279|1|1.0…	0	0	0	12.5	0	0	20	17.5	5
2R	18683767	G	A	ANN=A|stop_gained|HIGH|AGAP002294|AGAP002294|transcript|AGAP002294-RA|protein_coding|1/1|c.1474C>T|p.Gln492*|1474/1542|1474/1542|492/513||,A|upstream_gene_variant|MODIFIER|AGAP002295|AGAP002295|transcript|AGAP002295-RA|protein_coding||c.-1964G>A|||||1901|,A|downstream_gene_variant|MODIFIER|AGAP002293|AGAP002293|transcript|AGAP002293-RA|protein_coding||c.*198G>A|||||198|	0	0	0	10	0	0	20	17.5	5
2R	19025132	G	A	ANN=A|stop_gained|HIGH|AGAP002299|AGAP002299|transcript|AGAP002299-RA|protein_coding|2/2|c.662G>A|p.Trp221*|683/2246|662/1905|221/634||,A|upstream_gene_variant|MODIFIER|AGAP002300|AGAP002300|transcript|AGAP002300-RA|protein_coding||c.-2416G>A|||||2416|	0	0	0	10	0	38.8889	25	30	5
2R	19027549	T	C	ANN=C|start_lost|HIGH|AGAP002300|AGAP002300|transcript|AGAP002300-RA|protein_coding|1/5|c.2T>C|p.Met1?|2/3051|2/2979|1/992||,C|downstream_gene_variant|MODIFIER|AGAP002299|AGAP002299|transcript|AGAP002299-RA|protein_coding||c.*1174T>C|||||854|;LOF=(AGAP002300|AGAP002300|2|0.50)	2.63158	82.5	0	0	0	11.1111	20	15	2.5
2R	19027699	T	A	ANN=A|splice_donor_variant&intron_variant|HIGH|AGAP002300|AGAP002300|transcript|AGAP002300-RA|protein_coding|1/4|c.150+2T>A||||||,A|downstream_gene_variant|MODIFIER|AGAP002299|AGAP002299|transcript|AGAP002299-RA|protein_coding||c.*1324T>A|||||1004|;LOF=(AGAP002300|AGAP002300|2|0.50)	23.6842	0	0	0	55	5.55556	0	0	0
2R	19034993	C	A	ANN=A|stop_gained|HIGH|AGAP013395|AGAP013395|transcript|AGAP013395-RA|protein_coding|3/3|c.393C>A|p.Cys131*|393/1260|393/1260|131/419||,A|upstream_gene_variant|MODIFIER|AGAP002300|AGAP002300|transcript|AGAP002300-RB|protein_coding||c.-2229C>A|||||2166|,A|downstream_gene_variant|MODIFIER|AGAP002301|AGAP002301|transcript|AGAP002301-RA|protein_coding||c.*1157G>T|||||957|,A|intron_variant|MODIFIER|AG…	0	0	0	0	25	16.6667	5	15	0
2R	19035161	C	G	ANN=G|stop_gained|HIGH|AGAP013395|AGAP013395|transcript|AGAP013395-RA|protein_coding|3/3|c.561C>G|p.Tyr187*|561/1260|561/1260|187/419||,G|upstream_gene_variant|MODIFIER|AGAP002300|AGAP002300|transcript|AGAP002300-RB|protein_coding||c.-2061C>G|||||1998|,G|downstream_gene_variant|MODIFIER|AGAP002301|AGAP002301|transcript|AGAP002301-RA|protein_coding||c.*989G>C|||||789|,G|intron_variant|MODIFIER|AGA…	0	0	65.7895	15	0	11.1111	0	45	57.5
2R	19229803	G	T	ANN=T|stop_gained|HIGH|AGAP002314|AGAP002314|transcript|AGAP002314-RA|protein_coding|2/2|c.647C>A|p.Ser216*|804/1162|647/1005|216/334||,T|3_prime_UTR_variant|MODIFIER|AGAP002313|AGAP002313|transcript|AGAP002313-RA|protein_coding|3/3|c.*439G>T|||||439|,T|upstream_gene_variant|MODIFIER|AGAP002312|AGAP002312|transcript|AGAP002312-RA|protein_coding||c.-2685C>A|||||2685|,T|upstream_gene_variant|MODIFI…	0	0	34.2105	0	0	11.1111	0	0	0
2R	19481299	G	A	ANN=A|splice_donor_variant&intron_variant|HIGH|APG16L|AGAP002315|transcript|AGAP002315-RB|protein_coding|1/4|c.30+1G>A||||||,A|downstream_gene_variant|MODIFIER|AGAP002320|AGAP002320|transcript|AGAP002320-RA|protein_coding||c.*2560C>T|||||2380|,A|intron_variant|MODIFIER|APG16L|AGAP002315|transcript|AGAP002315-RC|protein_coding|3/6|c.1009-814G>A||||||;LOF=(APG16L|AGAP002315|3|0.33)	0	0	42.1053	42.5	100	55.5556	5	20	0
2R	19547317	G	A	ANN=A|stop_gained|HIGH|AGAP002323|AGAP002323|transcript|AGAP002323-RA|protein_coding|4/4|c.1231C>T|p.Arg411*|1654/1926|1231/1503|411/500||	0	22.5	0	0	0	0	0	0	0
2R	19895111	G	T	ANN=T|stop_gained|HIGH|AGAP002327|AGAP002327|transcript|AGAP002327-RA|protein_coding|4/4|c.1557C>A|p.Cys519*|1557/1659|1557/1659|519/552||,T|upstream_gene_variant|MODIFIER|AGAP002328|AGAP002328|transcript|AGAP002328-RA|protein_coding||c.-1250G>T|||||930|,T|downstream_gene_variant|MODIFIER|AGAP012947|AGAP012947|transcript|AGAP012947-RA|protein_coding||c.*3082G>T|||||3082|	0	0	0	0	0	0	0	10	35
2R	19974103	T	C	ANN=C|splice_donor_variant&intron_variant|HIGH|mRpL11|AGAP002332|transcript|AGAP002332-RA|protein_coding|1/1|c.-6+2T>C||||||,C|upstream_gene_variant|MODIFIER|spas|AGAP002334|transcript|AGAP002334-RA|protein_coding||c.-3673T>C|||||2788|,C|upstream_gene_variant|MODIFIER|ESP|AGAP002331|transcript|AGAP002331-RA|protein_coding||c.-3217A>G|||||2868|,C|downstream_gene_variant|MODIFIER|AGAP002333|AGAP002…	0	0	76.3158	0	67.5	5.55556	0	10	35
2R	20132217	G	A	ANN=A|splice_acceptor_variant&intron_variant|HIGH|AGAP002336|AGAP002336|transcript|AGAP002336-RA|protein_coding|2/4|c.-854-1G>A||||||;LOF=(AGAP002336|AGAP002336|1|1.00)	23.6842	100	0	0	0	0	0	0	0
2R	20287766	G	A	ANN=A|stop_gained|HIGH|eIF3a|AGAP002340|transcript|AGAP002340-RA|protein_coding|2/3|c.3048G>A|p.Trp1016*|3200/3654|3048/3375|1016/1124||,A|downstream_gene_variant|MODIFIER|AGAP002341|AGAP002341|transcript|AGAP002341-RA|protein_coding||c.*1059C>T|||||1059|;LOF=(eIF3a|AGAP002340|1|1.00);NMD=(eIF3a|AGAP002340|1|1.00)	100	100	63.1579	70	87.5	83.3333	80	75	60
2R	20289406	G	A	ANN=A|stop_gained|HIGH|AGAP002341|AGAP002341|transcript|AGAP002341-RA|protein_coding|2/2|c.802C>T|p.Gln268*|877/1458|802/1383|268/460||,A|downstream_gene_variant|MODIFIER|eIF3a|AGAP002340|transcript|AGAP002340-RA|protein_coding||c.*1229G>A|||||1102|	0	0	68.4211	27.5	100	72.2222	5	62.5	17.5
2R	20570064	G	A	ANN=A|splice_acceptor_variant&intron_variant|HIGH|AGAP002354|AGAP002354|transcript|AGAP002354-RA|protein_coding|2/9|c.-1811-1G>A||||||;LOF=(AGAP002354|AGAP002354|1|1.00)	23.6842	0	0	0	0	0	0	0	0
2R	20593921	A	G	ANN=G|splice_donor_variant&intron_variant|HIGH|AGAP002356|AGAP002356|transcript|AGAP002356-RA|protein_coding|2/3|c.480+2T>C||||||,G|upstream_gene_variant|MODIFIER|AGAP002357|AGAP002357|transcript|AGAP002357-RA|protein_coding||c.-1559A>G|||||1229|,G|downstream_gene_variant|MODIFIER|AGAP002355|AGAP002355|transcript|AGAP002355-RA|protein_coding||c.*2845A>G|||||2345|,G|downstream_gene_variant|MODIFIE…	0	0	0	0	0	11.1111	0	0	0
2R	20607518	C	A	ANN=A|stop_gained|HIGH|AGAP002359|AGAP002359|transcript|AGAP002359-RA|protein_coding|3/3|c.159C>A|p.Tyr53*|455/1646|159/1131|53/376||	23.6842	0	0	0	0	0	0	0	0
2R	20785483	C	T	ANN=T|stop_gained|HIGH|AGAP002372|AGAP002372|transcript|AGAP002372-RA|protein_coding|3/3|c.1369C>T|p.Arg457*|1369/1374|1369/1374|457/457||,T|downstream_gene_variant|MODIFIER|AGAP002374|AGAP002374|transcript|AGAP002374-RA|protein_coding||c.*5139G>A|||||4329|	0	72.5	0	0	0	0	0	0	0
2R	20822408	A	G	ANN=G|splice_donor_variant&intron_variant|HIGH|AGAP002379|AGAP002379|transcript|AGAP002379-RA|protein_coding|2/4|c.1681+2T>C||||||,G|downstream_gene_variant|MODIFIER|AGAP002378|AGAP002378|transcript|AGAP002378-RA|protein_coding||c.*4670A>G|||||4614|;LOF=(AGAP002379|AGAP002379|1|1.00)	100	100	100	100	100	94.4444	100	100	100
2R	20875177	C	A	ANN=A|stop_gained|HIGH|AGAP002386|AGAP002386|transcript|AGAP002386-RA|protein_coding|1/4|c.1600G>T|p.Gly534*|2004/4025|1600/3237|534/1078||,A|upstream_gene_variant|MODIFIER|AGAP002384|AGAP002384|transcript|AGAP002384-RB|protein_coding||c.-3847G>T|||||3800|,A|upstream_gene_variant|MODIFIER|Trs33|AGAP002385|transcript|AGAP002385-RA|protein_coding||c.-3033G>T|||||2999|,A|upstream_gene_variant|MODIFI…	0	0	0	0	0	0	0	7.5	35
2R	21048064	G	T	ANN=T|splice_acceptor_variant&intron_variant|HIGH|CYP4K2|AGAP002416|transcript|AGAP002416-RA|protein_coding|2/4|c.256-1G>T||||||,T|upstream_gene_variant|MODIFIER|AGAP002414|AGAP002414|transcript|AGAP002414-RA|protein_coding||c.-3419C>A|||||3008|,T|downstream_gene_variant|MODIFIER|AGAP002415|AGAP002415|transcript|AGAP002415-RA|protein_coding||c.*821G>T|||||793|,T|downstream_gene_variant|MODIFIER|C…	23.6842	0	0	0	0	0	0	0	0
2R	21325010	T	A	ANN=A|splice_acceptor_variant&intron_variant|HIGH|AGAP002431|AGAP002431|transcript|AGAP002431-RA|protein_coding|1/3|c.23-2A>T||||||;LOF=(AGAP002431|AGAP002431|1|1.00)	0	0	0	0	0	0	0	7.5	35
2R	21421705	G	A	ANN=A|splice_acceptor_variant&intron_variant|HIGH|AGAP002439|AGAP002439|transcript|AGAP002439-RA|protein_coding|1/1|c.-18-1G>A||||||,A|upstream_gene_variant|MODIFIER|AGAP002438|AGAP002438|transcript|AGAP002438-RB|protein_coding||c.-1228C>T|||||453|,A|downstream_gene_variant|MODIFIER|Cdc42|AGAP002440|transcript|AGAP002440-RA|protein_coding||c.*3484C>T|||||3109|,A|downstream_gene_variant|MODIFIER|C…	100	100	100	100	100	100	100	100	100
2R	21426157	C	A	ANN=A|splice_acceptor_variant&intron_variant|HIGH|Cdc42|AGAP002440|transcript|AGAP002440-RA|protein_coding|1/4|c.-115-1G>T||||||,A|splice_acceptor_variant&intron_variant|HIGH|Cdc42|AGAP002440|transcript|AGAP002440-RB|protein_coding|1/4|c.-115-1G>T||||||,A|splice_acceptor_variant&intron_variant|HIGH|Cdc42|AGAP002440|transcript|AGAP002440-RC|protein_coding|1/4|c.-115-1G>T||||||,A|upstream_gene_vari…	23.6842	0	0	0	0	0	0	0	0
2R	21511764	T	A	ANN=A|stop_lost&splice_region_variant|HIGH|AGAP002445|AGAP002445|transcript|AGAP002445-RA|protein_coding|2/2|c.311A>T|p.Ter104Leuext*?|311/312|311/312|104/103||,A|downstream_gene_variant|MODIFIER|AGAP002446|AGAP002446|transcript|AGAP002446-RA|protein_coding||c.*3491A>T|||||3491|,A|intron_variant|MODIFIER|AGAP002449|AGAP002449|transcript|AGAP002449-RA|protein_coding|2/7|c.-26-9240T>A||||||	23.6842	10	0	7.5	32.5	55.5556	5	20	0
2R	21521002	A	T	ANN=T|splice_acceptor_variant&intron_variant|HIGH|AGAP002449|AGAP002449|transcript|AGAP002449-RA|protein_coding|2/7|c.-26-2A>T||||||,T|upstream_gene_variant|MODIFIER|AGAP012970|AGAP012970|transcript|AGAP012970-RA|protein_coding||c.-1846T>A|||||1846|,T|downstream_gene_variant|MODIFIER|AGAP002447|AGAP002447|transcript|AGAP002447-RA|protein_coding||c.*2254T>A|||||2254|,T|downstream_gene_variant|MODI…	0	0	34.2105	30	0	11.1111	0	35	25
2R	21532954	C	T	ANN=T|stop_gained&splice_region_variant|HIGH|SCRB1|AGAP002451|transcript|AGAP002451-RA|protein_coding|5/7|c.1191G>A|p.Trp397*|1191/1638|1191/1638|397/545||,T|downstream_gene_variant|MODIFIER|AGAP002449|AGAP002449|transcript|AGAP002449-RA|protein_coding||c.*3467C>T|||||2586|;LOF=(SCRB1|AGAP002451|1|1.00);NMD=(SCRB1|AGAP002451|1|1.00)	0	0	65.7895	30	0	11.1111	0	0	0
2R	21568891	C	T	ANN=T|splice_donor_variant&intron_variant|HIGH|AGAP002456|AGAP002456|transcript|AGAP002456-RA|protein_coding|4/11|c.697+1G>A||||||,T|missense_variant|MODERATE|AGAP002456|AGAP002456|transcript|AGAP002456-RB|protein_coding|4/12|c.698G>A|p.Ser233Asn|765/3201|698/3048|233/1015||,T|downstream_gene_variant|MODIFIER|AGAP002455|AGAP002455|transcript|AGAP002455-RA|protein_coding||c.*5005C>T|||||4985|,T|do…	0	25	0	0	0	5.55556	0	0	0
2R	21868168	T	A	ANN=A|stop_gained|HIGH|AGAP029097|AGAP029097|transcript|AGAP029097-RA|protein_coding|4/4|c.361A>T|p.Lys121*|559/1523|361/585|121/194||,A|upstream_gene_variant|MODIFIER|AGAP002478|AGAP002478|transcript|AGAP002478-RA|protein_coding||c.-2213A>T|||||2047|,A|upstream_gene_variant|MODIFIER|AGAP002480|AGAP002480|transcript|AGAP002480-RA|protein_coding||c.-1876T>A|||||1790|,A|downstream_gene_variant|MODI…	0	0	0	67.5	7.5	38.8889	75	20	35
2R	21897777	G	T	ANN=T|start_lost|HIGH|AGAP013525|AGAP013525|transcript|AGAP013525-RA|protein_coding|1/2|c.3G>T|p.Met1?|3/2262|3/2262|1/753||,T|downstream_gene_variant|MODIFIER|AGAP002485|AGAP002485|transcript|AGAP002485-RA|protein_coding||c.*1722G>T|||||1722|,T|downstream_gene_variant|MODIFIER|AGAP013486|AGAP013486|transcript|AGAP013486-RA|protein_coding||c.*3489C>A|||||3489|;LOF=(AGAP013525|AGAP013525|1|1.00)	0	0	5.26316	0	25	5.55556	0	0	0
2R	21897798	C	A	ANN=A|stop_gained|HIGH|AGAP013525|AGAP013525|transcript|AGAP013525-RA|protein_coding|1/2|c.24C>A|p.Tyr8*|24/2262|24/2262|8/753||,A|downstream_gene_variant|MODIFIER|AGAP002485|AGAP002485|transcript|AGAP002485-RA|protein_coding||c.*1743C>A|||||1743|,A|downstream_gene_variant|MODIFIER|AGAP013486|AGAP013486|transcript|AGAP013486-RA|protein_coding||c.*3468G>T|||||3468|	0	0	0	0	0	0	0	7.5	35
2R	22554272	A	C	ANN=C|stop_lost&splice_region_variant|HIGH|AGAP002543|AGAP002543|transcript|AGAP002543-RA|protein_coding|3/3|c.824A>C|p.Ter275Serext*?|876/877|824/825|275/274||	100	100	73.6842	100	82.5	72.2222	100	100	100
2R	22668506	C	T	ANN=T|splice_acceptor_variant&intron_variant|HIGH|AGAP002548|AGAP002548|transcript|AGAP002548-RA|protein_coding|3/7|c.1637-1G>A||||||,T|upstream_gene_variant|MODIFIER|Cbp20|AGAP002547|transcript|AGAP002547-RA|protein_coding||c.-2141G>A|||||2063|,T|upstream_gene_variant|MODIFIER|AGAP002549|AGAP002549|transcript|AGAP002549-RA|protein_coding||c.-4450C>T|||||4203|,T|downstream_gene_variant|MODIFIER|A…	0	25	0	0	0	0	0	0	0
2R	22668507	T	C	ANN=C|splice_acceptor_variant&intron_variant|HIGH|AGAP002548|AGAP002548|transcript|AGAP002548-RA|protein_coding|3/7|c.1637-2A>G||||||,C|upstream_gene_variant|MODIFIER|Cbp20|AGAP002547|transcript|AGAP002547-RA|protein_coding||c.-2142A>G|||||2064|,C|upstream_gene_variant|MODIFIER|AGAP002549|AGAP002549|transcript|AGAP002549-RA|protein_coding||c.-4449T>C|||||4202|,C|downstream_gene_variant|MODIFIER|A…	34.2105	70	47.3684	0	25	22.2222	0	0	0
2R	22720770	G	T	ANN=T|stop_gained|HIGH|AGAP029378|AGAP029378|transcript|AGAP029378-RA|protein_coding|1/1|c.27C>A|p.Tyr9*|39/331|27/309|9/102||,T|intron_variant|MODIFIER|AGAP002552|AGAP002552|transcript|AGAP002552-RA|protein_coding|2/4|c.338-921G>T||||||	0	0	0	0	0	0	0	35	30
2R	23164615	T	A	ANN=A|splice_acceptor_variant&intron_variant|HIGH|AGAP002578|AGAP002578|transcript|AGAP002578-RA|protein_coding|32/34|c.*1270-2A>T||||||,A|splice_acceptor_variant&intron_variant|HIGH|AGAP002578|AGAP002578|transcript|AGAP002578-RB|protein_coding|32/34|c.*1270-2A>T||||||,A|splice_acceptor_variant&intron_variant|HIGH|AGAP002578|AGAP002578|transcript|AGAP002578-RC|protein_coding|32/34|c.*1270-2A>T|||…	0	0	23.6842	0	0	0	0	0	0
2R	23276156	T	A	ANN=A|stop_gained|HIGH|AGAP002581|AGAP002581|transcript|AGAP002581-RA|protein_coding|3/3|c.1990A>T|p.Arg664*|2092/2335|1990/2157|664/718||,A|upstream_gene_variant|MODIFIER|AGAP002580|AGAP002580|transcript|AGAP002580-RA|protein_coding||c.-1027A>T|||||1001|,A|upstream_gene_variant|MODIFIER|AGAP002582|AGAP002582|transcript|AGAP002582-RA|protein_coding||c.-2468T>A|||||2405|,A|upstream_gene_variant|MO…	0	0	23.6842	0	0	0	0	0	0
2R	23673438	G	C	ANN=C|splice_acceptor_variant&intron_variant|HIGH|AGAP013229|AGAP013229|transcript|AGAP013229-RA|protein_coding|2/3|c.347-1G>C||||||,C|upstream_gene_variant|MODIFIER|AGAP013451|AGAP013451|transcript|AGAP013451-RA|protein_coding||c.-3370C>G|||||3370|,C|upstream_gene_variant|MODIFIER|AGAP002592|AGAP002592|transcript|AGAP002592-RA|protein_coding||c.-1563G>C|||||1386|,C|upstream_gene_variant|MODIFIER…	0	0	0	0	0	0	0	30	30
2R	23833579	G	A	ANN=A|stop_gained|HIGH|AGAP013156|AGAP013156|transcript|AGAP013156-RA|protein_coding|2/2|c.709C>T|p.Gln237*|709/774|709/774|237/257||,A|upstream_gene_variant|MODIFIER|AGAP002604|AGAP002604|transcript|AGAP002604-RA|protein_coding||c.-2050C>T|||||1900|,A|upstream_gene_variant|MODIFIER|AGAP002607|AGAP002607|transcript|AGAP002607-RA|protein_coding||c.-3919G>A|||||3204|,A|downstream_gene_variant|MODIF…	0	0	13.1579	0	0	0	0	0	0
2R	23834365	A	G	ANN=G|start_lost|HIGH|AGAP013156|AGAP013156|transcript|AGAP013156-RA|protein_coding|1/2|c.2T>C|p.Met1?|2/774|2/774|1/257||,G|upstream_gene_variant|MODIFIER|AGAP002604|AGAP002604|transcript|AGAP002604-RA|protein_coding||c.-2836T>C|||||2686|,G|upstream_gene_variant|MODIFIER|AGAP002607|AGAP002607|transcript|AGAP002607-RA|protein_coding||c.-3133A>G|||||2418|,G|downstream_gene_variant|MODIFIER|AGAP002…	0	0	0	0	25	0	0	0	0
2R	23835317	T	G	ANN=G|stop_lost|HIGH|AGAP002605|AGAP002605|transcript|AGAP002605-RA|protein_coding|5/5|c.2155T>G|p.Ter719Gluext*?|2155/2801|2155/2157|719/718||,G|upstream_gene_variant|MODIFIER|AGAP002604|AGAP002604|transcript|AGAP002604-RA|protein_coding||c.-3788A>C|||||3638|,G|upstream_gene_variant|MODIFIER|AGAP013156|AGAP013156|transcript|AGAP013156-RA|protein_coding||c.-951A>C|||||951|,G|upstream_gene_variant…	0	0	0	0	0	0	0	30	30
2R	23849379	G	T	ANN=T|splice_acceptor_variant&intron_variant|HIGH|AGAP002609|AGAP002609|transcript|AGAP002609-RA|protein_coding|2/2|c.*96-1G>T||||||,T|splice_acceptor_variant&intron_variant|HIGH|AGAP002609|AGAP002609|transcript|AGAP002609-RB|protein_coding|2/2|c.*88-1G>T||||||,T|downstream_gene_variant|MODIFIER|AGAP013336|AGAP013336|transcript|AGAP013336-RA|protein_coding||c.*3436G>T|||||3368|;LOF=(AGAP002609|AG…	0	0	0	0	30	11.1111	0	0	0
2R	24139934	G	A	ANN=A|stop_gained|HIGH|AGAP029096|AGAP029096|transcript|AGAP029096-RA|protein_coding|1/3|c.36G>A|p.Trp12*|36/453|36/453|12/150||,A|upstream_gene_variant|MODIFIER|AGAP028480|AGAP028480|transcript|AGAP028480-RA|protein_coding||c.-5004C>T|||||4936|,A|upstream_gene_variant|MODIFIER|AGAP028481|AGAP028481|transcript|AGAP028481-RA|protein_coding||c.-2560C>T|||||2376|,A|upstream_gene_variant|MODIFIER|CPR…	0	17.5	0	0	0	0	0	0	0
2R	24165123	A	T	ANN=T|stop_gained|HIGH|AGAP002614|AGAP002614|transcript|AGAP002614-RA|protein_coding|5/6|c.2613T>A|p.Cys871*|3141/5691|2613/2640|871/879||	0	2.5	0	10	0	0	20	17.5	5
2R	24165185	T	A	ANN=A|stop_gained|HIGH|AGAP002614|AGAP002614|transcript|AGAP002614-RA|protein_coding|5/6|c.2551A>T|p.Lys851*|3079/5691|2551/2640|851/879||	0	2.5	0	10	0	0	20	17.5	5
2R	24851275	C	A	ANN=A|stop_gained|HIGH|Or39|AGAP002639|transcript|AGAP002639-RA|protein_coding|3/6|c.876C>A|p.Tyr292*|876/1227|876/1227|292/408||,A|downstream_gene_variant|MODIFIER|ABCH1|AGAP002638|transcript|AGAP002638-RA|protein_coding||c.*3508C>A|||||2952|;LOF=(Or39|AGAP002639|1|1.00);NMD=(Or39|AGAP002639|1|1.00)	0	27.5	0	0	0	0	0	0	0
2R	24876916	A	T	ANN=T|stop_gained|HIGH|AGAP013353|AGAP013353|transcript|AGAP013353-RA|protein_coding|1/2|c.434T>A|p.Leu145*|434/618|434/618|145/205||,T|upstream_gene_variant|MODIFIER|AGAP013225|AGAP013225|transcript|AGAP013225-RA|protein_coding||c.-3505T>A|||||3505|,T|upstream_gene_variant|MODIFIER|AGAP013322|AGAP013322|transcript|AGAP013322-RA|protein_coding||c.-741T>A|||||741|,T|downstream_gene_variant|MODIFIE…	0	100	0	0	0	0	0	0	0
2R	24877294	A	T	ANN=T|stop_gained|HIGH|AGAP013353|AGAP013353|transcript|AGAP013353-RA|protein_coding|1/2|c.56T>A|p.Leu19*|56/618|56/618|19/205||,T|upstream_gene_variant|MODIFIER|AGAP013225|AGAP013225|transcript|AGAP013225-RA|protein_coding||c.-3883T>A|||||3883|,T|upstream_gene_variant|MODIFIER|AGAP013322|AGAP013322|transcript|AGAP013322-RA|protein_coding||c.-1119T>A|||||1119|,T|downstream_gene_variant|MODIFIER|A…	76.3158	0	0	10	22.5	44.4444	25	37.5	5
2R	24889912	T	A	ANN=A|stop_gained|HIGH|AGAP002641|AGAP002641|transcript|AGAP002641-RA|protein_coding|2/2|c.310A>T|p.Lys104*|310/315|310/315|104/104||,A|upstream_gene_variant|MODIFIER|AGAP013247|AGAP013247|transcript|AGAP013247-RA|protein_coding||c.-1966A>T|||||1966|,A|upstream_gene_variant|MODIFIER|AGAP013316|AGAP013316|transcript|AGAP013316-RA|protein_coding||c.-349A>T|||||349|,A|upstream_gene_variant|MODIFIER|…	0	0	0	10	30	27.7778	25	37.5	5
2R	24894214	C	T	ANN=T|stop_gained|HIGH|AGAP002642|AGAP002642|transcript|AGAP002642-RA|protein_coding|2/2|c.2401C>T|p.Gln801*|2401/2451|2401/2451|801/816||,T|upstream_gene_variant|MODIFIER|AGAP013316|AGAP013316|transcript|AGAP013316-RA|protein_coding||c.-4651G>A|||||4651|,T|upstream_gene_variant|MODIFIER|AGAP002641|AGAP002641|transcript|AGAP002641-RA|protein_coding||c.-3911G>A|||||3911|,T|intron_variant|MODIFIER|…	0	0	0	0	0	0	0	40	62.5
2R	24955152	G	A	ANN=A|stop_gained|HIGH|AGAP013448|AGAP013448|transcript|AGAP013448-RA|protein_coding|1/2|c.68G>A|p.Trp23*|68/612|68/612|23/203||,A|upstream_gene_variant|MODIFIER|AGAP002646|AGAP002646|transcript|AGAP002646-RA|protein_coding||c.-4650G>A|||||4537|,A|downstream_gene_variant|MODIFIER|AGAP013050|AGAP013050|transcript|AGAP013050-RA|protein_coding||c.*4562G>A|||||4562|,A|downstream_gene_variant|MODIFIER…	0	0	0	7.5	0	0	25	37.5	5
2R	25130328	T	A	ANN=A|splice_donor_variant&intron_variant|HIGH|AGAP002650|AGAP002650|transcript|AGAP002650-RA|protein_coding|1/4|c.55+2T>A||||||,A|intron_variant|MODIFIER|AGAP013321|AGAP013321|transcript|AGAP013321-RA|protein_coding|1/3|c.211+4939A>T||||||;LOF=(AGAP002650|AGAP002650|1|1.00)	0	17.5	0	0	0	0	0	0	0
2R	25135447	T	A	ANN=A|stop_gained|HIGH|AGAP013321|AGAP013321|transcript|AGAP013321-RA|protein_coding|1/4|c.31A>T|p.Lys11*|123/758|31/666|11/221||,A|downstream_gene_variant|MODIFIER|AGAP002650|AGAP002650|transcript|AGAP002650-RA|protein_coding||c.*3884T>A|||||3884|;LOF=(AGAP013321|AGAP013321|1|1.00);NMD=(AGAP013321|AGAP013321|1|1.00)	23.6842	100	0	0	32.5	5.55556	0	0	0
2R	25163946	T	C	ANN=C|splice_donor_variant&intron_variant|HIGH|AGAP002652|AGAP002652|transcript|AGAP002652-RB|protein_coding|1/4|c.-44+2T>C||||||,C|upstream_gene_variant|MODIFIER|IAP6|AGAP002651|transcript|AGAP002651-RA|protein_coding||c.-1579A>G|||||790|,C|upstream_gene_variant|MODIFIER|AGAP002652|AGAP002652|transcript|AGAP002652-RA|protein_coding||c.-144T>C|||||63|,C|downstream_gene_variant|MODIFIER|AGAP002653…	0	0	0	0	0	11.1111	0	0	0
2R	25184919	A	T	ANN=T|stop_gained|HIGH|AGAP002654|AGAP002654|transcript|AGAP002654-RA|protein_coding|4/4|c.1980T>A|p.Cys660*|2101/2760|1980/2148|660/715||,T|upstream_gene_variant|MODIFIER|AGAP002655|AGAP002655|transcript|AGAP002655-RA|protein_coding||c.-3668A>T|||||3399|,T|intron_variant|MODIFIER|AGAP002654|AGAP002654|transcript|AGAP002654-RB|protein_coding|4/4|c.1945+35T>A||||||	0	0	0	2.5	0	16.6667	0	0	0
2R	25205606	G	A	ANN=A|stop_gained|HIGH|AGAP002659|AGAP002659|transcript|AGAP002659-RA|protein_coding|3/3|c.1336C>T|p.Arg446*|1712/1901|1336/1401|446/466||,A|upstream_gene_variant|MODIFIER|AGAP002657|AGAP002657|transcript|AGAP002657-RA|protein_coding||c.-1155C>T|||||1034|,A|upstream_gene_variant|MODIFIER|tRNA-Glu|AGAP002660|transcript|AGAP002660-RA|protein_coding||c.-1641G>A|||||1641|WARNING_TRANSCRIPT_NO_START_C…	0	0	50	0	0	0	0	0	0
2R	25280857	G	T	ANN=T|splice_acceptor_variant&intron_variant|HIGH|AGAP002671|AGAP002671|transcript|AGAP002671-RA|protein_coding|1/6|c.-195-1G>T||||||,T|downstream_gene_variant|MODIFIER|AGAP002670|AGAP002670|transcript|AGAP002670-RA|protein_coding||c.*4585G>T|||||3098|,T|downstream_gene_variant|MODIFIER|AGAP002670|AGAP002670|transcript|AGAP002670-RB|protein_coding||c.*4585G>T|||||3098|;LOF=(AGAP002671|AGAP002671|…	0	0	13.1579	0	27.5	11.1111	0	0	0
2R	25620402	C	A	ANN=A|stop_gained|HIGH|AGAP002687|AGAP002687|transcript|AGAP002687-RA|protein_coding|4/4|c.3682G>T|p.Glu1228*|3682/3830|3682/3687|1228/1228||,A|upstream_gene_variant|MODIFIER|APG8|AGAP002685|transcript|AGAP002685-RA|protein_coding||c.-2974G>T|||||2791|,A|downstream_gene_variant|MODIFIER|AGAP002686|AGAP002686|transcript|AGAP002686-RA|protein_coding||c.*386C>A|||||220|,A|downstream_gene_variant|MOD…	0	0	0	90	0	5.55556	0	0	0
2R	25628404	G	T	ANN=T|stop_gained|HIGH|AGAP029101|AGAP029101|transcript|AGAP029101-RB|protein_coding|8/14|c.4050C>A|p.Tyr1350*|4050/5798|4050/5493|1350/1830||,T|upstream_gene_variant|MODIFIER|AGAP002687|AGAP002687|transcript|AGAP002687-RA|protein_coding||c.-4105C>A|||||4105|,T|downstream_gene_variant|MODIFIER|AGAP002689|AGAP002689|transcript|AGAP002689-RA|protein_coding||c.*3540C>A|||||3540|,T|intron_variant|MOD…	0	0	52.6316	0	32.5	11.1111	0	0	0
2R	25757038	G	T	ANN=T|stop_gained|HIGH|AGAP013355|AGAP013355|transcript|AGAP013355-RA|protein_coding|2/2|c.254C>A|p.Ser85*|254/345|254/345|85/114||	0	92.5	0	0	0	0	0	0	0
2R	25788125	A	G	ANN=G|stop_lost&splice_region_variant|HIGH|AGAP002703|AGAP002703|transcript|AGAP002703-RA|protein_coding|3/3|c.699A>G|p.Ter233Trpext*?|699/699|699/699|233/232||	7.89474	0	0	0	0	5.55556	5	20	0
2R	25889229	C	A	ANN=A|stop_gained&splice_region_variant|HIGH|dpr18|AGAP002707|transcript|AGAP002707-RA|protein_coding|5/8|c.1015G>T|p.Glu339*|1527/3353|1015/1599|339/532||;LOF=(dpr18|AGAP002707|1|1.00);NMD=(dpr18|AGAP002707|1|1.00)	0	0	15.7895	0	0	0	0	0	0
2R	26597610	C	A	ANN=A|stop_gained|HIGH|AGAP013160|AGAP013160|transcript|AGAP013160-RA|protein_coding|1/1|c.1885G>T|p.Glu629*|1885/1899|1885/1899|629/632||,A|upstream_gene_variant|MODIFIER|AGAP002744|AGAP002744|transcript|AGAP002744-RA|protein_coding||c.-1696G>T|||||1696|	23.6842	0	0	10	0	16.6667	0	0	0
2R	26598237	G	A	ANN=A|stop_gained|HIGH|AGAP013160|AGAP013160|transcript|AGAP013160-RA|protein_coding|1/1|c.1258C>T|p.Gln420*|1258/1899|1258/1899|420/632||,A|upstream_gene_variant|MODIFIER|AGAP002744|AGAP002744|transcript|AGAP002744-RA|protein_coding||c.-2323C>T|||||2323|	23.6842	92.5	0	0	0	0	0	0	0
2R	26611407	G	A	ANN=A|stop_gained|HIGH|AGAP028610|AGAP028610|transcript|AGAP028610-RA|protein_coding|4/4|c.1441C>T|p.Gln481*|1441/1764|1441/1764|481/587||	0	0	50	0	0	5.55556	0	30	27.5
2R	26618094	A	G	ANN=G|splice_donor_variant&intron_variant|HIGH|AGAP028610|AGAP028610|transcript|AGAP028610-RA|protein_coding|1/3|c.24+2T>C||||||;LOF=(AGAP028610|AGAP028610|1|1.00)	0	97.5	0	0	0	5.55556	0	0	0
2R	26719000	T	G	ANN=G|stop_lost|HIGH|AGAP002755|AGAP002755|transcript|AGAP002755-RA|protein_coding|3/3|c.494A>C|p.Ter165Serext*?|1445/1995|494/495|165/164||,G|intron_variant|MODIFIER|AGAP002757|AGAP002757|transcript|AGAP002757-RA|protein_coding|2/3|c.772+712T>G||||||	0	0	0	35	0	11.1111	0	10	35
2R	26719001	A	T	ANN=T|stop_lost|HIGH|AGAP002755|AGAP002755|transcript|AGAP002755-RA|protein_coding|3/3|c.493T>A|p.Ter165Lysext*?|1444/1995|493/495|165/164||,T|intron_variant|MODIFIER|AGAP002757|AGAP002757|transcript|AGAP002757-RA|protein_coding|2/3|c.772+713A>T||||||	0	0	0	35	0	11.1111	0	10	35
2R	26796874	C	A	ANN=A|stop_gained|HIGH|IR7u|AGAP013285|transcript|AGAP013285-RA|protein_coding|1/2|c.1350C>A|p.Tyr450*|1350/1839|1350/1839|450/612||,A|upstream_gene_variant|MODIFIER|IR7t|AGAP002763|transcript|AGAP002763-RA|protein_coding||c.-862C>A|||||862|,A|upstream_gene_variant|MODIFIER|IR7w|AGAP013416|transcript|AGAP013416-RA|protein_coding||c.-3067C>A|||||3067|,A|downstream_gene_variant|MODIFIER|CCT7|AGAP00…	0	0	0	0	0	0	5	20	0
2R	27067432	C	T	ANN=T|splice_acceptor_variant&intron_variant|HIGH|AGAP013010|AGAP013010|transcript|AGAP013010-RA|protein_coding|2/3|c.-1114-1G>A||||||,T|upstream_gene_variant|MODIFIER|AGAP013378|AGAP013378|transcript|AGAP013378-RA|protein_coding||c.-3758G>A|||||3758|,T|intron_variant|MODIFIER|AGAP002782|AGAP002782|transcript|AGAP002782-RA|protein_coding|1/3|c.-84+7435C>T||||||;LOF=(AGAP013010|AGAP013010|1|1.00)	0	0	0	2.5	0	0	20	17.5	5
2R	27073369	C	A	ANN=A|splice_donor_variant&intron_variant|HIGH|AGAP013010|AGAP013010|transcript|AGAP013010-RA|protein_coding|1/3|c.-1347+1G>T||||||,A|intron_variant|MODIFIER|AGAP002782|AGAP002782|transcript|AGAP002782-RA|protein_coding|1/3|c.-83-2940C>A||||||;LOF=(AGAP013010|AGAP013010|1|1.00)	44.7368	95	0	2.5	42.5	16.6667	20	17.5	5
2R	27213367	G	T	ANN=T|stop_gained|HIGH|AGAP013426|AGAP013426|transcript|AGAP013426-RA|protein_coding|4/4|c.523G>T|p.Glu175*|523/573|523/573|175/190||,T|upstream_gene_variant|MODIFIER|AGAP002787|AGAP002787|transcript|AGAP002787-RA|protein_coding||c.-2107G>T|||||1840|	0	0	0	0	15	0	0	0	0
2R	27239838	T	G	ANN=G|stop_gained|HIGH|AGAP002789|AGAP002789|transcript|AGAP002789-RA|protein_coding|2/2|c.95T>G|p.Leu32*|506/2996|95/270|32/89||,G|upstream_gene_variant|MODIFIER|AGAP002788|AGAP002788|transcript|AGAP002788-RA|protein_coding||c.-1061A>C|||||948|,G|downstream_gene_variant|MODIFIER|AGAP002787|AGAP002787|transcript|AGAP002787-RA|protein_coding||c.*3081T>G|||||2546|	0	0	0	0	15	5.55556	0	0	0
2R	27634554	A	T	ANN=T|splice_acceptor_variant&intron_variant|HIGH|AGAP002795|AGAP002795|transcript|AGAP002795-RA|protein_coding|1/3|c.-32-2A>T||||||,T|downstream_gene_variant|MODIFIER|AGAP002793|AGAP002793|transcript|AGAP002793-RA|protein_coding||c.*6062A>T|||||776|,T|downstream_gene_variant|MODIFIER|GNBPB4|AGAP002796|transcript|AGAP002796-RA|protein_coding||c.*1267T>A|||||1267|,T|downstream_gene_variant|MODIFIE…	0	0	0	0	0	11.1111	0	0	0
2R	27905177	G	T	ANN=T|stop_gained&splice_region_variant|HIGH|AGAP002814|AGAP002814|transcript|AGAP002814-RA|protein_coding|5/8|c.1379C>A|p.Ser460*|1379/1887|1379/1887|460/628||,T|downstream_gene_variant|MODIFIER|CLIPD6|AGAP002813|transcript|AGAP002813-RA|protein_coding||c.*4222G>T|||||4197|,T|intron_variant|MODIFIER|AGAP002814|AGAP002814|transcript|AGAP002814-RB|protein_coding|3/6|c.1527-25C>A||||||;LOF=(AGAP002…	55.2632	0	68.4211	7.5	40	33.3333	75	22.5	35
2R	27905180	C	T	ANN=T|splice_acceptor_variant&intron_variant|HIGH|AGAP002814|AGAP002814|transcript|AGAP002814-RA|protein_coding|4/7|c.1377-1G>A||||||,T|downstream_gene_variant|MODIFIER|CLIPD6|AGAP002813|transcript|AGAP002813-RA|protein_coding||c.*4225C>T|||||4200|,T|intron_variant|MODIFIER|AGAP002814|AGAP002814|transcript|AGAP002814-RB|protein_coding|3/6|c.1527-28G>A||||||;LOF=(AGAP002814|AGAP002814|2|0.50)	21.0526	100	0	2.5	60	50	25	37.5	5
2R	28086502	G	A	ANN=A|splice_acceptor_variant&intron_variant|HIGH|AGAP002831|AGAP002831|transcript|AGAP002831-RB|protein_coding|1/1|c.-341-1G>A||||||,A|5_prime_UTR_variant|MODIFIER|AGAP002831|AGAP002831|transcript|AGAP002831-RA|protein_coding|2/2|c.-342G>A|||||342|,A|upstream_gene_variant|MODIFIER|AGAP002830|AGAP002830|transcript|AGAP002830-RA|protein_coding||c.-4709C>T|||||4506|,A|upstream_gene_variant|MODIFIER…	0	10	0	0	0	0	5	20	0
2R	28099316	C	T	ANN=T|start_lost|HIGH|AGAP002832|AGAP002832|transcript|AGAP002832-RA|protein_coding|2/11|c.3G>A|p.Met1?|241/3496|3/3258|1/1085||,T|intron_variant|MODIFIER|AGAP002832|AGAP002832|transcript|AGAP002832-RB|protein_coding|7/15|c.911-510G>A||||||;LOF=(AGAP002832|AGAP002832|2|0.50)	0	0	0	0	0	11.1111	0	0	0
2R	28212704	A	T	ANN=T|stop_lost|HIGH|AGAP002839|AGAP002839|transcript|AGAP002839-RA|protein_coding|3/3|c.1073A>T|p.Ter358Leuext*?|1234/1265|1073/1074|358/357||,T|stop_lost|HIGH|AGAP002839|AGAP002839|transcript|AGAP002839-RB|protein_coding|3/3|c.1073A>T|p.Ter358Leuext*?|1314/1345|1073/1074|358/357||,T|upstream_gene_variant|MODIFIER|AGAP002840|AGAP002840|transcript|AGAP002840-RA|protein_coding||c.-585A>T|||||523|,…	0	0	0	0	27.5	0	0	0	0
2R	28299127	T	A	ANN=A|stop_lost&splice_region_variant|HIGH|AGAP013388|AGAP013388|transcript|AGAP013388-RA|protein_coding|2/2|c.451T>A|p.Ter151Lysext*?|451/453|451/453|151/150||,A|upstream_gene_variant|MODIFIER|AGAP002847|AGAP002847|transcript|AGAP002847-RA|protein_coding||c.-591T>A|||||540|,A|upstream_gene_variant|MODIFIER|AGAP002848|AGAP002848|transcript|AGAP002848-RA|protein_coding||c.-1393T>A|||||1351|,A|upst…	0	0	0	0	0	11.1111	0	0	0
2R	28317308	G	C	ANN=C|stop_gained|HIGH|AGAP013314|AGAP013314|transcript|AGAP013314-RA|protein_coding|1/2|c.11C>G|p.Ser4*|11/579|11/579|4/192||,C|upstream_gene_variant|MODIFIER|AGAP002855|AGAP002855|transcript|AGAP002855-RA|protein_coding||c.-3543C>G|||||3543|,C|upstream_gene_variant|MODIFIER|AGAP002856|AGAP002856|transcript|AGAP002856-RA|protein_coding||c.-2640C>G|||||2640|,C|upstream_gene_variant|MODIFIER|AGAP0…	0	0	0	0	22.5	0	0	0	0
2R	28535806	G	T	ANN=T|stop_gained|HIGH|AGAP002872|AGAP002872|transcript|AGAP002872-RA|protein_coding|2/3|c.257C>A|p.Ser86*|257/1197|257/1197|86/398||,T|downstream_gene_variant|MODIFIER|AGAP029190|AGAP029190|transcript|AGAP029190-RA|protein_coding||c.*2927C>A|||||927|;LOF=(AGAP002872|AGAP002872|1|1.00);NMD=(AGAP002872|AGAP002872|1|1.00)	0	0	0	0	0	0	0	40	60
2R	28571407	A	C	ANN=C|stop_lost|HIGH|AGAP002876|AGAP002876|transcript|AGAP002876-RA|protein_coding|3/3|c.976T>G|p.Ter326Gluext*?|976/1105|976/978|326/325||,C|upstream_gene_variant|MODIFIER|AGAP013244|AGAP013244|transcript|AGAP013244-RA|protein_coding||c.-124T>G|||||124|,C|upstream_gene_variant|MODIFIER|AGAP002877|AGAP002877|transcript|AGAP002877-RA|protein_coding||c.-1796A>C|||||1796|,C|downstream_gene_variant|M…	100	100	100	100	100	100	100	100	100
2R	28581458	G	T	ANN=T|stop_gained|HIGH|AGAP002879|AGAP002879|transcript|AGAP002879-RB|protein_coding|2/8|c.2316C>A|p.Tyr772*|2684/6062|2316/5505|772/1834||,T|stop_gained|HIGH|AGAP002879|AGAP002879|transcript|AGAP002879-RA|protein_coding|2/8|c.2316C>A|p.Tyr772*|2684/5990|2316/5433|772/1810||,T|intron_variant|MODIFIER|AGAP002879|AGAP002879|transcript|AGAP002879-RC|protein_coding|1/6|c.157-640C>A||||||;LOF=(AGAP002…	0	0	0	0	0	11.1111	0	0	0
2R	28630920	G	A	ANN=A|splice_acceptor_variant&intron_variant|HIGH|GPRNPR1|AGAP002881|transcript|AGAP002881-RB|protein_coding|4/5|c.934-1G>A||||||,A|splice_acceptor_variant&intron_variant|HIGH|GPRNPR1|AGAP002881|transcript|AGAP002881-RA|protein_coding|4/5|c.934-1G>A||||||;LOF=(GPRNPR1|AGAP002881|2|1.00)	47.3684	37.5	100	20	2.5	55.5556	0	0	0
2R	28684752	C	T	ANN=T|start_lost|HIGH|AGAP002885|AGAP002885|transcript|AGAP002885-RA|protein_coding|1/2|c.3G>A|p.Met1?|23/614|3/594|1/197||;LOF=(AGAP002885|AGAP002885|1|1.00)	0	100	0	0	50	11.1111	5	20	0
2R	28832600	G	A	ANN=A|stop_gained|HIGH|GPRNNA3|AGAP002888|transcript|AGAP002888-RC|protein_coding|7/9|c.3121C>T|p.Arg1041*|3121/3693|3121/3693|1041/1230||,A|intron_variant|MODIFIER|GPRNNA3|AGAP002888|transcript|AGAP002888-RB|protein_coding|5/6|c.1147-4818C>T||||||;LOF=(GPRNNA3|AGAP002888|3|0.33);NMD=(GPRNNA3|AGAP002888|3|0.33)	0	0	0	0	0	0	0	40	60
2R	28978487	A	G	ANN=G|splice_donor_variant&intron_variant|HIGH|mRpS23|AGAP002893|transcript|AGAP002893-RA|protein_coding|1/2|c.44+2T>C||||||,G|upstream_gene_variant|MODIFIER|AGAP002892|AGAP002892|transcript|AGAP002892-RA|protein_coding||c.-946T>C|||||784|,G|upstream_gene_variant|MODIFIER|CYP6Z4|AGAP002894|transcript|AGAP002894-RA|protein_coding||c.-3055A>G|||||3055|,G|upstream_gene_variant|MODIFIER|AGAP002895|AG…	0	0	100	0	0	0	0	0	0
2R	28983100	C	T	ANN=T|stop_gained|HIGH|CYP6Z4|AGAP002894|transcript|AGAP002894-RA|protein_coding|2/2|c.1492C>T|p.Gln498*|1492/1497|1492/1497|498/498||,T|upstream_gene_variant|MODIFIER|mRpS23|AGAP002893|transcript|AGAP002893-RA|protein_coding||c.-4568G>A|||||4481|,T|upstream_gene_variant|MODIFIER|AGAP002895|AGAP002895|transcript|AGAP002895-RA|protein_coding||c.-425C>T|||||311|	23.6842	0	0	0	0	5.55556	0	0	0
2R	28983103	T	C	ANN=C|stop_lost&splice_region_variant|HIGH|CYP6Z4|AGAP002894|transcript|AGAP002894-RA|protein_coding|2/2|c.1495T>C|p.Ter499Glnext*?|1495/1497|1495/1497|499/498||,C|upstream_gene_variant|MODIFIER|mRpS23|AGAP002893|transcript|AGAP002893-RA|protein_coding||c.-4571A>G|||||4484|,C|upstream_gene_variant|MODIFIER|AGAP002895|AGAP002895|transcript|AGAP002895-RA|protein_coding||c.-422T>C|||||308|	26.3158	0	0	0	0	0	0	0	0
2R	28983104	A	T	ANN=T|stop_lost&splice_region_variant|HIGH|CYP6Z4|AGAP002894|transcript|AGAP002894-RA|protein_coding|2/2|c.1496A>T|p.Ter499Leuext*?|1496/1497|1496/1497|499/498||,T|upstream_gene_variant|MODIFIER|mRpS23|AGAP002893|transcript|AGAP002893-RA|protein_coding||c.-4572T>A|||||4485|,T|upstream_gene_variant|MODIFIER|AGAP002895|AGAP002895|transcript|AGAP002895-RA|protein_coding||c.-421A>T|||||307|	0	0	0	0	20	5.55556	0	0	0
2R	29091502	A	G	ANN=G|start_lost|HIGH|AGAP013261|AGAP013261|transcript|AGAP013261-RA|protein_coding|1/1|c.1A>G|p.Met1?|1/645|1/645|1/214||,G|upstream_gene_variant|MODIFIER|AGAP013272|AGAP013272|transcript|AGAP013272-RA|protein_coding||c.-4571T>C|||||4502|,G|upstream_gene_variant|MODIFIER|AGAP013347|AGAP013347|transcript|AGAP013347-RA|protein_coding||c.-1092A>G|||||1092|,G|upstream_gene_variant|MODIFIER|AGAP01311…	100	100	100	100	100	100	100	100	100
2R	29132506	G	T	ANN=T|stop_gained|HIGH|IR41a|AGAP002904|transcript|AGAP002904-RA|protein_coding|3/6|c.306C>A|p.Tyr102*|488/2706|306/1914|102/637||,T|upstream_gene_variant|MODIFIER|OBP13|AGAP002905|transcript|AGAP002905-RA|protein_coding||c.-1679G>T|||||1651|,T|downstream_gene_variant|MODIFIER|AGAP002906|AGAP002906|transcript|AGAP002906-RA|protein_coding||c.*2467C>A|||||2395|;LOF=(IR41a|AGAP002904|1|1.00);NMD=(IR…	0	10	0	0	0	0	0	0	0
2R	29157790	C	A	ANN=A|stop_gained|HIGH|AGAP002908|AGAP002908|transcript|AGAP002908-RC|protein_coding|1/3|c.98C>A|p.Ser33*|145/1639|98/753|33/250||,A|downstream_gene_variant|MODIFIER|AGAP013354|AGAP013354|transcript|AGAP013354-RA|protein_coding||c.*4633C>A|||||4633|,A|intron_variant|MODIFIER|AGAP002908|AGAP002908|transcript|AGAP002908-RA|protein_coding|3/5|c.763-77C>A||||||,A|intron_variant|MODIFIER|AGAP002908|AG…	0	0	0	0	15	0	0	0	0
2R	29422652	A	G	ANN=G|splice_donor_variant&intron_variant|HIGH|AGAP002915|AGAP002915|transcript|AGAP002915-RA|protein_coding|2/16|c.-527+2T>C||||||;LOF=(AGAP002915|AGAP002915|1|1.00)	23.6842	0	0	0	0	0	0	0	0
2R	29612929	G	A	ANN=A|stop_gained|HIGH|AGAP002920|AGAP002920|transcript|AGAP002920-RA|protein_coding|4/4|c.1510C>T|p.Gln504*|1599/2591|1510/2004|504/667||,A|upstream_gene_variant|MODIFIER|RpS6|AGAP002919|transcript|AGAP002919-RA|protein_coding||c.-1698C>T|||||1600|,A|upstream_gene_variant|MODIFIER|RpL36|AGAP002921|transcript|AGAP002921-RA|protein_coding||c.-2239G>A|||||2166|,A|upstream_gene_variant|MODIFIER|RpL3…	0	0	0	0	0	0	0	42.5	60
2R	29682858	C	T	ANN=T|stop_gained|HIGH|AGAP029162|AGAP029162|transcript|AGAP029162-RA|protein_coding|2/2|c.280C>T|p.Gln94*|280/1737|280/1737|94/578||,T|upstream_gene_variant|MODIFIER|AGAP002925|AGAP002925|transcript|AGAP002925-RA|protein_coding||c.-1826G>A|||||1719|,T|upstream_gene_variant|MODIFIER|AGAP002926|AGAP002926|transcript|AGAP002926-RA|protein_coding||c.-1958C>T|||||1839|,T|upstream_gene_variant|MODIFIE…	0	0	0	0	0	16.6667	0	0	0
2R	29682908	G	A	ANN=A|stop_gained|HIGH|AGAP029162|AGAP029162|transcript|AGAP029162-RA|protein_coding|2/2|c.330G>A|p.Trp110*|330/1737|330/1737|110/578||,A|upstream_gene_variant|MODIFIER|AGAP002925|AGAP002925|transcript|AGAP002925-RA|protein_coding||c.-1876C>T|||||1769|,A|upstream_gene_variant|MODIFIER|AGAP002926|AGAP002926|transcript|AGAP002926-RA|protein_coding||c.-1908G>A|||||1789|,A|upstream_gene_variant|MODIF…	0	0	73.6842	0	0	0	0	0	0
2R	29683032	C	T	ANN=T|stop_gained|HIGH|AGAP029162|AGAP029162|transcript|AGAP029162-RA|protein_coding|2/2|c.454C>T|p.Gln152*|454/1737|454/1737|152/578||,T|upstream_gene_variant|MODIFIER|AGAP002925|AGAP002925|transcript|AGAP002925-RA|protein_coding||c.-2000G>A|||||1893|,T|upstream_gene_variant|MODIFIER|AGAP002926|AGAP002926|transcript|AGAP002926-RA|protein_coding||c.-1784C>T|||||1665|,T|upstream_gene_variant|MODIF…	0	32.5	0	0	0	0	0	0	0
2R	29866125	A	G	ANN=G|stop_lost|HIGH|AGAP002939|AGAP002939|transcript|AGAP002939-RA|protein_coding|7/7|c.916T>C|p.Ter306Glnext*?|1081/1365|916/918|306/305||,G|stop_lost|HIGH|AGAP002939|AGAP002939|transcript|AGAP002939-RB|protein_coding|7/7|c.916T>C|p.Ter306Glnext*?|1149/1433|916/918|306/305||,G|upstream_gene_variant|MODIFIER|AGAP029803|AGAP029803|transcript|AGAP029803-RA|protein_coding||c.-3155A>G|||||3131|,G|up…	0	100	26.3158	0	0	5.55556	0	0	0
2R	30042558	G	A	ANN=A|splice_acceptor_variant&intron_variant|HIGH|AGAP002950|AGAP002950|transcript|AGAP002950-RA|protein_coding|2/3|c.584-1G>A||||||,A|intron_variant|MODIFIER|AGAP002949|AGAP002949|transcript|AGAP002949-RA|protein_coding|2/9|c.82+7244C>T||||||;LOF=(AGAP002950|AGAP002950|1|1.00)	0	30	0	0	0	0	0	0	0
2R	30076370	C	T	ANN=T|splice_donor_variant&intron_variant|HIGH|AGAP002953|AGAP002953|transcript|AGAP002953-RA|protein_coding|1/3|c.107+1G>A||||||,T|upstream_gene_variant|MODIFIER|AGAP002951|AGAP002951|transcript|AGAP002951-RA|protein_coding||c.-3979G>A|||||2028|,T|downstream_gene_variant|MODIFIER|AGAP002954|AGAP002954|transcript|AGAP002954-RA|protein_coding||c.*521G>A|||||467|,T|downstream_gene_variant|MODIFIER|…	0	0	0	0	7.5	5.55556	0	0	0
2R	30267217	T	G	ANN=G|splice_donor_variant&intron_variant|HIGH|alpha8|AGAP002971|transcript|AGAP002971-RA|protein_coding|1/8|c.75+2T>G||||||,G|splice_donor_variant&intron_variant|HIGH|alpha8|AGAP002971|transcript|AGAP002971-RB|protein_coding|1/6|c.75+2T>G||||||,G|downstream_gene_variant|MODIFIER|AGAP002970|AGAP002970|transcript|AGAP002970-RA|protein_coding||c.*1454T>G|||||1080|,G|downstream_gene_variant|MODIFIER…	0	0	0	0	22.5	0	0	0	0
2R	30342153	G	T	ANN=T|stop_gained|HIGH|AGAP013509|AGAP013509|transcript|AGAP013509-RA|protein_coding|3/3|c.1900G>T|p.Gly634*|1928/2172|1900/1905|634/634||,T|intron_variant|MODIFIER|alpha2|AGAP002972|transcript|AGAP002972-RA|protein_coding|4/8|c.561+9350C>A||||||	0	0	0	0	0	11.1111	75	20	35
2R	30551907	T	C	ANN=C|splice_donor_variant&intron_variant|HIGH|AGAP013286|AGAP013286|transcript|AGAP013286-RB|protein_coding|1/2|c.-48+2T>C||||||,C|upstream_gene_variant|MODIFIER|AGAP002984|AGAP002984|transcript|AGAP002984-RA|protein_coding||c.-2586A>G|||||2331|,C|upstream_gene_variant|MODIFIER|AGAP013286|AGAP013286|transcript|AGAP013286-RC|protein_coding||c.-172T>C|||||14|,C|intron_variant|MODIFIER|AGAP013286|A…	0	0	36.8421	0	0	5.55556	0	0	0
2R	30634658	A	G	ANN=G|splice_donor_variant&intron_variant|HIGH|AGAP002990|AGAP002990|transcript|AGAP002990-RA|protein_coding|2/2|c.372+2T>C||||||,G|upstream_gene_variant|MODIFIER|AGAP002989|AGAP002989|transcript|AGAP002989-RA|protein_coding||c.-1288T>C|||||932|,G|upstream_gene_variant|MODIFIER|AGAP002991|AGAP002991|transcript|AGAP002991-RA|protein_coding||c.-1431A>G|||||1328|,G|downstream_gene_variant|MODIFIER|A…	5.26316	0	0	85	17.5	27.7778	75	20	35
2R	30857699	A	C	ANN=C|splice_acceptor_variant&intron_variant|HIGH|AGAP029576|AGAP029576|transcript|AGAP029576-RA|protein_coding|5/15|c.773-2A>C||||||;LOF=(AGAP029576|AGAP029576|1|1.00)	0	0	0	2.5	7.5	16.6667	20	17.5	5
2R	30917332	T	C	ANN=C|stop_lost&splice_region_variant|HIGH|AGAP012949|AGAP012949|transcript|AGAP012949-RA|protein_coding|2/2|c.1087T>C|p.Ter363Glnext*?|1087/1089|1087/1089|363/362||	0	35	0	0	0	33.3333	0	0	0
2R	31050937	T	C	ANN=C|stop_lost&splice_region_variant|HIGH|AGAP003009|AGAP003009|transcript|AGAP003009-RA|protein_coding|3/3|c.627A>G|p.Ter209Trpext*?|921/921|627/627|209/208||	100	100	100	100	100	100	100	100	100
2R	31085526	C	T	ANN=T|splice_acceptor_variant&intron_variant|HIGH|AGAP003010|AGAP003010|transcript|AGAP003010-RA|protein_coding|7/10|c.1747-1G>A||||||;LOF=(AGAP003010|AGAP003010|1|1.00)	0	100	71.0526	95	12.5	44.4444	25	37.5	5
2R	31205323	G	A	ANN=A|stop_gained|HIGH|AGAP003020|AGAP003020|transcript|AGAP003020-RA|protein_coding|1/5|c.17G>A|p.Trp6*|43/1782|17/1476|6/491||,A|upstream_gene_variant|MODIFIER|AGAP003019|AGAP003019|transcript|AGAP003019-RA|protein_coding||c.-981C>T|||||772|,A|upstream_gene_variant|MODIFIER|AGAP003021|AGAP003021|transcript|AGAP003021-RA|protein_coding||c.-3381G>A|||||3075|,A|upstream_gene_variant|MODIFIER|AGAP0…	100	100	76.3158	15	22.5	72.2222	95	37.5	40
2R	31231004	A	T	ANN=T|splice_acceptor_variant&intron_variant|HIGH|AGAP003024|AGAP003024|transcript|AGAP003024-RB|protein_coding|1/2|c.-86-2A>T||||||,T|splice_acceptor_variant&intron_variant|HIGH|AGAP003024|AGAP003024|transcript|AGAP003024-RC|protein_coding|1/2|c.-86-2A>T||||||,T|splice_acceptor_variant&intron_variant|HIGH|AGAP003024|AGAP003024|transcript|AGAP003024-RD|protein_coding|1/2|c.-86-2A>T||||||,T|5_prim…	50	0	0	0	0	0	0	0	0
2R	31231096	T	C	ANN=C|splice_donor_variant&intron_variant|HIGH|AGAP003024|AGAP003024|transcript|AGAP003024-RA|protein_coding|1/1|c.3+2T>C||||||,C|splice_donor_variant&intron_variant|HIGH|AGAP003024|AGAP003024|transcript|AGAP003024-RB|protein_coding|2/2|c.3+2T>C||||||,C|splice_donor_variant&intron_variant|HIGH|AGAP003024|AGAP003024|transcript|AGAP003024-RC|protein_coding|2/2|c.3+2T>C||||||,C|splice_donor_variant&…	5.26316	100	0	0	15	27.7778	0	42.5	60
2R	31231152	G	T	ANN=T|splice_acceptor_variant&intron_variant|HIGH|AGAP003024|AGAP003024|transcript|AGAP003024-RA|protein_coding|1/1|c.4-1G>T||||||,T|splice_acceptor_variant&intron_variant|HIGH|AGAP003024|AGAP003024|transcript|AGAP003024-RB|protein_coding|2/2|c.4-1G>T||||||,T|splice_acceptor_variant&intron_variant|HIGH|AGAP003024|AGAP003024|transcript|AGAP003024-RC|protein_coding|2/2|c.4-1G>T||||||,T|splice_accep…	0	0	0	2.5	0	0	20	17.5	5
2R	31363800	C	A	ANN=A|start_lost|HIGH|AGAP003039|AGAP003039|transcript|AGAP003039-RA|protein_coding|1/4|c.3G>T|p.Met1?|278/2147|3/1599|1/532||,A|downstream_gene_variant|MODIFIER|AGAP003040|AGAP003040|transcript|AGAP003040-RA|protein_coding||c.*4695G>T|||||2491|;LOF=(AGAP003039|AGAP003039|1|1.00)	0	0	0	0	0	0	0	42.5	60
2R	31458976	C	T	ANN=T|stop_gained|HIGH|Ir141|AGAP029188|transcript|AGAP029188-RA|protein_coding|3/9|c.451C>T|p.Arg151*|451/2043|451/2043|151/680||;LOF=(Ir141|AGAP029188|1|1.00);NMD=(Ir141|AGAP029188|1|1.00)	0	0	0	0	7.5	11.1111	0	0	0
2R	31518964	G	A	ANN=A|start_lost|HIGH|Or45|AGAP003053|transcript|AGAP003053-RA|protein_coding|1/2|c.3G>A|p.Met1?|3/1152|3/1152|1/383||,A|downstream_gene_variant|MODIFIER|Or25|AGAP003054|transcript|AGAP003054-RA|protein_coding||c.*3655C>T|||||3655|;LOF=(Or45|AGAP003053|1|1.00)	0	0	0	42.5	5	0	0	0	0
2R	31523460	T	G	ANN=G|splice_acceptor_variant&intron_variant|HIGH|Or25|AGAP003054|transcript|AGAP003054-RA|protein_coding|1/2|c.300-2A>C||||||,G|downstream_gene_variant|MODIFIER|Or45|AGAP003053|transcript|AGAP003053-RA|protein_coding||c.*3281T>G|||||3281|;LOF=(Or25|AGAP003054|1|1.00)	50	100	21.0526	32.5	60	16.6667	0	0	0
2R	32888207	G	T	ANN=T|stop_gained|HIGH|AGAP013357|AGAP013357|transcript|AGAP013357-RA|protein_coding|2/7|c.3560C>A|p.Ser1187*|4620/7947|3560/6063|1187/2020||,T|downstream_gene_variant|MODIFIER|AGAP003118|AGAP003118|transcript|AGAP003118-RA|protein_coding||c.*6144G>T|||||4011|;LOF=(AGAP013357|AGAP013357|1|1.00);NMD=(AGAP013357|AGAP013357|1|1.00)	0	100	0	0	0	0	0	0	0
2R	32991266	C	T	ANN=T|start_lost|HIGH|AGAP003128|AGAP003128|transcript|AGAP003128-RA|protein_coding|1/11|c.3G>A|p.Met1?|3/5058|3/5058|1/1685||;LOF=(AGAP003128|AGAP003128|1|1.00)	0	0	0	0	0	0	0	42.5	60
2R	33013318	C	T	ANN=T|stop_gained|HIGH|AGAP029380|AGAP029380|transcript|AGAP029380-RA|protein_coding|1/2|c.136C>T|p.Arg46*|323/477|136/261|46/86||,T|upstream_gene_variant|MODIFIER|AGAP003130|AGAP003130|transcript|AGAP003130-RA|protein_coding||c.-4823C>T|||||4823|	0	0	23.6842	0	0	0	0	0	0
2R	33355767	T	C	ANN=C|splice_acceptor_variant&intron_variant|HIGH|AGAP003147|AGAP003147|transcript|AGAP003147-RA|protein_coding|1/3|c.1226-2A>G||||||,C|upstream_gene_variant|MODIFIER|AGAP003146|AGAP003146|transcript|AGAP003146-RA|protein_coding||c.-947A>G|||||904|,C|upstream_gene_variant|MODIFIER|AGAP003148|AGAP003148|transcript|AGAP003148-RA|protein_coding||c.-1563T>C|||||1515|,C|upstream_gene_variant|MODIFIER|…	0	0	0	0	0	0	25	32.5	10
2R	33496210	G	T	ANN=T|stop_gained|HIGH|AGAP003166|AGAP003166|transcript|AGAP003166-RA|protein_coding|4/12|c.1023C>A|p.Cys341*|1023/4755|1023/4755|341/1584||,T|downstream_gene_variant|MODIFIER|AGAP003167|AGAP003167|transcript|AGAP003167-RA|protein_coding||c.*1707C>A|||||1494|;LOF=(AGAP003166|AGAP003166|1|1.00);NMD=(AGAP003166|AGAP003166|1|1.00)	0	20	0	0	0	0	0	0	0
2R	33581354	G	A	ANN=A|splice_donor_variant&intron_variant|HIGH|AGAP003179|AGAP003179|transcript|AGAP003179-RA|protein_coding|4/4|c.1158+1G>A||||||,A|upstream_gene_variant|MODIFIER|GRX2|AGAP003178|transcript|AGAP003178-RA|protein_coding||c.-2439C>T|||||2253|,A|downstream_gene_variant|MODIFIER|AGAP013292|AGAP013292|transcript|AGAP013292-RA|protein_coding||c.*3234G>A|||||3150|,A|downstream_gene_variant|MODIFIER|AGA…	0	0	0	0	0	0	25	32.5	10
2R	33581404	A	C	ANN=C|splice_acceptor_variant&intron_variant|HIGH|AGAP003179|AGAP003179|transcript|AGAP003179-RA|protein_coding|4/4|c.1159-2A>C||||||,C|upstream_gene_variant|MODIFIER|GRX2|AGAP003178|transcript|AGAP003178-RA|protein_coding||c.-2489T>G|||||2303|,C|downstream_gene_variant|MODIFIER|AGAP013292|AGAP013292|transcript|AGAP013292-RA|protein_coding||c.*3284A>C|||||3200|,C|downstream_gene_variant|MODIFIER|…	94.7368	0	21.0526	0	7.5	11.1111	25	32.5	10
2R	33581446	T	A	ANN=A|stop_gained|HIGH|AGAP003179|AGAP003179|transcript|AGAP003179-RA|protein_coding|5/5|c.1199T>A|p.Leu400*|1662/3143|1199/2127|400/708||,A|upstream_gene_variant|MODIFIER|GRX2|AGAP003178|transcript|AGAP003178-RA|protein_coding||c.-2531A>T|||||2345|,A|downstream_gene_variant|MODIFIER|AGAP013292|AGAP013292|transcript|AGAP013292-RA|protein_coding||c.*3326T>A|||||3242|,A|downstream_gene_variant|MODI…	0	0	0	7.5	0	11.1111	0	0	0
2R	33614491	T	A	ANN=A|stop_gained|HIGH|AGAP003182|AGAP003182|transcript|AGAP003182-RA|protein_coding|2/5|c.689T>A|p.Leu230*|689/3672|689/3672|230/1223||,A|downstream_gene_variant|MODIFIER|AGAP003181|AGAP003181|transcript|AGAP003181-RA|protein_coding||c.*2067T>A|||||1169|,A|downstream_gene_variant|MODIFIER|AGAP003183|AGAP003183|transcript|AGAP003183-RA|protein_coding||c.*3444A>T|||||3333|;LOF=(AGAP003182|AGAP0031…	65.7895	80	78.9474	67.5	40	72.2222	100	100	100
2R	33669817	G	T	ANN=T|stop_gained|HIGH|AGAP003187|AGAP003187|transcript|AGAP003187-RA|protein_coding|1/12|c.79G>T|p.Glu27*|79/4455|79/4455|27/1484||,T|downstream_gene_variant|MODIFIER|AGAP003186|AGAP003186|transcript|AGAP003186-RA|protein_coding||c.*3553G>T|||||3553|;LOF=(AGAP003187|AGAP003187|1|1.00);NMD=(AGAP003187|AGAP003187|1|1.00)	0	20	0	0	0	0	0	0	0
2R	33669882	T	A	ANN=A|stop_gained|HIGH|AGAP003187|AGAP003187|transcript|AGAP003187-RA|protein_coding|1/12|c.144T>A|p.Tyr48*|144/4455|144/4455|48/1484||,A|downstream_gene_variant|MODIFIER|AGAP003186|AGAP003186|transcript|AGAP003186-RA|protein_coding||c.*3618T>A|||||3618|;LOF=(AGAP003187|AGAP003187|1|1.00);NMD=(AGAP003187|AGAP003187|1|1.00)	28.9474	0	0	5	7.5	16.6667	0	0	0
2R	33669902	T	A	ANN=A|splice_donor_variant&intron_variant|HIGH|AGAP003187|AGAP003187|transcript|AGAP003187-RA|protein_coding|1/11|c.162+2T>A||||||,A|downstream_gene_variant|MODIFIER|AGAP003186|AGAP003186|transcript|AGAP003186-RA|protein_coding||c.*3638T>A|||||3638|;LOF=(AGAP003187|AGAP003187|1|1.00)	5.26316	0	78.9474	0	17.5	33.3333	75	62.5	90
2R	33733349	T	A	ANN=A|stop_gained|HIGH|AGAP003190|AGAP003190|transcript|AGAP003190-RA|protein_coding|4/6|c.3377T>A|p.Leu1126*|3485/4196|3377/3972|1126/1323||,A|downstream_gene_variant|MODIFIER|AGAP003191|AGAP003191|transcript|AGAP003191-RA|protein_coding||c.*1766A>T|||||1147|;LOF=(AGAP003190|AGAP003190|1|1.00);NMD=(AGAP003190|AGAP003190|1|1.00)	0	0	2.63158	7.5	0	0	0	0	0
2R	33820710	A	G	ANN=G|splice_donor_variant&intron_variant|HIGH|AGAP003204|AGAP003204|transcript|AGAP003204-RA|protein_coding|7/9|c.1654+2T>C||||||,G|downstream_gene_variant|MODIFIER|AGAP003205|AGAP003205|transcript|AGAP003205-RA|protein_coding||c.*5013T>C|||||3336|;LOF=(AGAP003204|AGAP003204|1|1.00)	0	0	0	7.5	2.5	0	0	0	0
2R	34338494	A	G	ANN=G|splice_donor_variant&intron_variant|HIGH|AGAP003238|AGAP003238|transcript|AGAP003238-RC|protein_coding|1/8|c.-380+2T>C||||||,G|intron_variant|MODIFIER|AGAP003238|AGAP003238|transcript|AGAP003238-RD|protein_coding|2/8|c.73-6499T>C||||||,G|intron_variant|MODIFIER|AGAP003238|AGAP003238|transcript|AGAP003238-RB|protein_coding|2/8|c.73-6499T>C||||||,G|intron_variant|MODIFIER|AGAP003238|AGAP00323…	100	100	100	100	100	100	100	100	100
2R	34372121	G	T	ANN=T|start_lost|HIGH|AGAP003239|AGAP003239|transcript|AGAP003239-RA|protein_coding|1/3|c.3G>T|p.Met1?|456/1308|3/855|1/284||,T|upstream_gene_variant|MODIFIER|AGAP003240|AGAP003240|transcript|AGAP003240-RA|protein_coding||c.-2043G>T|||||1766|;LOF=(AGAP003239|AGAP003239|1|1.00)	0	0	0	57.5	0	16.6667	0	0	0
2R	34372122	A	T	ANN=T|stop_gained|HIGH|AGAP003239|AGAP003239|transcript|AGAP003239-RA|protein_coding|1/3|c.4A>T|p.Lys2*|457/1308|4/855|2/284||,T|upstream_gene_variant|MODIFIER|AGAP003240|AGAP003240|transcript|AGAP003240-RA|protein_coding||c.-2042A>T|||||1765|;LOF=(AGAP003239|AGAP003239|1|1.00);NMD=(AGAP003239|AGAP003239|1|1.00)	100	75	100	100	100	100	100	100	100
2R	34379575	A	T	ANN=T|splice_donor_variant&intron_variant|HIGH|AGAP003241|AGAP003241|transcript|AGAP003241-RA|protein_coding|2/4|c.312+2T>A||||||,T|downstream_gene_variant|MODIFIER|AGAP003240|AGAP003240|transcript|AGAP003240-RA|protein_coding||c.*3574A>T|||||1935|;LOF=(AGAP003241|AGAP003241|1|1.00)	100	0	0	0	0	11.1111	0	0	0
2R	34379576	C	G	ANN=G|splice_donor_variant&intron_variant|HIGH|AGAP003241|AGAP003241|transcript|AGAP003241-RA|protein_coding|2/4|c.312+1G>C||||||,G|downstream_gene_variant|MODIFIER|AGAP003240|AGAP003240|transcript|AGAP003240-RA|protein_coding||c.*3575C>G|||||1936|;LOF=(AGAP003241|AGAP003241|1|1.00)	0	0	0	0	15	5.55556	0	0	0
2R	34379645	G	A	ANN=A|stop_gained|HIGH|AGAP003241|AGAP003241|transcript|AGAP003241-RA|protein_coding|2/5|c.244C>T|p.Arg82*|244/1077|244/1077|82/358||,A|downstream_gene_variant|MODIFIER|AGAP003240|AGAP003240|transcript|AGAP003240-RA|protein_coding||c.*3644G>A|||||2005|;LOF=(AGAP003241|AGAP003241|1|1.00);NMD=(AGAP003241|AGAP003241|1|1.00)	0	55	0	0	0	0	0	0	0
2R	34379688	A	T	ANN=T|stop_gained|HIGH|AGAP003241|AGAP003241|transcript|AGAP003241-RA|protein_coding|2/5|c.201T>A|p.Tyr67*|201/1077|201/1077|67/358||,T|downstream_gene_variant|MODIFIER|AGAP003240|AGAP003240|transcript|AGAP003240-RA|protein_coding||c.*3687A>T|||||2048|;LOF=(AGAP003241|AGAP003241|1|1.00);NMD=(AGAP003241|AGAP003241|1|1.00)	0	0	0	0	60	11.1111	0	0	0
2R	34379751	C	T	ANN=T|stop_gained|HIGH|AGAP003241|AGAP003241|transcript|AGAP003241-RA|protein_coding|2/5|c.138G>A|p.Trp46*|138/1077|138/1077|46/358||,T|downstream_gene_variant|MODIFIER|AGAP003240|AGAP003240|transcript|AGAP003240-RA|protein_coding||c.*3750C>T|||||2111|;LOF=(AGAP003241|AGAP003241|1|1.00);NMD=(AGAP003241|AGAP003241|1|1.00)	100	20	21.0526	32.5	0	16.6667	0	5	0
2R	34456861	C	T	ANN=T|stop_gained|HIGH|CLIPB2|AGAP003246|transcript|AGAP003246-RA|protein_coding|4/4|c.500G>A|p.Trp167*|557/1235|500/1068|167/355||,T|upstream_gene_variant|MODIFIER|CLIPA19|AGAP003245|transcript|AGAP003245-RA|protein_coding||c.-2040G>A|||||1785|,T|downstream_gene_variant|MODIFIER|CLIPB19|AGAP003247|transcript|AGAP003247-RA|protein_coding||c.*1408G>A|||||1338|,T|downstream_gene_variant|MODIFIER|AG…	65.7895	0	0	0	0	0	0	0	0
2R	34458810	A	T	ANN=T|stop_gained|HIGH|CLIPB19|AGAP003247|transcript|AGAP003247-RA|protein_coding|4/4|c.563T>A|p.Leu188*|642/1253|563/1104|188/367||,T|upstream_gene_variant|MODIFIER|CLIPA19|AGAP003245|transcript|AGAP003245-RA|protein_coding||c.-3989T>A|||||3734|,T|upstream_gene_variant|MODIFIER|CLIPB2|AGAP003246|transcript|AGAP003246-RA|protein_coding||c.-1213T>A|||||1156|,T|downstream_gene_variant|MODIFIER|AGAP…	100	0	65.7895	100	100	94.4444	100	100	100
2R	34482093	A	C	ANN=C|stop_gained|HIGH|CLIPB36|AGAP013184|transcript|AGAP013184-RA|protein_coding|1/5|c.81T>G|p.Tyr27*|288/1525|81/1185|27/394||,C|downstream_gene_variant|MODIFIER|CLIPB1|AGAP003251|transcript|AGAP003251-RA|protein_coding||c.*4877A>C|||||4750|,C|downstream_gene_variant|MODIFIER|CLIPB6|AGAP003252|transcript|AGAP003252-RA|protein_coding||c.*1538A>C|||||1037|,C|downstream_gene_variant|MODIFIER|Gr15|…	0	55	0	0	0	0	0	0	0
2R	34796361	G	A	ANN=A|splice_acceptor_variant&intron_variant|HIGH|AGAP003278|AGAP003278|transcript|AGAP003278-RA|protein_coding|1/1|c.109-1G>A||||||,A|upstream_gene_variant|MODIFIER|AGAP003276|AGAP003276|transcript|AGAP003276-RA|protein_coding||c.-4275C>T|||||3571|,A|downstream_gene_variant|MODIFIER|AGAP003277|AGAP003277|transcript|AGAP003277-RA|protein_coding||c.*556G>A|||||420|,A|downstream_gene_variant|MODIFI…	0	0	23.6842	0	0	0	0	0	0
2R	34859845	C	A	ANN=A|stop_gained|HIGH|AGAP003282|AGAP003282|transcript|AGAP003282-RB|protein_coding|3/6|c.3437C>A|p.Ser1146*|3437/7638|3437/7638|1146/2545||,A|stop_gained|HIGH|AGAP003282|AGAP003282|transcript|AGAP003282-RA|protein_coding|3/6|c.3437C>A|p.Ser1146*|3437/6414|3437/6414|1146/2137||;LOF=(AGAP003282|AGAP003282|2|1.00);NMD=(AGAP003282|AGAP003282|2|1.00)	0	0	0	0	15	0	0	0	0
2R	34946464	T	G	ANN=G|stop_lost&splice_region_variant|HIGH|AGAP003284|AGAP003284|transcript|AGAP003284-RA|protein_coding|5/5|c.1068A>C|p.Ter356Cysext*?|2681/2681|1068/1068|356/355||	0	0	0	0	0	0	25	32.5	5
2R	34949073	G	A	ANN=A|stop_gained|HIGH|AGAP003284|AGAP003284|transcript|AGAP003284-RA|protein_coding|3/5|c.4C>T|p.Arg2*|1617/2681|4/1068|2/355||;LOF=(AGAP003284|AGAP003284|1|1.00);NMD=(AGAP003284|AGAP003284|1|1.00)	0	0	0	55	7.5	5.55556	0	0	0
2R	34949075	A	T	ANN=T|start_lost|HIGH|AGAP003284|AGAP003284|transcript|AGAP003284-RA|protein_coding|3/5|c.2T>A|p.Met1?|1615/2681|2/1068|1/355||;LOF=(AGAP003284|AGAP003284|1|1.00)	0	0	0	0	0	0	25	32.5	5
2R	34970599	C	T	ANN=T|splice_donor_variant&intron_variant|HIGH|AGAP003284|AGAP003284|transcript|AGAP003284-RA|protein_coding|1/4|c.-1416+1G>A||||||;LOF=(AGAP003284|AGAP003284|1|1.00)	0	0	23.6842	0	0	5.55556	0	0	0
2R	35069049	G	A	ANN=A|splice_donor_variant&intron_variant|HIGH|AGAP003288|AGAP003288|transcript|AGAP003288-RA|protein_coding|1/1|c.41+1G>A||||||,A|intron_variant|MODIFIER|AGAP003287|AGAP003287|transcript|AGAP003287-RA|protein_coding|1/2|c.-17-2094C>T||||||;LOF=(AGAP003288|AGAP003288|1|1.00)	0	100	0	0	0	0	0	0	0
2R	35069122	G	A	ANN=A|splice_acceptor_variant&intron_variant|HIGH|AGAP003288|AGAP003288|transcript|AGAP003288-RA|protein_coding|1/1|c.42-1G>A||||||,A|intron_variant|MODIFIER|AGAP003287|AGAP003287|transcript|AGAP003287-RA|protein_coding|1/2|c.-17-2167C>T||||||;LOF=(AGAP003288|AGAP003288|1|1.00)	0	0	36.8421	0	0	16.6667	0	0	0
2R	35069262	A	T	ANN=T|stop_gained|HIGH|AGAP003288|AGAP003288|transcript|AGAP003288-RA|protein_coding|2/2|c.181A>T|p.Lys61*|302/919|181/459|61/152||,T|intron_variant|MODIFIER|AGAP003287|AGAP003287|transcript|AGAP003287-RA|protein_coding|1/2|c.-17-2307T>A||||||	0	0	21.0526	25	17.5	5.55556	0	0	0
2R	35074500	C	T	ANN=T|splice_donor_variant&intron_variant|HIGH|AGAP003287|AGAP003287|transcript|AGAP003287-RA|protein_coding|1/2|c.-18+1G>A||||||,T|downstream_gene_variant|MODIFIER|AGAP003288|AGAP003288|transcript|AGAP003288-RA|protein_coding||c.*4960C>T|||||4621|;LOF=(AGAP003287|AGAP003287|1|1.00)	0	55	0	0	0	11.1111	0	0	0
2R	35094008	A	G	ANN=G|start_lost|HIGH|AGAP003290|AGAP003290|transcript|AGAP003290-RA|protein_coding|1/6|c.1A>G|p.Met1?|1/6341|1/6341|1/2112||WARNING_TRANSCRIPT_INCOMPLETE;LOF=(AGAP003290|AGAP003290|1|1.00)	39.4737	0	100	100	100	100	100	100	100
2R	35197875	A	C	ANN=C|stop_lost|HIGH|AGAP003295|AGAP003295|transcript|AGAP003295-RA|protein_coding|2/2|c.1144T>G|p.Ter382Glyext*?|1180/1214|1144/1146|382/381||,C|upstream_gene_variant|MODIFIER|AGAP003293|AGAP003293|transcript|AGAP003293-RA|protein_coding||c.-3368T>G|||||3227|,C|downstream_gene_variant|MODIFIER|AGAP003294|AGAP003294|transcript|AGAP003294-RA|protein_coding||c.*393A>C|||||393|,C|downstream_gene_var…	60.5263	0	0	0	0	5.55556	0	0	0
2R	35198358	G	A	ANN=A|stop_gained|HIGH|AGAP003295|AGAP003295|transcript|AGAP003295-RA|protein_coding|2/2|c.661C>T|p.Gln221*|697/1214|661/1146|221/381||,A|upstream_gene_variant|MODIFIER|AGAP003293|AGAP003293|transcript|AGAP003293-RA|protein_coding||c.-3851C>T|||||3710|,A|downstream_gene_variant|MODIFIER|AGAP003294|AGAP003294|transcript|AGAP003294-RA|protein_coding||c.*876G>A|||||876|,A|downstream_gene_variant|MOD…	0	17.5	0	0	0	0	0	0	0
2R	35654690	A	T	ANN=T|stop_gained|HIGH|Or66|AGAP003310|transcript|AGAP003310-RA|protein_coding|1/3|c.693T>A|p.Cys231*|693/1182|693/1182|231/393||;LOF=(Or66|AGAP003310|1|1.00);NMD=(Or66|AGAP003310|1|1.00)	0	55	0	0	0	0	0	0	0
2R	35833851	G	T	ANN=T|stop_gained|HIGH|AGAP012961|AGAP012961|transcript|AGAP012961-RA|protein_coding|1/1|c.564C>A|p.Tyr188*|564/756|564/756|188/251||,T|downstream_gene_variant|MODIFIER|AGAP013335|AGAP013335|transcript|AGAP013335-RA|protein_coding||c.*896C>A|||||896|,T|downstream_gene_variant|MODIFIER|AGAP003315|AGAP003315|transcript|AGAP003315-RA|protein_coding||c.*3774C>A|||||3458|	0	45	0	0	0	0	0	0	0
2R	36324150	G	A	ANN=A|splice_acceptor_variant&intron_variant|HIGH|CYP6AG2|AGAP013511|transcript|AGAP013511-RA|protein_coding|4/4|c.706-1G>A||||||,A|splice_acceptor_variant&intron_variant|HIGH|CYP6AG2|AGAP013511|transcript|AGAP013511-RB|protein_coding|4/4|c.706-1G>A||||||,A|splice_acceptor_variant&intron_variant|HIGH|CYP6AG2|AGAP013511|transcript|AGAP013511-RC|protein_coding|4/4|c.706-1G>A||||||,A|upstream_gene_v…	0	0	0	0	0	0	20	32.5	5
2R	36684767	A	T	ANN=T|stop_lost|HIGH|AGAP003358|AGAP003358|transcript|AGAP003358-RA|protein_coding|4/4|c.682T>A|p.Ter228Argext*?|750/1122|682/684|228/227||,T|upstream_gene_variant|MODIFIER|AGAP003357|AGAP003357|transcript|AGAP003357-RA|protein_coding||c.-1096T>A|||||617|,T|downstream_gene_variant|MODIFIER|AGAP003356|AGAP003356|transcript|AGAP003356-RA|protein_coding||c.*3601A>T|||||3380|	36.8421	100	44.7368	77.5	2.5	50	20	75	65
2R	36742829	C	G	ANN=G|stop_gained|HIGH|AGAP013030|AGAP013030|transcript|AGAP013030-RA|protein_coding|2/2|c.231C>G|p.Tyr77*|347/530|231/360|77/119||,G|downstream_gene_variant|MODIFIER|AGAP003361|AGAP003361|transcript|AGAP003361-RA|protein_coding||c.*2468C>G|||||2468|WARNING_TRANSCRIPT_NO_STOP_CODON	0	55	0	0	0	0	0	0	0
2R	37358115	C	T	ANN=T|start_lost|HIGH|AGAP003399|AGAP003399|transcript|AGAP003399-RA|protein_coding|2/2|c.3G>A|p.Met1?|423/869|3/228|1/75||;LOF=(AGAP003399|AGAP003399|1|1.00)	0	95	0	0	0	0	0	0	0
2R	37358460	T	A	ANN=A|splice_acceptor_variant&intron_variant|HIGH|AGAP003399|AGAP003399|transcript|AGAP003399-RA|protein_coding|1/1|c.-341-2A>T||||||,A|upstream_gene_variant|MODIFIER|AGAP003400|AGAP003400|transcript|AGAP003400-RA|protein_coding||c.-4787T>A|||||4787|;LOF=(AGAP003399|AGAP003399|1|1.00)	39.4737	0	0	0	0	0	0	0	0
2R	37511227	C	T	ANN=T|stop_gained|HIGH|Osi22|AGAP003420|transcript|AGAP003420-RA|protein_coding|1/2|c.775C>T|p.Arg259*|775/1101|775/1101|259/366||,T|upstream_gene_variant|MODIFIER|AGAP003421|AGAP003421|transcript|AGAP003421-RA|protein_coding||c.-2797C>T|||||2622|,T|upstream_gene_variant|MODIFIER|AGAP003422|AGAP003422|transcript|AGAP003422-RA|protein_coding||c.-5298C>T|||||4808|,T|downstream_gene_variant|MODIFIER…	0	0	0	0	17.5	5.55556	0	0	0
2R	37520426	C	T	ANN=T|stop_gained|HIGH|AGAP003423|AGAP003423|transcript|AGAP003423-RA|protein_coding|1/2|c.616C>T|p.Gln206*|792/2990|616/2649|206/882||,T|downstream_gene_variant|MODIFIER|AGAP003422|AGAP003422|transcript|AGAP003422-RA|protein_coding||c.*962C>T|||||910|,T|downstream_gene_variant|MODIFIER|AGAP003424|AGAP003424|transcript|AGAP003424-RA|protein_coding||c.*3962G>A|||||2396|,T|downstream_gene_variant|M…	0	57.5	0	0	0	0	0	0	0
2R	37672910	G	C	ANN=C|stop_lost&splice_region_variant|HIGH|AGAP003428|AGAP003428|transcript|AGAP003428-RB|protein_coding|8/8|c.2457G>C|p.Ter819Tyrext*?|3239/3239|2457/2457|819/818||,C|downstream_gene_variant|MODIFIER|AGAP003429|AGAP003429|transcript|AGAP003429-RA|protein_coding||c.*5449C>G|||||4661|,C|downstream_gene_variant|MODIFIER|AGAP003428|AGAP003428|transcript|AGAP003428-RA|protein_coding||c.*1602G>C|||||1…	0	0	0	0	0	0	0	32.5	32.5
2R	37764262	C	A	ANN=A|stop_gained|HIGH|AGAP003440|AGAP003440|transcript|AGAP003440-RA|protein_coding|2/4|c.95C>A|p.Ser32*|330/1558|95/918|32/305||,A|upstream_gene_variant|MODIFIER|AGAP003439|AGAP003439|transcript|AGAP003439-RA|protein_coding||c.-1233G>T|||||1096|,A|upstream_gene_variant|MODIFIER|AGAP003439|AGAP003439|transcript|AGAP003439-RJ|protein_coding||c.-1233G>T|||||1170|,A|upstream_gene_variant|MODIFIER|A…	39.4737	0	0	0	0	0	0	0	0
2R	37849359	G	T	ANN=T|stop_gained|HIGH|AGAP003446|AGAP003446|transcript|AGAP003446-RA|protein_coding|2/2|c.440C>A|p.Ser147*|945/4276|440/3426|147/1141||,T|upstream_gene_variant|MODIFIER|Tsc1|AGAP003445|transcript|AGAP003445-RA|protein_coding||c.-4547C>A|||||3922|,T|downstream_gene_variant|MODIFIER|AGAP003447|AGAP003447|transcript|AGAP003447-RA|protein_coding||c.*1234C>A|||||1234|,T|downstream_gene_variant|MODIFI…	36.8421	0	0	0	0	0	0	0	0
2R	37850848	T	C	ANN=C|splice_acceptor_variant&intron_variant|HIGH|AGAP003447|AGAP003447|transcript|AGAP003447-RA|protein_coding|1/1|c.368-2A>G||||||,C|upstream_gene_variant|MODIFIER|AGAP003446|AGAP003446|transcript|AGAP003446-RA|protein_coding||c.-990A>G|||||485|,C|downstream_gene_variant|MODIFIER|tRNA-His|AGAP003448|transcript|AGAP003448-RA|protein_coding||c.*767A>G|||||767|WARNING_TRANSCRIPT_NO_START_CODON,C|d…	63.1579	100	0	20	57.5	50	5	5	0
2R	38106435	G	A	ANN=A|start_lost|HIGH|AGAP003473|AGAP003473|transcript|AGAP003473-RA|protein_coding|1/2|c.3G>A|p.Met1?|15/328|3/189|1/62||,A|upstream_gene_variant|MODIFIER|AGAP003474|AGAP003474|transcript|AGAP003474-RA|protein_coding||c.-1862G>A|||||1767|;LOF=(AGAP003473|AGAP003473|1|1.00)	0	17.5	0	0	0	0	0	0	0
2R	38106699	A	T	ANN=T|stop_lost|HIGH|AGAP003473|AGAP003473|transcript|AGAP003473-RA|protein_coding|2/2|c.188A>T|p.Ter63Leuext*?|200/328|188/189|63/62||,T|upstream_gene_variant|MODIFIER|AGAP003474|AGAP003474|transcript|AGAP003474-RA|protein_coding||c.-1598A>T|||||1503|	0	0	0	20	0	5.55556	5	5	0
2R	38496199	G	T	ANN=T|stop_gained|HIGH|Ir203|AGAP029202|transcript|AGAP029202-RA|protein_coding|1/1|c.774C>A|p.Tyr258*|774/1695|774/1695|258/564||,T|upstream_gene_variant|MODIFIER|AGAP003481|AGAP003481|transcript|AGAP003481-RA|protein_coding||c.-5194C>A|||||4924|WARNING_TRANSCRIPT_NO_STOP_CODON,T|upstream_gene_variant|MODIFIER|AGAP029160|AGAP029160|transcript|AGAP029160-RA|protein_coding||c.-1875G>T|||||1875|,T|…	0	0	18.4211	65	10	16.6667	0	0	0
2R	38614463	C	A	ANN=A|stop_gained|HIGH|Vps13B|AGAP003489|transcript|AGAP003489-RA|protein_coding|1/6|c.2854G>T|p.Glu952*|2854/11958|2854/11958|952/3985||;LOF=(Vps13B|AGAP003489|1|1.00);NMD=(Vps13B|AGAP003489|1|1.00)	0	0	0	0	0	16.6667	0	0	0
2R	38663585	C	T	ANN=T|stop_gained|HIGH|AGAP003495|AGAP003495|transcript|AGAP003495-RA|protein_coding|2/2|c.439C>T|p.Gln147*|493/2611|439/1407|147/468||,T|upstream_gene_variant|MODIFIER|AGAP013468|AGAP013468|transcript|AGAP013468-RA|protein_coding||c.-5753C>T|||||4879|,T|downstream_gene_variant|MODIFIER|AGAP003494|AGAP003494|transcript|AGAP003494-RA|protein_coding||c.*1802C>T|||||1271|	0	0	0	0	47.5	0	0	0	0
2R	38732843	C	A	ANN=A|stop_gained|HIGH|AGAP003498|AGAP003498|transcript|AGAP003498-RA|protein_coding|8/8|c.4457C>A|p.Ser1486*|5197/6488|4457/5361|1486/1786||,A|downstream_gene_variant|MODIFIER|AGAP003499|AGAP003499|transcript|AGAP003499-RA|protein_coding||c.*2090G>T|||||2090|	0	80	0	0	0	11.1111	0	0	0
2R	38734947	T	A	ANN=A|stop_gained|HIGH|AGAP003499|AGAP003499|transcript|AGAP003499-RA|protein_coding|3/3|c.1978A>T|p.Arg660*|2006/2020|1978/1992|660/663||,A|upstream_gene_variant|MODIFIER|AGAP003500|AGAP003500|transcript|AGAP003500-RA|protein_coding||c.-3722T>A|||||3722|,A|downstream_gene_variant|MODIFIER|AGAP003498|AGAP003498|transcript|AGAP003498-RA|protein_coding||c.*1200T>A|||||813|	0	0	15.7895	0	0	0	0	0	0
2R	38770059	A	T	ANN=T|stop_gained|HIGH|AGAP003506|AGAP003506|transcript|AGAP003506-RA|protein_coding|2/6|c.2974A>T|p.Lys992*|4051/6503|2974/3954|992/1317||,T|downstream_gene_variant|MODIFIER|Vps24|AGAP003507|transcript|AGAP003507-RA|protein_coding||c.*4884T>A|||||4884|;LOF=(AGAP003506|AGAP003506|1|1.00);NMD=(AGAP003506|AGAP003506|1|1.00)	0	20	0	0	0	0	0	0	0
2R	38775547	G	T	ANN=T|stop_gained|HIGH|Vps24|AGAP003507|transcript|AGAP003507-RA|protein_coding|2/2|c.62C>A|p.Ser21*|465/1069|62/666|21/221||,T|upstream_gene_variant|MODIFIER|AGAP003508|AGAP003508|transcript|AGAP003508-RA|protein_coding||c.-787G>T|||||660|,T|downstream_gene_variant|MODIFIER|AGAP003506|AGAP003506|transcript|AGAP003506-RA|protein_coding||c.*4198G>T|||||2726|	0	50	0	0	0	0	0	0	0
2R	39209406	C	T	ANN=T|splice_acceptor_variant&intron_variant|HIGH|IR41n|AGAP003531|transcript|AGAP003531-RA|protein_coding|2/4|c.406-1G>A||||||,T|upstream_gene_variant|MODIFIER|IR41c|AGAP012951|transcript|AGAP012951-RA|protein_coding||c.-4218G>A|||||4218|,T|downstream_gene_variant|MODIFIER|AGAP029066|AGAP029066|transcript|AGAP029066-RA|protein_coding||c.*1058G>A|||||968|,T|downstream_gene_variant|MODIFIER|RpS3a|…	36.8421	75	0	0	0	0	0	0	0
2R	39218406	C	A	ANN=A|stop_gained|HIGH|AGAP003536|AGAP003536|transcript|AGAP003536-RA|protein_coding|2/2|c.856G>T|p.Glu286*|1031/1223|856/873|286/290||,A|upstream_gene_variant|MODIFIER|RpS3a|AGAP003532|transcript|AGAP003532-RA|protein_coding||c.-3524G>T|||||3438|,A|downstream_gene_variant|MODIFIER|AGAP003533|AGAP003533|transcript|AGAP003533-RA|protein_coding||c.*2788C>A|||||2518|,A|downstream_gene_variant|MODIFI…	0	0	0	0	0	0	75	20	35
2R	39359379	C	G	ANN=G|start_lost|HIGH|AGAP003544|AGAP003544|transcript|AGAP003544-RA|protein_coding|1/2|c.3G>C|p.Met1?|133/1141|3/1011|1/336||,G|upstream_gene_variant|MODIFIER|AGAP012993|AGAP012993|transcript|AGAP012993-RA|protein_coding||c.-298C>G|||||212|,G|downstream_gene_variant|MODIFIER|AGAP003542|AGAP003542|transcript|AGAP003542-RA|protein_coding||c.*2726C>G|||||2376|,G|downstream_gene_variant|MODIFIER|AGA…	0	0	0	0	0	0	20	5	0
2R	39360002	T	A	ANN=A|stop_gained|HIGH|AGAP012993|AGAP012993|transcript|AGAP012993-RA|protein_coding|2/5|c.254T>A|p.Leu85*|340/1655|254/1494|85/497||,A|upstream_gene_variant|MODIFIER|AGAP003544|AGAP003544|transcript|AGAP003544-RA|protein_coding||c.-621A>T|||||491|,A|downstream_gene_variant|MODIFIER|AGAP003542|AGAP003542|transcript|AGAP003542-RA|protein_coding||c.*3349T>A|||||2999|,A|downstream_gene_variant|MODIF…	92.1053	0	0	0	0	0	0	0	0
2R	39430397	A	G	ANN=G|splice_donor_variant&intron_variant|HIGH|AGAP003549|AGAP003549|transcript|AGAP003549-RA|protein_coding|4/4|c.667+2T>C||||||,G|upstream_gene_variant|MODIFIER|AGAP003548|AGAP003548|transcript|AGAP003548-RA|protein_coding||c.-1055T>C|||||980|,G|downstream_gene_variant|MODIFIER|AGAP003547|AGAP003547|transcript|AGAP003547-RA|protein_coding||c.*4793A>G|||||4551|,G|downstream_gene_variant|MODIFIER…	100	100	100	100	100	100	100	100	100
2R	39446657	C	A	ANN=A|start_lost|HIGH|AGAP003550|AGAP003550|transcript|AGAP003550-RA|protein_coding|1/5|c.3G>T|p.Met1?|118/9274|3/9009|1/3002||,A|upstream_gene_variant|MODIFIER|AGAP003551|AGAP003551|transcript|AGAP003551-RA|protein_coding||c.-920C>A|||||885|,A|upstream_gene_variant|MODIFIER|AGAP003552|AGAP003552|transcript|AGAP003552-RA|protein_coding||c.-2684C>A|||||2621|,A|downstream_gene_variant|MODIFIER|AGAP…	100	100	65.7895	70	100	83.3333	20	5	0
2R	39538455	C	T	ANN=T|splice_acceptor_variant&intron_variant|HIGH|AGAP003565|AGAP003565|transcript|AGAP003565-RB|protein_coding|2/5|c.292-1G>A||||||,T|synonymous_variant|LOW|AGAP003565|AGAP003565|transcript|AGAP003565-RA|protein_coding|3/6|c.273G>A|p.Glu91Glu|396/2731|273/2535|91/844||,T|upstream_gene_variant|MODIFIER|AGAP003562|AGAP003562|transcript|AGAP003562-RA|protein_coding||c.-3354G>A|||||3281|,T|downstrea…	0	17.5	0	0	0	0	0	0	0
2R	39538669	C	A	ANN=A|splice_acceptor_variant&intron_variant|HIGH|AGAP003565|AGAP003565|transcript|AGAP003565-RB|protein_coding|1/5|c.151-1G>T||||||,A|missense_variant|MODERATE|AGAP003565|AGAP003565|transcript|AGAP003565-RA|protein_coding|2/6|c.144G>T|p.Gln48His|267/2731|144/2535|48/844||,A|upstream_gene_variant|MODIFIER|AGAP003562|AGAP003562|transcript|AGAP003562-RA|protein_coding||c.-3568G>T|||||3495|,A|downst…	0	2.5	57.8947	0	87.5	22.2222	75	25	35
2R	39717449	C	T	ANN=T|splice_donor_variant&intron_variant|HIGH|COE22933|AGAP003568|transcript|AGAP003568-RA|protein_coding|2/10|c.550+1G>A||||||,T|upstream_gene_variant|MODIFIER|AGAP003570|AGAP003570|transcript|AGAP003570-RA|protein_coding||c.-5532C>T|||||4719|;LOF=(COE22933|AGAP003568|1|1.00)	0	65	0	0	0	0	0	0	0
2R	39717462	T	A	ANN=A|stop_gained|HIGH|COE22933|AGAP003568|transcript|AGAP003568-RA|protein_coding|2/11|c.538A>T|p.Arg180*|2518/9220|538/2880|180/959||,A|upstream_gene_variant|MODIFIER|AGAP003570|AGAP003570|transcript|AGAP003570-RA|protein_coding||c.-5519T>A|||||4706|;LOF=(COE22933|AGAP003568|1|1.00);NMD=(COE22933|AGAP003568|1|1.00)	0	0	0	20	0	11.1111	5	25	5
2R	39717475	C	T	ANN=T|stop_gained|HIGH|COE22933|AGAP003568|transcript|AGAP003568-RA|protein_coding|2/11|c.525G>A|p.Trp175*|2505/9220|525/2880|175/959||,T|upstream_gene_variant|MODIFIER|AGAP003570|AGAP003570|transcript|AGAP003570-RA|protein_coding||c.-5506C>T|||||4693|;LOF=(COE22933|AGAP003568|1|1.00);NMD=(COE22933|AGAP003568|1|1.00)	0	0	0	20	0	11.1111	5	25	5
2R	39717476	C	T	ANN=T|stop_gained|HIGH|COE22933|AGAP003568|transcript|AGAP003568-RA|protein_coding|2/11|c.524G>A|p.Trp175*|2504/9220|524/2880|175/959||,T|upstream_gene_variant|MODIFIER|AGAP003570|AGAP003570|transcript|AGAP003570-RA|protein_coding||c.-5505C>T|||||4692|;LOF=(COE22933|AGAP003568|1|1.00);NMD=(COE22933|AGAP003568|1|1.00)	0	0	42.1053	0	0	0	0	10	30
2R	39732307	T	C	ANN=C|splice_donor_variant&intron_variant|HIGH|AGAP003570|AGAP003570|transcript|AGAP003570-RA|protein_coding|2/7|c.721+2T>C||||||;LOF=(AGAP003570|AGAP003570|1|1.00)	0	2.5	34.2105	50	30	11.1111	75	20	35
2R	40345064	C	T	ANN=T|stop_gained|HIGH|AGAP003585|AGAP003585|transcript|AGAP003585-RA|protein_coding|2/4|c.334C>T|p.Gln112*|444/941|334/804|112/267||,T|upstream_gene_variant|MODIFIER|AGAP003583|AGAP003583|transcript|AGAP003583-RA|protein_coding||c.-4236G>A|||||4175|,T|downstream_gene_variant|MODIFIER|AGAP003584|AGAP003584|transcript|AGAP003584-RA|protein_coding||c.*784C>T|||||705|,T|downstream_gene_variant|MODIF…	0	0	13.1579	0	0	0	0	0	0
2R	40385275	G	C	ANN=C|splice_donor_variant&intron_variant|HIGH|AGAP003596|AGAP003596|transcript|AGAP003596-RA|protein_coding|1/4|c.-125+1G>C||||||,C|downstream_gene_variant|MODIFIER|AGAP003595|AGAP003595|transcript|AGAP003595-RA|protein_coding||c.*2404G>C|||||2281|,C|intron_variant|MODIFIER|AGAP003596|AGAP003596|transcript|AGAP003596-RB|protein_coding|1/4|c.-125+706G>C||||||;LOF=(AGAP003596|AGAP003596|2|0.50)	0	0	0	0	7.5	5.55556	0	0	0
2R	40537401	C	T	ANN=T|stop_gained|HIGH|AGAP029064|AGAP029064|transcript|AGAP029064-RA|protein_coding|2/3|c.223C>T|p.Gln75*|223/432|223/432|75/143||,T|upstream_gene_variant|MODIFIER|AGAP029085|AGAP029085|transcript|AGAP029085-RA|protein_coding||c.-2897C>T|||||2897|,T|downstream_gene_variant|MODIFIER|AGAP029099|AGAP029099|transcript|AGAP029099-RA|protein_coding||c.*2094C>T|||||2094|;LOF=(AGAP029064|AGAP029064|1|1.…	0	0	0	32.5	0	5.55556	0	0	0
2R	40540299	T	G	ANN=G|start_lost|HIGH|AGAP029085|AGAP029085|transcript|AGAP029085-RA|protein_coding|1/3|c.2T>G|p.Met1?|2/1806|2/1806|1/601||,G|downstream_gene_variant|MODIFIER|AGAP029099|AGAP029099|transcript|AGAP029099-RA|protein_coding||c.*4992T>G|||||4992|,G|downstream_gene_variant|MODIFIER|AGAP029064|AGAP029064|transcript|AGAP029064-RA|protein_coding||c.*2613T>G|||||2613|;LOF=(AGAP029085|AGAP029085|1|1.00)	0	17.5	0	0	0	5.55556	0	0	0
2R	40685933	C	T	ANN=T|stop_gained|HIGH|AGAP029110|AGAP029110|transcript|AGAP029110-RA|protein_coding|4/4|c.1333C>T|p.Gln445*|1643/2649|1333/1344|445/447||,T|stop_gained|HIGH|AGAP029110|AGAP029110|transcript|AGAP029110-RB|protein_coding|4/4|c.625C>T|p.Gln209*|2433/3439|625/636|209/211||,T|upstream_gene_variant|MODIFIER|AGAP013221|AGAP013221|transcript|AGAP013221-RA|protein_coding||c.-2870C>T|||||2773|,T|downstrea…	0	0	0	25	5	0	0	0	0
2R	40687505	A	G	ANN=G|splice_donor_variant&intron_variant|HIGH|AGAP003626|AGAP003626|transcript|AGAP003626-RA|protein_coding|3/3|c.600+2T>C||||||,G|upstream_gene_variant|MODIFIER|AGAP013221|AGAP013221|transcript|AGAP013221-RA|protein_coding||c.-1298A>G|||||1201|,G|downstream_gene_variant|MODIFIER|AGAP029110|AGAP029110|transcript|AGAP029110-RA|protein_coding||c.*1561A>G|||||566|,G|downstream_gene_variant|MODIFIER…	0	2.5	0	0	0	0	0	42.5	60
2R	40695704	C	T	ANN=T|stop_gained|HIGH|AGAP003627|AGAP003627|transcript|AGAP003627-RA|protein_coding|3/3|c.199C>T|p.Gln67*|302/1057|199/954|67/317||,T|downstream_gene_variant|MODIFIER|AGAP012946|AGAP012946|transcript|AGAP012946-RA|protein_coding||c.*1631C>T|||||1536|,T|downstream_gene_variant|MODIFIER|AGAP003629|AGAP003629|transcript|AGAP003629-RA|protein_coding||c.*2847G>A|||||2382|	0	0	0	0	0	0	5	25	5
2R	40696010	A	T	ANN=T|stop_gained|HIGH|AGAP003627|AGAP003627|transcript|AGAP003627-RA|protein_coding|3/3|c.505A>T|p.Lys169*|608/1057|505/954|169/317||,T|downstream_gene_variant|MODIFIER|AGAP012946|AGAP012946|transcript|AGAP012946-RA|protein_coding||c.*1937A>T|||||1842|,T|downstream_gene_variant|MODIFIER|AGAP003629|AGAP003629|transcript|AGAP003629-RA|protein_coding||c.*2541T>A|||||2076|	0	0	10.5263	0	50	5.55556	0	0	0
2R	40738057	C	A	ANN=A|start_lost|HIGH|GPRGRP2|AGAP003631|transcript|AGAP003631-RA|protein_coding|1/6|c.3G>T|p.Met1?|3/1368|3/1368|1/455||;LOF=(GPRGRP2|AGAP003631|1|1.00)	0	10	0	0	0	0	0	0	0
2R	40783906	C	A	ANN=A|stop_gained|HIGH|AGAP003632|AGAP003632|transcript|AGAP003632-RA|protein_coding|1/1|c.1462G>T|p.Glu488*|1462/2478|1462/2478|488/825||,A|downstream_gene_variant|MODIFIER|AGAP003633|AGAP003633|transcript|AGAP003633-RA|protein_coding||c.*2561G>T|||||2401|	7.89474	97.5	26.3158	100	50	88.8889	100	100	100
2R	41339789	A	T	ANN=T|stop_gained|HIGH|AGAP003664|AGAP003664|transcript|AGAP003664-RA|protein_coding|1/2|c.39T>A|p.Cys13*|39/936|39/936|13/311||,T|downstream_gene_variant|MODIFIER|AGAP003663|AGAP003663|transcript|AGAP003663-RA|protein_coding||c.*3149A>T|||||1246|;LOF=(AGAP003664|AGAP003664|1|1.00);NMD=(AGAP003664|AGAP003664|1|1.00)	0	0	0	25	0	0	5	7.5	0
2R	41952077	T	G	ANN=G|splice_acceptor_variant&intron_variant|HIGH|AGAP003685|AGAP003685|transcript|AGAP003685-RA|protein_coding|4/4|c.1091-2A>C||||||;LOF=(AGAP003685|AGAP003685|1|1.00)	100	100	100	100	92.5	94.4444	100	100	100
2R	41959726	A	T	ANN=T|stop_lost&splice_region_variant|HIGH|AGAP013477|AGAP013477|transcript|AGAP013477-RA|protein_coding|1/1|c.1108T>A|p.Ter370Argext*?|1108/1110|1108/1110|370/369||	0	47.5	0	0	0	0	0	0	0
2R	42047965	G	A	ANN=A|splice_donor_variant&intron_variant|HIGH|AGAP003691|AGAP003691|transcript|AGAP003691-RA|protein_coding|8/9|c.1573+1G>A||||||,A|downstream_gene_variant|MODIFIER|CLIPC7|AGAP003689|transcript|AGAP003689-RA|protein_coding||c.*2908G>A|||||2870|,A|downstream_gene_variant|MODIFIER|AGAP003692|AGAP003692|transcript|AGAP003692-RA|protein_coding||c.*1229C>T|||||1175|;LOF=(AGAP003691|AGAP003691|1|1.00)	0	0	21.0526	0	0	0	0	0	0
2R	42059859	G	A	ANN=A|splice_donor_variant&intron_variant|HIGH|APN5|AGAP013146|transcript|AGAP013146-RB|protein_coding|1/6|c.-25+1G>A||||||,A|upstream_gene_variant|MODIFIER|AGAP003695|AGAP003695|transcript|AGAP003695-RA|protein_coding||c.-3478C>T|||||2960|,A|upstream_gene_variant|MODIFIER|APN2|AGAP013393|transcript|AGAP013393-RA|protein_coding||c.-4069G>A|||||3941|,A|intron_variant|MODIFIER|APN5|AGAP013146|trans…	0	27.5	0	0	0	0	0	0	0
2R	42182944	G	T	ANN=T|stop_gained|HIGH|AGAP013281|AGAP013281|transcript|AGAP013281-RA|protein_coding|7/7|c.2099C>A|p.Ser700*|2099/2298|2099/2298|700/765||,T|downstream_gene_variant|MODIFIER|AGAP003703|AGAP003703|transcript|AGAP003703-RA|protein_coding||c.*826G>T|||||826|	89.4737	97.5	44.7368	0	7.5	16.6667	15	40	32.5
2R	42418943	T	A	ANN=A|stop_gained|HIGH|AGAP013180|AGAP013180|transcript|AGAP013180-RA|protein_coding|3/3|c.756T>A|p.Tyr252*|804/1550|756/813|252/270||,A|downstream_gene_variant|MODIFIER|AGAP003717|AGAP003717|transcript|AGAP003717-RA|protein_coding||c.*3083T>A|||||2172|,A|downstream_gene_variant|MODIFIER|AGAP003718|AGAP003718|transcript|AGAP003718-RA|protein_coding||c.*1713A>T|||||1460|	10.5263	0	0	0	0	0	0	0	0
2R	42674534	G	A	ANN=A|splice_acceptor_variant&intron_variant|HIGH|AGAP029573|AGAP029573|transcript|AGAP029573-RA|protein_coding|1/20|c.-409-1G>A||||||;LOF=(AGAP029573|AGAP029573|1|1.00)	0	0	21.0526	0	0	0	0	30	32.5
2R	42767965	A	T	ANN=T|splice_donor_variant&intron_variant|HIGH|AGAP003737|AGAP003737|transcript|AGAP003737-RA|protein_coding|1/1|c.532+2T>A||||||,T|upstream_gene_variant|MODIFIER|AGAP003736|AGAP003736|transcript|AGAP003736-RA|protein_coding||c.-2590T>A|||||2590|,T|upstream_gene_variant|MODIFIER|AGAP013455|AGAP013455|transcript|AGAP013455-RA|protein_coding||c.-2992A>T|||||989|;LOF=(AGAP003737|AGAP003737|1|1.00)	0	0	34.2105	22.5	0	11.1111	15	7.5	0
2R	42864004	C	T	ANN=T|stop_gained|HIGH|AGAP003746|AGAP003746|transcript|AGAP003746-RA|protein_coding|3/9|c.493C>T|p.Gln165*|2048/6548|493/4899|165/1632||;LOF=(AGAP003746|AGAP003746|1|1.00);NMD=(AGAP003746|AGAP003746|1|1.00)	0	0	0	0	7.5	11.1111	0	0	0
2R	42876256	G	T	ANN=T|splice_acceptor_variant&splice_region_variant&intron_variant|HIGH|AGAP003747|AGAP003747|transcript|AGAP003747-RA|protein_coding|1/3|c.121-2C>A||||||,T|downstream_gene_variant|MODIFIER|AGAP003746|AGAP003746|transcript|AGAP003746-RA|protein_coding||c.*2145G>T|||||2051|;LOF=(AGAP003747|AGAP003747|1|1.00)	100	100	100	100	100	100	100	100	100
2R	42889340	A	T	ANN=T|stop_lost&splice_region_variant|HIGH|AGAP003749|AGAP003749|transcript|AGAP003749-RA|protein_coding|1/1|c.1097A>T|p.Ter366Leuext*?|1158/1159|1097/1098|366/365||,T|upstream_gene_variant|MODIFIER|AGAP003748|AGAP003748|transcript|AGAP003748-RA|protein_coding||c.-3243T>A|||||3243|,T|upstream_gene_variant|MODIFIER|AGAP003750|AGAP003750|transcript|AGAP003750-RA|protein_coding||c.-3974A>T|||||3974|	0	0	0	12.5	0	0	0	0	0
2R	43090002	T	A	ANN=A|stop_gained|HIGH|AGAP003757|AGAP003757|transcript|AGAP003757-RA|protein_coding|1/3|c.141T>A|p.Tyr47*|201/1411|141/1272|47/423||,A|upstream_gene_variant|MODIFIER|AGAP013194|AGAP013194|transcript|AGAP013194-RA|protein_coding||c.-2995A>T|||||2923|,A|downstream_gene_variant|MODIFIER|AGAP013201|AGAP013201|transcript|AGAP013201-RA|protein_coding||c.*788T>A|||||646|,A|downstream_gene_variant|MODIF…	0	0	0	15	0	0	5	10	0
2R	43097341	G	A	ANN=A|stop_gained|HIGH|AGAP003760|AGAP003760|transcript|AGAP003760-RA|protein_coding|4/4|c.1210C>T|p.Gln404*|1290/1387|1210/1221|404/406||,A|upstream_gene_variant|MODIFIER|AGAP003758|AGAP003758|transcript|AGAP003758-RA|protein_coding||c.-4110C>T|||||4011|,A|upstream_gene_variant|MODIFIER|AGAP003759|AGAP003759|transcript|AGAP003759-RA|protein_coding||c.-1493C>T|||||1423|,A|downstream_gene_variant|…	0	0	0	47.5	17.5	22.2222	0	0	0
2R	43101775	G	A	ANN=A|stop_gained|HIGH|AGAP003762|AGAP003762|transcript|AGAP003762-RA|protein_coding|1/4|c.13C>T|p.Gln5*|99/2064|13/1218|5/405||,A|upstream_gene_variant|MODIFIER|AGAP003760|AGAP003760|transcript|AGAP003760-RA|protein_coding||c.-2798C>T|||||2718|,A|downstream_gene_variant|MODIFIER|AGAP013346|AGAP013346|transcript|AGAP013346-RA|protein_coding||c.*1176C>T|||||996|,A|downstream_gene_variant|MODIFIER|…	0	0	0	0	10	0	0	0	0
2R	43103232	G	A	ANN=A|stop_gained|HIGH|AGAP013346|AGAP013346|transcript|AGAP013346-RA|protein_coding|3/4|c.1006C>T|p.Gln336*|1124/1522|1006/1224|336/407||,A|upstream_gene_variant|MODIFIER|AGAP003760|AGAP003760|transcript|AGAP003760-RA|protein_coding||c.-4255C>T|||||4175|,A|upstream_gene_variant|MODIFIER|AGAP003762|AGAP003762|transcript|AGAP003762-RA|protein_coding||c.-1445C>T|||||1359|,A|downstream_gene_variant|…	89.4737	0	0	0	0	0	0	0	0
2R	43137821	T	A	ANN=A|stop_gained|HIGH|AGAP029799|AGAP029799|transcript|AGAP029799-RA|protein_coding|1/4|c.60T>A|p.Tyr20*|214/1166|60/579|20/192||,A|upstream_gene_variant|MODIFIER|AGAP003769|AGAP003769|transcript|AGAP003769-RA|protein_coding||c.-3989A>T|||||3643|,A|upstream_gene_variant|MODIFIER|AGAP003771|AGAP003771|transcript|AGAP003771-RA|protein_coding||c.-269A>T|||||269|,A|downstream_gene_variant|MODIFIER|m…	0	0	0	0	0	11.1111	0	0	0
2R	43141210	A	T	ANN=T|stop_gained|HIGH|AGAP013038|AGAP013038|transcript|AGAP013038-RA|protein_coding|4/4|c.1688T>A|p.Leu563*|1778/2166|1688/1728|563/575||,T|upstream_gene_variant|MODIFIER|AGAP003771|AGAP003771|transcript|AGAP003771-RA|protein_coding||c.-3658T>A|||||3658|,T|downstream_gene_variant|MODIFIER|AGAP029799|AGAP029799|transcript|AGAP029799-RA|protein_coding||c.*2626A>T|||||2193|	100	100	100	100	100	94.4444	95	62.5	67.5
2R	43177505	G	A	ANN=A|stop_gained|HIGH|AGAP003780|AGAP003780|transcript|AGAP003780-RA|protein_coding|2/2|c.427C>T|p.Arg143*|427/1971|427/1971|143/656||,A|upstream_gene_variant|MODIFIER|AGAP003781|AGAP003781|transcript|AGAP003781-RA|protein_coding||c.-4105G>A|||||4105|,A|downstream_gene_variant|MODIFIER|AGAP013123|AGAP013123|transcript|AGAP013123-RA|protein_coding||c.*4958C>T|||||4958|	89.4737	0	0	12.5	0	27.7778	0	0	0
2R	43471333	C	A	ANN=A|stop_gained|HIGH|AGAP003803|AGAP003803|transcript|AGAP003803-RA|protein_coding|4/4|c.2783C>A|p.Ser928*|2783/5580|2783/5580|928/1859||,A|downstream_gene_variant|MODIFIER|AGAP003802|AGAP003802|transcript|AGAP003802-RA|protein_coding||c.*4992C>A|||||4094|,A|downstream_gene_variant|MODIFIER|AGAP003804|AGAP003804|transcript|AGAP003804-RA|protein_coding||c.*3344G>T|||||3344|	0	0	0	0	0	16.6667	5	30	5
2R	43836768	C	A	ANN=A|stop_gained|HIGH|AGAP003827|AGAP003827|transcript|AGAP003827-RA|protein_coding|4/14|c.469G>T|p.Glu157*|469/10137|469/7737|157/2578||;LOF=(AGAP003827|AGAP003827|1|1.00);NMD=(AGAP003827|AGAP003827|1|1.00)	0	0	0	0	0	0	75	20	35
2R	43840694	C	G	ANN=G|splice_donor_variant&intron_variant|HIGH|AGAP003827|AGAP003827|transcript|AGAP003827-RA|protein_coding|1/13|c.31+1G>C||||||;LOF=(AGAP003827|AGAP003827|1|1.00)	89.4737	0	0	0	0	5.55556	0	0	0
2R	44428001	C	T	ANN=T|start_lost&splice_region_variant|HIGH|AGAP003849|AGAP003849|transcript|AGAP003849-RB|protein_coding|1/11|c.3G>A|p.Met1?|3/6351|3/6351|1/2116||,T|start_lost&splice_region_variant|HIGH|AGAP003849|AGAP003849|transcript|AGAP003849-RC|protein_coding|1/11|c.3G>A|p.Met1?|3/6351|3/6351|1/2116||,T|start_lost&splice_region_variant|HIGH|AGAP003849|AGAP003849|transcript|AGAP003849-RA|protein_coding|1/1…	0	97.5	0	0	0	0	0	0	0
2R	45425756	A	T	ANN=T|stop_lost|HIGH|AGAP013454|AGAP013454|transcript|AGAP013454-RA|protein_coding|3/3|c.1329A>T|p.Ter443Cysext*?|1554/1836|1329/1329|443/442||	36.8421	0	0	0	0	0	0	0	0
2R	45678781	G	T	ANN=T|stop_gained|HIGH|AGAP003895|AGAP003895|transcript|AGAP003895-RA|protein_coding|6/6|c.1785C>A|p.Cys595*|1910/2054|1785/1929|595/642||,T|upstream_gene_variant|MODIFIER|AGAP003893|AGAP003893|transcript|AGAP003893-RA|protein_coding||c.-4311C>A|||||3721|,T|upstream_gene_variant|MODIFIER|AGAP003893|AGAP003893|transcript|AGAP003893-RD|protein_coding||c.-4450C>A|||||3703|,T|upstream_gene_variant|MO…	78.9474	0	0	0	0	0	0	0	0
2R	45684572	C	A	ANN=A|splice_acceptor_variant&intron_variant|HIGH|AGAP003896|AGAP003896|transcript|AGAP003896-RA|protein_coding|6/6|c.1639-1G>T||||||,A|upstream_gene_variant|MODIFIER|AGAP003895|AGAP003895|transcript|AGAP003895-RA|protein_coding||c.-2175G>T|||||2050|,A|downstream_gene_variant|MODIFIER|AGAP003897|AGAP003897|transcript|AGAP003897-RA|protein_coding||c.*4640G>T|||||4640|;LOF=(AGAP003896|AGAP003896|1|…	0	37.5	0	0	0	0	0	0	0
2R	46406172	G	A	ANN=A|stop_gained&splice_region_variant|HIGH|AGAP003931|AGAP003931|transcript|AGAP003931-RA|protein_coding|2/7|c.833G>A|p.Trp278*|1994/3500|833/1563|278/520||;LOF=(AGAP003931|AGAP003931|1|1.00);NMD=(AGAP003931|AGAP003931|1|1.00)	36.8421	0	0	0	0	0	0	0	0
2R	47008879	T	C	ANN=C|start_lost|HIGH|AGAP003960|AGAP003960|transcript|AGAP003960-RA|protein_coding|1/3|c.2T>C|p.Met1?|190/2020|2/1740|1/579||,C|upstream_gene_variant|MODIFIER|AGAP013252|AGAP013252|transcript|AGAP013252-RA|protein_coding||c.-3610T>C|||||3515|;LOF=(AGAP003960|AGAP003960|1|1.00)	100	100	100	100	100	94.4444	100	82.5	65
2R	47008880	G	A	ANN=A|start_lost|HIGH|AGAP003960|AGAP003960|transcript|AGAP003960-RA|protein_coding|1/3|c.3G>A|p.Met1?|191/2020|3/1740|1/579||,A|upstream_gene_variant|MODIFIER|AGAP013252|AGAP013252|transcript|AGAP013252-RA|protein_coding||c.-3609G>A|||||3514|;LOF=(AGAP003960|AGAP003960|1|1.00)	0	2.5	0	0	27.5	0	0	0	0
2R	47473219	T	C	ANN=C|splice_donor_variant&intron_variant|HIGH|AGAP003982|AGAP003982|transcript|AGAP003982-RB|protein_coding|3/3|c.603+2T>C||||||,C|splice_donor_variant&intron_variant|HIGH|AGAP003982|AGAP003982|transcript|AGAP003982-RA|protein_coding|2/2|c.300+2T>C||||||,C|upstream_gene_variant|MODIFIER|AGAP003981|AGAP003981|transcript|AGAP003981-RA|protein_coding||c.-1626A>G|||||1507|,C|upstream_gene_variant|MO…	0	97.5	28.9474	30	0	0	0	0	0
2R	47831105	G	A	ANN=A|stop_gained|HIGH|AGAP004008|AGAP004008|transcript|AGAP004008-RA|protein_coding|4/6|c.3334C>T|p.Gln1112*|3657/6119|3334/5796|1112/1931||,A|upstream_gene_variant|MODIFIER|AGAP004007|AGAP004007|transcript|AGAP004007-RA|protein_coding||c.-4179C>T|||||4144|,A|upstream_gene_variant|MODIFIER|tRNA-Ala|AGAP004009|transcript|AGAP004009-RA|protein_coding||c.-2566C>T|||||2566|WARNING_TRANSCRIPT_INCOMPL…	0	50	0	0	0	0	0	0	0
2R	47971103	G	A	ANN=A|stop_gained|HIGH|AGAP004029|AGAP004029|transcript|AGAP004029-RA|protein_coding|1/1|c.754C>T|p.Gln252*|1020/1079|754/813|252/270||,A|upstream_gene_variant|MODIFIER|AGAP004030|AGAP004030|transcript|AGAP004030-RA|protein_coding||c.-1349G>A|||||1181|,A|downstream_gene_variant|MODIFIER|AGAP004028|AGAP004028|transcript|AGAP004028-RB|protein_coding||c.*232G>A|||||170|,A|downstream_gene_variant|MOD…	100	100	100	100	100	100	100	100	100
2R	49525550	A	T	ANN=T|stop_gained|HIGH|AGAP004084|AGAP004084|transcript|AGAP004084-RA|protein_coding|2/3|c.322A>T|p.Lys108*|378/781|322/627|108/208||,T|upstream_gene_variant|MODIFIER|AGAP004083|AGAP004083|transcript|AGAP004083-RA|protein_coding||c.-3043T>A|||||3029|,T|upstream_gene_variant|MODIFIER|AGAP004087|AGAP004087|transcript|AGAP004087-RA|protein_coding||c.-4625A>T|||||4323|,T|downstream_gene_variant|MODIF…	0	20	0	0	0	0	0	0	0
2R	49525949	T	A	ANN=A|stop_lost|HIGH|AGAP004084|AGAP004084|transcript|AGAP004084-RA|protein_coding|3/3|c.625T>A|p.Ter209Lysext*?|681/781|625/627|209/208||,A|upstream_gene_variant|MODIFIER|AGAP004083|AGAP004083|transcript|AGAP004083-RA|protein_coding||c.-3442A>T|||||3428|,A|upstream_gene_variant|MODIFIER|AGAP004087|AGAP004087|transcript|AGAP004087-RA|protein_coding||c.-4226T>A|||||3924|,A|downstream_gene_variant|…	0	97.5	0	0	0	0	0	0	0
2R	49541094	C	A	ANN=A|splice_donor_variant&intron_variant|HIGH|AGAP004089|AGAP004089|transcript|AGAP004089-RA|protein_coding|1/2|c.-113+1G>T||||||,A|5_prime_UTR_variant|MODIFIER|AGAP004089|AGAP004089|transcript|AGAP004089-RB|protein_coding|1/3|c.-163G>T|||||259|,A|upstream_gene_variant|MODIFIER|AGAP004088|AGAP004088|transcript|AGAP004088-RA|protein_coding||c.-2322G>T|||||2261|,A|upstream_gene_variant|MODIFIER|AG…	0	97.5	0	0	0	5.55556	75	25	42.5
2R	49770574	T	A	ANN=A|stop_gained|HIGH|AGAP004104|AGAP004104|transcript|AGAP004104-RA|protein_coding|4/4|c.1726A>T|p.Lys576*|2062/2390|1726/1746|576/581||,A|stop_gained|HIGH|AGAP004104|AGAP004104|transcript|AGAP004104-RB|protein_coding|3/3|c.1726A>T|p.Lys576*|1988/2316|1726/1746|576/581||,A|downstream_gene_variant|MODIFIER|AGAP004103|AGAP004103|transcript|AGAP004103-RA|protein_coding||c.*2477T>A|||||2398|	0	0	0	0	0	5.55556	0	22.5	47.5
2R	49772970	C	A	ANN=A|splice_acceptor_variant&intron_variant|HIGH|AGAP004104|AGAP004104|transcript|AGAP004104-RA|protein_coding|1/3|c.-88-1G>T||||||,A|5_prime_UTR_variant|MODIFIER|AGAP004104|AGAP004104|transcript|AGAP004104-RB|protein_coding|1/3|c.-89G>T|||||89|,A|downstream_gene_variant|MODIFIER|AGAP004103|AGAP004103|transcript|AGAP004103-RA|protein_coding||c.*4873C>A|||||4794|;LOF=(AGAP004104|AGAP004104|2|0.50)	39.4737	0	0	10	12.5	5.55556	0	22.5	47.5
2R	50116470	G	T	ANN=T|stop_gained|HIGH|AGAP004112|AGAP004112|transcript|AGAP004112-RA|protein_coding|3/8|c.228C>A|p.Tyr76*|1347/8371|228/3702|76/1233||;LOF=(AGAP004112|AGAP004112|1|1.00);NMD=(AGAP004112|AGAP004112|1|1.00)	0	0	0	0	0	5.55556	75	25	42.5
2R	50167192	T	A	ANN=A|stop_gained|HIGH|Gr1|AGAP004114|transcript|AGAP004114-RA|protein_coding|2/3|c.755T>A|p.Leu252*|755/1164|755/1164|252/387||,A|upstream_gene_variant|MODIFIER|mRpL55|AGAP004113|transcript|AGAP004113-RA|protein_coding||c.-4385A>T|||||4329|,A|upstream_gene_variant|MODIFIER|AGAP004116|AGAP004116|transcript|AGAP004116-RA|protein_coding||c.-790T>A|||||624|,A|upstream_gene_variant|MODIFIER|AGAP00411…	0	2.5	0	0	25	0	0	0	0
2R	50997345	G	T	ANN=T|splice_donor_variant&intron_variant|HIGH|GSTD1-4|AGAP004164|transcript|AGAP004164-RC|protein_coding|1/2|c.-25+1G>T||||||,T|splice_donor_variant&intron_variant|HIGH|GSTD1-4|AGAP004164|transcript|AGAP004164-RD|protein_coding|1/2|c.-25+1G>T||||||,T|splice_donor_variant&intron_variant|HIGH|GSTD1-4|AGAP004164|transcript|AGAP004164-RA|protein_coding|1/2|c.-25+1G>T||||||,T|splice_donor_variant&int…	0	0	0	0	0	0	0	15	22.5
2R	51224728	T	C	ANN=C|stop_lost|HIGH|AGAP004174|AGAP004174|transcript|AGAP004174-RA|protein_coding|1/1|c.979T>C|p.Ter327Argext*?|1377/1567|979/981|327/326||,C|downstream_gene_variant|MODIFIER|AGAP004175|AGAP004175|transcript|AGAP004175-RA|protein_coding||c.*411A>G|||||226|,C|downstream_gene_variant|MODIFIER|AGAP004176|AGAP004176|transcript|AGAP004176-RA|protein_coding||c.*4371A>G|||||3373|	100	100	100	100	100	94.4444	25	77.5	57.5
2R	51433384	C	T	ANN=T|splice_donor_variant&intron_variant|HIGH|AGAP004186|AGAP004186|transcript|AGAP004186-RA|protein_coding|1/9|c.51+1G>A||||||;LOF=(AGAP004186|AGAP004186|1|1.00)	34.2105	0	55.2632	40	0	11.1111	0	10	0
2R	51790687	C	A	ANN=A|stop_gained|HIGH|Vg|AGAP004203|transcript|AGAP004203-RA|protein_coding|2/3|c.4530C>A|p.Tyr1510*|4572/6299|4530/6156|1510/2051||;LOF=(Vg|AGAP004203|1|1.00);NMD=(Vg|AGAP004203|1|1.00)	0	0	0	25	0	0	0	0	0
2R	52003428	C	T	ANN=T|stop_gained|HIGH|AGAP013482|AGAP013482|transcript|AGAP013482-RA|protein_coding|2/5|c.544C>T|p.Gln182*|544/1386|544/1386|182/461||,T|upstream_gene_variant|MODIFIER|AGAP004219|AGAP004219|transcript|AGAP004219-RA|protein_coding||c.-1240G>A|||||1240|;LOF=(AGAP013482|AGAP013482|1|1.00);NMD=(AGAP013482|AGAP013482|1|1.00)	0	0	0	0	12.5	0	0	10	25
2R	52153146	G	T	ANN=T|stop_gained|HIGH|AGAP029384|AGAP029384|transcript|AGAP029384-RA|protein_coding|2/3|c.241G>T|p.Glu81*|592/1093|241/273|81/90||,T|upstream_gene_variant|MODIFIER|GPR5HT7|AGAP004223|transcript|AGAP004223-RA|protein_coding||c.-943G>T|||||794|	0	60	0	0	0	0	0	0	0
2R	53365394	C	A	ANN=A|stop_gained|HIGH|AGAP004256|AGAP004256|transcript|AGAP004256-RA|protein_coding|8/12|c.1085C>A|p.Ser362*|1455/4251|1085/3741|362/1246||,A|stop_gained|HIGH|AGAP004256|AGAP004256|transcript|AGAP004256-RB|protein_coding|9/13|c.827C>A|p.Ser276*|1482/4278|827/3483|276/1160||;LOF=(AGAP004256|AGAP004256|2|1.00);NMD=(AGAP004256|AGAP004256|2|1.00)	26.3158	0	0	0	0	11.1111	0	0	0
2R	53365567	C	T	ANN=T|stop_gained|HIGH|AGAP004256|AGAP004256|transcript|AGAP004256-RA|protein_coding|8/12|c.1258C>T|p.Gln420*|1628/4251|1258/3741|420/1246||,T|stop_gained|HIGH|AGAP004256|AGAP004256|transcript|AGAP004256-RB|protein_coding|9/13|c.1000C>T|p.Gln334*|1655/4278|1000/3483|334/1160||;LOF=(AGAP004256|AGAP004256|2|1.00);NMD=(AGAP004256|AGAP004256|2|1.00)	0	0	5.26316	45	0	11.1111	0	0	0
2R	53472124	A	T	ANN=T|stop_lost|HIGH|AGAP012999|AGAP012999|transcript|AGAP012999-RA|protein_coding|1/1|c.408A>T|p.Ter136Tyrext*?|408/606|408/408|136/135||,T|3_prime_UTR_variant|MODIFIER|AGAP004264|AGAP004264|transcript|AGAP004264-RA|protein_coding|4/4|c.*446A>T|||||446|,T|downstream_gene_variant|MODIFIER|TO1|AGAP004263|transcript|AGAP004263-RA|protein_coding||c.*2468A>T|||||2361|	100	97.5	100	55	20	55.5556	75	47.5	65
2R	53549361	C	T	ANN=T|splice_donor_variant&intron_variant|HIGH|AGAP004273|AGAP004273|transcript|AGAP004273-RD|protein_coding|4/9|c.609+1G>A||||||,T|splice_donor_variant&intron_variant|HIGH|AGAP004273|AGAP004273|transcript|AGAP004273-RC|protein_coding|4/9|c.594+1G>A||||||,T|intron_variant|MODIFIER|AGAP004273|AGAP004273|transcript|AGAP004273-RB|protein_coding|4/8|c.565+39G>A||||||,T|intron_variant|MODIFIER|AGAP004…	0	27.5	0	0	0	0	0	0	0
2R	53562643	G	A	ANN=A|stop_gained|HIGH|AGAP004273|AGAP004273|transcript|AGAP004273-RD|protein_coding|2/10|c.160C>T|p.Gln54*|431/1828|160/1557|54/518||,A|stop_gained|HIGH|AGAP004273|AGAP004273|transcript|AGAP004273-RC|protein_coding|2/10|c.154C>T|p.Gln52*|224/1612|154/1542|52/513||,A|stop_gained|HIGH|AGAP004273|AGAP004273|transcript|AGAP004273-RB|protein_coding|2/9|c.154C>T|p.Gln52*|249/1481|154/1074|52/357||,A|s…	34.2105	2.5	47.3684	100	100	100	100	100	100
2R	53576612	G	A	ANN=A|stop_gained|HIGH|Ir206|AGAP029200|transcript|AGAP029200-RA|protein_coding|1/1|c.350G>A|p.Trp117*|350/1731|350/1731|117/576||	0	0	0	45	0	5.55556	0	0	0
2R	53918970	C	T	ANN=T|splice_acceptor_variant&intron_variant|HIGH|AGAP013057|AGAP013057|transcript|AGAP013057-RA|protein_coding|1/6|c.-1456-1G>A||||||;LOF=(AGAP013057|AGAP013057|1|1.00)	0	25	0	0	0	0	0	0	0
2R	54269879	C	T	ANN=T|stop_gained|HIGH|AGAP004306|AGAP004306|transcript|AGAP004306-RA|protein_coding|2/2|c.1485G>A|p.Trp495*|1485/1629|1485/1629|495/542||,T|intron_variant|MODIFIER|AGAP013294|AGAP013294|transcript|AGAP013294-RA|protein_coding|2/4|c.31-3823G>A||||||	0	0	44.7368	0	0	0	0	0	0
2R	54947736	A	G	ANN=G|splice_donor_variant&intron_variant|HIGH|AGAP004352|AGAP004352|transcript|AGAP004352-RA|protein_coding|2/4|c.63+2T>C||||||,G|splice_donor_variant&intron_variant|HIGH|AGAP004352|AGAP004352|transcript|AGAP004352-RB|protein_coding|2/4|c.63+2T>C||||||,G|downstream_gene_variant|MODIFIER|AGAP004351|AGAP004351|transcript|AGAP004351-RA|protein_coding||c.*2237A>G|||||2163|,G|downstream_gene_variant|…	0	50	0	0	0	0	0	0	0
2R	54947906	T	C	ANN=C|splice_acceptor_variant&intron_variant|HIGH|AGAP004352|AGAP004352|transcript|AGAP004352-RA|protein_coding|1/4|c.-104-2A>G||||||,C|splice_acceptor_variant&intron_variant|HIGH|AGAP004352|AGAP004352|transcript|AGAP004352-RB|protein_coding|1/4|c.-104-2A>G||||||,C|downstream_gene_variant|MODIFIER|AGAP004351|AGAP004351|transcript|AGAP004351-RA|protein_coding||c.*2407T>C|||||2333|,C|downstream_gen…	0	0	0	15	0	11.1111	0	32.5	42.5
2R	55048542	G	T	ANN=T|stop_gained|HIGH|AGAP004361|AGAP004361|transcript|AGAP004361-RA|protein_coding|4/7|c.1759G>T|p.Gly587*|2555/8016|1759/5670|587/1889||;LOF=(AGAP004361|AGAP004361|1|1.00);NMD=(AGAP004361|AGAP004361|1|1.00)	0	0	44.7368	0	0	11.1111	25	42.5	7.5
2R	55513289	G	A	ANN=A|stop_gained|HIGH|GSTD10|AGAP004383|transcript|AGAP004383-RA|protein_coding|2/2|c.430C>T|p.Arg144*|466/672|430/636|144/211||,A|upstream_gene_variant|MODIFIER|GSTD3|AGAP004382|transcript|AGAP004382-RA|protein_coding||c.-3222C>T|||||3129|	0	0	0	67.5	0	0	0	0	0
2R	55840772	G	C	ANN=C|stop_gained|HIGH|AGAP004411|AGAP004411|transcript|AGAP004411-RA|protein_coding|1/2|c.2705C>G|p.Ser902*|2795/5063|2705/4938|902/1645||,C|downstream_gene_variant|MODIFIER|AGAP004412|AGAP004412|transcript|AGAP004412-RA|protein_coding||c.*4238C>G|||||4170|;LOF=(AGAP004411|AGAP004411|1|1.00);NMD=(AGAP004411|AGAP004411|1|1.00)	47.3684	2.5	44.7368	2.5	87.5	22.2222	0	22.5	45
2R	55934563	C	T	ANN=T|splice_acceptor_variant&intron_variant|HIGH|AGAP004429|AGAP004429|transcript|AGAP004429-RA|protein_coding|1/2|c.30-1G>A||||||,T|upstream_gene_variant|MODIFIER|AGAP004430|AGAP004430|transcript|AGAP004430-RA|protein_coding||c.-1006C>T|||||886|,T|downstream_gene_variant|MODIFIER|AGAP029128|AGAP029128|transcript|AGAP029128-RA|protein_coding||c.*2631C>T|||||2214|;LOF=(AGAP004429|AGAP004429|1|1.0…	39.4737	0	0	0	15	16.6667	0	0	0
2R	55962276	G	A	ANN=A|stop_gained|HIGH|IR41t.1|AGAP004432|transcript|AGAP004432-RA|protein_coding|4/4|c.1683G>A|p.Trp561*|1683/1728|1683/1728|561/575||	0	0	0	0	5	5.55556	0	0	0
2R	56439002	T	A	ANN=A|splice_donor_variant&intron_variant|HIGH|AGAP013508|AGAP013508|transcript|AGAP013508-RA|protein_coding|1/5|c.60+2T>A||||||;LOF=(AGAP013508|AGAP013508|1|1.00)	0	0	0	25	0	5.55556	0	10	0
2R	56694050	A	G	ANN=G|splice_donor_variant&intron_variant|HIGH|AGAP004457|AGAP004457|transcript|AGAP004457-RA|protein_coding|1/5|c.-213+2T>C||||||,G|downstream_gene_variant|MODIFIER|AGAP004458|AGAP004458|transcript|AGAP004458-RA|protein_coding||c.*2029T>C|||||1764|,G|downstream_gene_variant|MODIFIER|AGAP004458|AGAP004458|transcript|AGAP004458-RB|protein_coding||c.*2029T>C|||||1764|,G|downstream_gene_variant|MODI…	0	0	0	0	0	0	25	40	7.5
2R	56711972	G	A	ANN=A|splice_donor_variant&intron_variant|HIGH|AGAP004461|AGAP004461|transcript|AGAP004461-RB|protein_coding|1/2|c.-186+2C>T||||||,A|upstream_gene_variant|MODIFIER|AGAP004460|AGAP004460|transcript|AGAP004460-RA|protein_coding||c.-3694C>T|||||2950|,A|upstream_gene_variant|MODIFIER|RpS25|AGAP004462|transcript|AGAP004462-RA|protein_coding||c.-819G>A|||||819|,A|upstream_gene_variant|MODIFIER|AGAP0044…	73.6842	0	44.7368	0	5	44.4444	75	27.5	47.5
2R	56712793	G	A	ANN=A|start_lost|HIGH|RpS25|AGAP004462|transcript|AGAP004462-RA|protein_coding|1/2|c.3G>A|p.Met1?|3/600|3/468|1/155||,A|upstream_gene_variant|MODIFIER|AGAP004460|AGAP004460|transcript|AGAP004460-RA|protein_coding||c.-4515C>T|||||3771|,A|upstream_gene_variant|MODIFIER|AGAP004461|AGAP004461|transcript|AGAP004461-RA|protein_coding||c.-859C>T|||||506|,A|upstream_gene_variant|MODIFIER|AGAP004464|AGAP0…	0	0	0	0	0	11.1111	0	0	0
2R	56741567	A	G	ANN=G|splice_donor_variant&intron_variant|HIGH|AGAP004474|AGAP004474|transcript|AGAP004474-RA|protein_coding|2/3|c.1179+2T>C||||||,G|upstream_gene_variant|MODIFIER|AGAP013052|AGAP013052|transcript|AGAP013052-RA|protein_coding||c.-736T>C|||||736|,G|downstream_gene_variant|MODIFIER|AGAP029553|AGAP029553|transcript|AGAP029553-RA|protein_coding||c.*1604A>G|||||1518|;LOF=(AGAP004474|AGAP004474|1|1.00)	52.6316	97.5	10.5263	0	15	22.2222	0	0	0
2R	56741568	C	T	ANN=T|splice_donor_variant&intron_variant|HIGH|AGAP004474|AGAP004474|transcript|AGAP004474-RA|protein_coding|2/3|c.1179+1G>A||||||,T|upstream_gene_variant|MODIFIER|AGAP013052|AGAP013052|transcript|AGAP013052-RA|protein_coding||c.-737G>A|||||737|,T|downstream_gene_variant|MODIFIER|AGAP029553|AGAP029553|transcript|AGAP029553-RA|protein_coding||c.*1605C>T|||||1519|;LOF=(AGAP004474|AGAP004474|1|1.00)	52.6316	0	10.5263	0	15	16.6667	0	0	0
2R	56750412	G	T	ANN=T|start_lost|HIGH|IR100i|AGAP004475|transcript|AGAP004475-RA|protein_coding|1/2|c.3G>T|p.Met1?|3/1353|3/1353|1/450||;LOF=(IR100i|AGAP004475|1|1.00)	0	0	0	0	0	0	25	40	7.5
2R	56858201	C	A	ANN=A|stop_gained|HIGH|AGAP004491|AGAP004491|transcript|AGAP004491-RA|protein_coding|1/2|c.1169C>A|p.Ser390*|1296/2795|1169/2580|390/859||,A|downstream_gene_variant|MODIFIER|AGAP004489|AGAP004489|transcript|AGAP004489-RA|protein_coding||c.*4961C>A|||||3945|,A|downstream_gene_variant|MODIFIER|AGAP004490|AGAP004490|transcript|AGAP004490-RA|protein_coding||c.*1915C>A|||||1716|,A|downstream_gene_vari…	65.7895	0	2.63158	0	0	11.1111	0	0	0
2R	57070098	C	G	ANN=G|stop_lost&splice_region_variant|HIGH|AGAP004495|AGAP004495|transcript|AGAP004495-RA|protein_coding|3/3|c.852G>C|p.Ter284Tyrext*?|852/852|852/852|284/283||,G|upstream_gene_variant|MODIFIER|AGAP004496|AGAP004496|transcript|AGAP004496-RA|protein_coding||c.-1702C>G|||||1679|,G|downstream_gene_variant|MODIFIER|AGAP004497|AGAP004497|transcript|AGAP004497-RA|protein_coding||c.*3956G>C|||||3213|	0	0	0	0	0	16.6667	0	0	0
2R	57070157	G	A	ANN=A|stop_gained&splice_region_variant|HIGH|AGAP004495|AGAP004495|transcript|AGAP004495-RA|protein_coding|3/3|c.793C>T|p.Gln265*|793/852|793/852|265/283||,A|upstream_gene_variant|MODIFIER|AGAP004496|AGAP004496|transcript|AGAP004496-RA|protein_coding||c.-1643G>A|||||1620|,A|downstream_gene_variant|MODIFIER|AGAP004497|AGAP004497|transcript|AGAP004497-RA|protein_coding||c.*3897C>T|||||3154|	73.6842	2.5	60.5263	55	75	27.7778	45	62.5	30
2R	57070159	T	C	ANN=C|splice_acceptor_variant&intron_variant|HIGH|AGAP004495|AGAP004495|transcript|AGAP004495-RA|protein_coding|2/2|c.793-2A>G||||||,C|upstream_gene_variant|MODIFIER|AGAP004496|AGAP004496|transcript|AGAP004496-RA|protein_coding||c.-1641T>C|||||1618|,C|downstream_gene_variant|MODIFIER|AGAP004497|AGAP004497|transcript|AGAP004497-RA|protein_coding||c.*3895A>G|||||3152|;LOF=(AGAP004495|AGAP004495|1|1…	73.6842	2.5	60.5263	55	75	27.7778	45	62.5	30
2R	57254641	T	G	ANN=G|start_lost|HIGH|AGAP004516|AGAP004516|transcript|AGAP004516-RA|protein_coding|1/3|c.2T>G|p.Met1?|85/1434|2/1233|1/410||,G|start_lost|HIGH|AGAP004516|AGAP004516|transcript|AGAP004516-RB|protein_coding|1/3|c.2T>G|p.Met1?|85/1451|2/1035|1/344||,G|upstream_gene_variant|MODIFIER|AGAP004515|AGAP004515|transcript|AGAP004515-RA|protein_coding||c.-1134A>C|||||1025|,G|downstream_gene_variant|MODIFIER…	0	90	0	0	0	0	0	0	0
2R	57571013	G	T	ANN=T|splice_donor_variant&intron_variant|HIGH|AGAP004554|AGAP004554|transcript|AGAP004554-RA|protein_coding|1/7|c.-6+1G>T||||||,T|downstream_gene_variant|MODIFIER|AGAP004553|AGAP004553|transcript|AGAP004553-RA|protein_coding||c.*4852G>T|||||4524|;LOF=(AGAP004554|AGAP004554|1|1.00)	0	0	0	0	0	5.55556	0	5	20
2R	57582617	G	A	ANN=A|splice_donor_variant&intron_variant|HIGH|AGAP004555|AGAP004555|transcript|AGAP004555-RA|protein_coding|1/5|c.30+1G>A||||||,A|upstream_gene_variant|MODIFIER|AGAP004556|AGAP004556|transcript|AGAP004556-RA|protein_coding||c.-5020G>A|||||4960|,A|downstream_gene_variant|MODIFIER|AGAP004554|AGAP004554|transcript|AGAP004554-RA|protein_coding||c.*2246G>A|||||1980|;LOF=(AGAP004555|AGAP004555|1|1.00)	73.6842	0	2.63158	0	0	22.2222	45	40	7.5
2R	57636685	C	A	ANN=A|splice_acceptor_variant&intron_variant|HIGH|AGAP013164|AGAP013164|transcript|AGAP013164-RA|protein_coding|1/3|c.70-1G>T||||||,A|downstream_gene_variant|MODIFIER|AGAP004564|AGAP004564|transcript|AGAP004564-RA|protein_coding||c.*3323C>A|||||3148|,A|downstream_gene_variant|MODIFIER|AGAP013254|AGAP013254|transcript|AGAP013254-RA|protein_coding||c.*664G>T|||||579|,A|downstream_gene_variant|MODIF…	0	0	2.63158	32.5	0	0	55	35	47.5
2R	57694432	C	T	ANN=T|stop_gained|HIGH|AGAP004572|AGAP004572|transcript|AGAP004572-RA|protein_coding|7/7|c.1330C>T|p.Gln444*|1463/2481|1330/1641|444/546||,T|stop_gained|HIGH|AGAP004572|AGAP004572|transcript|AGAP004572-RB|protein_coding|8/8|c.1330C>T|p.Gln444*|1770/2788|1330/1641|444/546||	21.0526	0	0	0	0	0	0	0	0
2R	57711827	C	G	ANN=G|stop_lost|HIGH|AGAP004573|AGAP004573|transcript|AGAP004573-RA|protein_coding|9/9|c.2402G>C|p.Ter801Serext*?|3349/4720|2402/2403|801/800||,G|upstream_gene_variant|MODIFIER|AGAP004574|AGAP004574|transcript|AGAP004574-RA|protein_coding||c.-4718C>G|||||4323|,G|downstream_gene_variant|MODIFIER|AGAP013053|AGAP013053|transcript|AGAP013053-RA|protein_coding||c.*2271C>G|||||2061|	0	0	0	0	7.5	11.1111	0	0	0
2R	57739285	G	T	ANN=T|stop_gained|HIGH|AGAP004575|AGAP004575|transcript|AGAP004575-RA|protein_coding|1/3|c.43G>T|p.Glu15*|43/1440|43/1440|15/479||WARNING_TRANSCRIPT_NO_START_CODON,T|upstream_gene_variant|MODIFIER|AGAP004573|AGAP004573|transcript|AGAP004573-RA|protein_coding||c.-3748C>A|||||2801|;LOF=(AGAP004575|AGAP004575|1|1.00);NMD=(AGAP004575|AGAP004575|1|1.00)	0	0	0	0	0	11.1111	0	0	0
2R	57739293	C	A	ANN=A|stop_gained|HIGH|AGAP004575|AGAP004575|transcript|AGAP004575-RA|protein_coding|1/3|c.51C>A|p.Tyr17*|51/1440|51/1440|17/479||WARNING_TRANSCRIPT_NO_START_CODON,A|upstream_gene_variant|MODIFIER|AGAP004573|AGAP004573|transcript|AGAP004573-RA|protein_coding||c.-3756G>T|||||2809|;LOF=(AGAP004575|AGAP004575|1|1.00);NMD=(AGAP004575|AGAP004575|1|1.00)	0	0	0	0	17.5	5.55556	0	0	0
3L	303632	A	C	ANN=C|stop_gained|HIGH|AGAP010313|AGAP010313|transcript|AGAP010313-RA|protein_coding|2/3|c.2414T>G|p.Leu805*|2541/8125|2414/7971|805/2656||;LOF=(AGAP010313|AGAP010313|1|1.00);NMD=(AGAP010313|AGAP010313|1|1.00)	0	90	0	0	0	0	0	0	0
3L	825978	T	C	ANN=C|splice_donor_variant&intron_variant|HIGH|AGAP010324|AGAP010324|transcript|AGAP010324-RA|protein_coding|11/16|c.1105+2T>C||||||;LOF=(AGAP010324|AGAP010324|1|1.00)	0	90	0	0	0	0	0	0	0
3L	851357	C	T	ANN=T|stop_gained|HIGH|AQP3|AGAP010326|transcript|AGAP010326-RA|protein_coding|3/4|c.465G>A|p.Trp155*|568/1327|465/801|155/266||WARNING_TRANSCRIPT_NO_STOP_CODON,T|upstream_gene_variant|MODIFIER|AQP8|AGAP027999|transcript|AGAP027999-RA|protein_coding||c.-900G>A|||||900|;LOF=(AQP3|AGAP010326|1|1.00);NMD=(AQP3|AGAP010326|1|1.00)	0	0	0	20	27.5	11.1111	0	0	0
3L	1016816	C	T	ANN=T|splice_acceptor_variant&intron_variant|HIGH|AGAP010330|AGAP010330|transcript|AGAP010330-RA|protein_coding|1/1|c.154-1G>A||||||;LOF=(AGAP010330|AGAP010330|1|1.00)	28.9474	0	0	0	0	0	0	0	0
3L	1016956	C	A	ANN=A|splice_donor_variant&intron_variant|HIGH|AGAP010330|AGAP010330|transcript|AGAP010330-RA|protein_coding|1/1|c.153+1G>T||||||;LOF=(AGAP010330|AGAP010330|1|1.00)	0	0	0	0	0	27.7778	15	2.5	2.5
3L	1833112	C	A	ANN=A|stop_gained|HIGH|AGAP010342|AGAP010342|transcript|AGAP010342-RA|protein_coding|1/11|c.31G>T|p.Glu11*|394/7647|31/4374|11/1457||;LOF=(AGAP010342|AGAP010342|1|1.00);NMD=(AGAP010342|AGAP010342|1|1.00)	0	27.5	0	0	0	0	0	0	0
3L	2225924	G	A	ANN=A|stop_gained|HIGH|AGAP029275|AGAP029275|transcript|AGAP029275-RA|protein_coding|4/4|c.727C>T|p.Gln243*|824/898|727/771|243/256||,A|upstream_gene_variant|MODIFIER|AGAP029283|AGAP029283|transcript|AGAP029283-RA|protein_coding||c.-506C>T|||||506|,A|downstream_gene_variant|MODIFIER|AGAP010359|AGAP010359|transcript|AGAP010359-RA|protein_coding||c.*4132G>A|||||4132|,A|intron_variant|MODIFIER|AGAP0…	0	17.5	0	0	0	0	0	0	0
3L	2375570	A	T	ANN=T|stop_gained|HIGH|AGAP010379|AGAP010379|transcript|AGAP010379-RA|protein_coding|8/8|c.1730T>A|p.Leu577*|1965/5288|1730/2127|577/708||,T|upstream_gene_variant|MODIFIER|AGAP010377|AGAP010377|transcript|AGAP010377-RA|protein_coding||c.-3963T>A|||||3785|	0	90	0	0	0	0	0	0	0
3L	2708549	G	A	ANN=A|splice_donor_variant&intron_variant|HIGH|AGAP010398|AGAP010398|transcript|AGAP010398-RA|protein_coding|2/2|c.455+1G>A||||||,A|upstream_gene_variant|MODIFIER|AGAP010400|AGAP010400|transcript|AGAP010400-RA|protein_coding||c.-4859G>A|||||4822|,A|downstream_gene_variant|MODIFIER|AGAP010399|AGAP010399|transcript|AGAP010399-RA|protein_coding||c.*1805C>T|||||1600|;LOF=(AGAP010398|AGAP010398|1|1.00)	0	90	0	0	0	0	0	0	0
3L	2870023	C	A	ANN=A|start_lost|HIGH|IR8a|AGAP010411|transcript|AGAP010411-RA|protein_coding|1/2|c.3G>T|p.Met1?|3/2484|3/2484|1/827||WARNING_TRANSCRIPT_NO_STOP_CODON,A|intron_variant|MODIFIER|AGAP010410|AGAP010410|transcript|AGAP010410-RA|protein_coding|6/8|c.2694+5079C>A||||||,A|intron_variant|MODIFIER|AGAP010410|AGAP010410|transcript|AGAP010410-RB|protein_coding|5/7|c.2694+5079C>A||||||;LOF=(IR8a|AGAP010411|1…	57.8947	0	0	0	0	0	0	0	0
3L	2906039	G	A	ANN=A|stop_gained|HIGH|AGAP010412|AGAP010412|transcript|AGAP010412-RA|protein_coding|1/2|c.2G>A|p.Trp1*|119/681|2/201|1/66||WARNING_TRANSCRIPT_NO_START_CODON,A|upstream_gene_variant|MODIFIER|AGAP010413|AGAP010413|transcript|AGAP010413-RA|protein_coding||c.-5003G>A|||||4447|,A|downstream_gene_variant|MODIFIER|aga-mir-989|AGAP013705|transcript|AGAP013705-RA|pseudogene||n.*514G>A|||||514|	57.8947	10	21.0526	75	70	72.2222	85	22.5	17.5
3L	2910575	T	A	ANN=A|splice_donor_variant&intron_variant|HIGH|AGAP010413|AGAP010413|transcript|AGAP010413-RA|protein_coding|1/13|c.-469+2T>A||||||,A|downstream_gene_variant|MODIFIER|AGAP010412|AGAP010412|transcript|AGAP010412-RA|protein_coding||c.*4247T>A|||||3884|WARNING_TRANSCRIPT_NO_START_CODON;LOF=(AGAP010413|AGAP010413|1|1.00)	0	0	36.8421	42.5	20	16.6667	100	25	20
3L	2990897	G	A	ANN=A|stop_gained|HIGH|AGAP010417|AGAP010417|transcript|AGAP010417-RA|protein_coding|7/10|c.895C>T|p.Gln299*|1204/2749|895/1818|299/605||,A|upstream_gene_variant|MODIFIER|ABCA8|AGAP010416|transcript|AGAP010416-RA|protein_coding||c.-3214C>T|||||2490|;LOF=(AGAP010417|AGAP010417|1|1.00);NMD=(AGAP010417|AGAP010417|1|1.00)	0	0	0	32.5	5	0	0	0	0
3L	3945596	C	T	ANN=T|splice_donor_variant&intron_variant|HIGH|AGAP010464|AGAP010464|transcript|AGAP010464-RB|protein_coding|2/3|c.276+1G>A||||||,T|upstream_gene_variant|MODIFIER|AGAP010462|AGAP010462|transcript|AGAP010462-RA|protein_coding||c.-1784G>A|||||1465|,T|upstream_gene_variant|MODIFIER|AGAP028094|AGAP028094|transcript|AGAP028094-RA|protein_coding||c.-3720C>T|||||3683|,T|upstream_gene_variant|MODIFIER|AG…	0	0	0	0	0	11.1111	0	0	0
3L	4172754	C	G	ANN=G|start_lost|HIGH|AGAP010475|AGAP010475|transcript|AGAP010475-RA|protein_coding|1/3|c.3G>C|p.Met1?|3/837|3/837|1/278||,G|upstream_gene_variant|MODIFIER|AGAP010476|AGAP010476|transcript|AGAP010476-RB|protein_coding||c.-3820C>G|||||3575|,G|upstream_gene_variant|MODIFIER|AGAP010476|AGAP010476|transcript|AGAP010476-RA|protein_coding||c.-3820C>G|||||3619|,G|downstream_gene_variant|MODIFIER|AGAP010…	0	0	0	32.5	0	0	0	0	0
3L	4764458	G	T	ANN=T|stop_gained|HIGH|AGAP010485|AGAP010485|transcript|AGAP010485-RA|protein_coding|4/4|c.1778C>A|p.Ser593*|1935/2142|1778/1845|593/614||	13.1579	0	0	0	0	0	0	0	0
3L	4901258	C	A	ANN=A|stop_gained|HIGH|AGAP010487|AGAP010487|transcript|AGAP010487-RA|protein_coding|3/3|c.144C>A|p.Tyr48*|662/747|144/186|48/61||,A|downstream_gene_variant|MODIFIER|AGAP028205|AGAP028205|transcript|AGAP028205-RA|protein_coding||c.*1987G>T|||||1859|	0	92.5	0	0	0	0	0	0	0
3L	5124951	A	G	ANN=G|stop_lost&splice_region_variant|HIGH|Or43|AGAP010504|transcript|AGAP010504-RA|protein_coding|5/5|c.1159T>C|p.Ter387Argext*?|1159/1161|1159/1161|387/386||	0	0	0	32.5	0	5.55556	0	0	0
3L	5126042	A	T	ANN=T|stop_gained|HIGH|Or43|AGAP010504|transcript|AGAP010504-RA|protein_coding|2/5|c.270T>A|p.Tyr90*|270/1161|270/1161|90/386||;LOF=(Or43|AGAP010504|1|1.00);NMD=(Or43|AGAP010504|1|1.00)	0	0	0	0	0	0	0	72.5	80
3L	5243023	G	T	ANN=T|splice_acceptor_variant&intron_variant|HIGH|AGAP010508|AGAP010508|transcript|AGAP010508-RA|protein_coding|4/5|c.705-1G>T||||||,T|downstream_gene_variant|MODIFIER|Or24|AGAP010507|transcript|AGAP010507-RA|protein_coding||c.*3081G>T|||||3081|,T|downstream_gene_variant|MODIFIER|AGAP010509|AGAP010509|transcript|AGAP010509-RA|protein_coding||c.*1001C>A|||||893|;LOF=(AGAP010508|AGAP010508|1|1.00)	0	7.5	0	0	20	0	0	0	0
3L	5582982	T	G	ANN=G|splice_acceptor_variant&intron_variant|HIGH|MnSOD1|AGAP010517|transcript|AGAP010517-RB|protein_coding|1/4|c.-25-2A>C||||||,G|5_prime_UTR_variant|MODIFIER|MnSOD1|AGAP010517|transcript|AGAP010517-RA|protein_coding|1/4|c.-27A>C|||||27|,G|downstream_gene_variant|MODIFIER|AGAP010516|AGAP010516|transcript|AGAP010516-RA|protein_coding||c.*2542T>G|||||1442|,G|downstream_gene_variant|MODIFIER|AGAP01…	0	92.5	0	0	0	0	0	0	0
3L	5645783	G	C	ANN=C|stop_lost|HIGH|tRNA-Asp|AGAP010522|transcript|AGAP010522-RA|protein_coding|1/1|c.15G>C|p.Ter5Tyrext*?|15/72|15/72|5/23||WARNING_TRANSCRIPT_NO_START_CODON,C|upstream_gene_variant|MODIFIER|tRNA-Asp|AGAP010524|transcript|AGAP010524-RA|protein_coding||c.-2414G>C|||||2414|WARNING_TRANSCRIPT_NO_START_CODON,C|upstream_gene_variant|MODIFIER|tRNA-Asp|AGAP010525|transcript|AGAP010525-RA|protein_codin…	0	0	26.3158	0	0	0	0	0	0
3L	6058423	G	C	ANN=C|splice_donor_variant&intron_variant|HIGH|AGAP010545|AGAP010545|transcript|AGAP010545-RA|protein_coding|5/10|c.601+1G>C||||||,C|upstream_gene_variant|MODIFIER|CLIPE5|AGAP028728|transcript|AGAP028728-RA|protein_coding||c.-3021G>C|||||2980|;LOF=(AGAP010545|AGAP010545|1|1.00)	0	0	7.89474	5	0	16.6667	15	2.5	2.5
3L	6058844	G	A	ANN=A|stop_gained|HIGH|AGAP010545|AGAP010545|transcript|AGAP010545-RA|protein_coding|7/11|c.903G>A|p.Trp301*|935/2899|903/2802|301/933||,A|upstream_gene_variant|MODIFIER|CLIPE5|AGAP028728|transcript|AGAP028728-RA|protein_coding||c.-2600G>A|||||2559|;LOF=(AGAP010545|AGAP010545|1|1.00);NMD=(AGAP010545|AGAP010545|1|1.00)	0	0	0	0	17.5	0	0	0	0
3L	6307480	T	A	ANN=A|stop_gained|HIGH|AGAP010554|AGAP010554|transcript|AGAP010554-RA|protein_coding|2/6|c.344T>A|p.Leu115*|418/2818|344/1254|115/417||,A|upstream_gene_variant|MODIFIER|AGAP010553|AGAP010553|transcript|AGAP010553-RA|protein_coding||c.-909A>T|||||807|;LOF=(AGAP010554|AGAP010554|1|1.00);NMD=(AGAP010554|AGAP010554|1|1.00)	0	0	0	22.5	0	0	0	0	0
3L	6307666	A	C	ANN=C|splice_acceptor_variant&intron_variant|HIGH|AGAP010554|AGAP010554|transcript|AGAP010554-RA|protein_coding|2/5|c.449-2A>C||||||,C|upstream_gene_variant|MODIFIER|AGAP010553|AGAP010553|transcript|AGAP010553-RA|protein_coding||c.-1095T>G|||||993|;LOF=(AGAP010554|AGAP010554|1|1.00)	71.0526	0	0	32.5	27.5	27.7778	15	75	82.5
3L	6339471	T	C	ANN=C|splice_donor_variant&intron_variant|HIGH|AGAP010555|AGAP010555|transcript|AGAP010555-RA|protein_coding|2/4|c.138+2T>C||||||;LOF=(AGAP010555|AGAP010555|1|1.00)	100	82.5	100	100	100	100	100	100	100
3L	6421619	G	A	ANN=A|stop_gained|HIGH|AGAP010565|AGAP010565|transcript|AGAP010565-RA|protein_coding|3/3|c.313C>T|p.Gln105*|695/722|313/336|105/111||WARNING_TRANSCRIPT_NO_START_CODON,A|stop_gained|HIGH|AGAP010565|AGAP010565|transcript|AGAP010565-RB|protein_coding|2/2|c.313C>T|p.Gln105*|578/704|313/336|105/111||WARNING_TRANSCRIPT_NO_START_CODON,A|stop_gained|HIGH|AGAP010565|AGAP010565|transcript|AGAP010565-RC|pro…	0	92.5	0	0	0	0	0	0	0
3L	6423108	G	A	ANN=A|splice_donor_variant&intron_variant|HIGH|AGAP010565|AGAP010565|transcript|AGAP010565-RA|protein_coding|2/2|c.-111+2C>T||||||WARNING_TRANSCRIPT_NO_START_CODON,A|upstream_gene_variant|MODIFIER|AGAP010564|AGAP010564|transcript|AGAP010564-RA|protein_coding||c.-1762C>T|||||1643|,A|intron_variant|MODIFIER|AGAP010565|AGAP010565|transcript|AGAP010565-RB|protein_coding|1/1|c.-111+159C>T||||||WARNING…	0	92.5	0	0	0	0	0	0	0
3L	6437212	G	T	ANN=T|stop_gained|HIGH|AGAP010568|AGAP010568|transcript|AGAP010568-RA|protein_coding|5/5|c.1193C>A|p.Ser398*|1250/1358|1193/1197|398/398||,T|upstream_gene_variant|MODIFIER|AGAP010567|AGAP010567|transcript|AGAP010567-RA|protein_coding||c.-725C>A|||||356|,T|downstream_gene_variant|MODIFIER|tRNA-Ala|AGAP010569|transcript|AGAP010569-RA|protein_coding||c.*3109C>A|||||3109|WARNING_TRANSCRIPT_NO_START_C…	0	0	0	0	27.5	0	0	0	0
3L	6443156	C	A	ANN=A|stop_gained|HIGH|AGAP010571|AGAP010571|transcript|AGAP010571-RA|protein_coding|2/2|c.3181G>T|p.Glu1061*|3255/4458|3181/4353|1061/1450||,A|upstream_gene_variant|MODIFIER|AGAP010568|AGAP010568|transcript|AGAP010568-RA|protein_coding||c.-4291G>T|||||4234|,A|upstream_gene_variant|MODIFIER|tRNA-Ala|AGAP010569|transcript|AGAP010569-RA|protein_coding||c.-2764G>T|||||2764|WARNING_TRANSCRIPT_NO_STAR…	57.8947	0	0	0	0	0	0	0	0
3L	6591873	G	A	ANN=A|stop_gained|HIGH|AGAP010596|AGAP010596|transcript|AGAP010596-RA|protein_coding|3/3|c.1717C>T|p.Arg573*|2080/2858|1717/1725|573/574||	0	7.5	0	22.5	40	50	0	0	0
3L	7591153	G	A	ANN=A|stop_gained|HIGH|AGAP029073|AGAP029073|transcript|AGAP029073-RA|protein_coding|3/9|c.235C>T|p.Arg79*|235/1578|235/1578|79/525||;LOF=(AGAP029073|AGAP029073|1|1.00);NMD=(AGAP029073|AGAP029073|1|1.00)	13.1579	0	0	0	0	0	0	0	0
3L	7797377	G	A	ANN=A|stop_gained|HIGH|AGAP010637|AGAP010637|transcript|AGAP010637-RA|protein_coding|1/1|c.756G>A|p.Trp252*|756/1161|756/1161|252/386||	0	0	0	0	0	0	75	17.5	12.5
3L	7954374	G	A	ANN=A|stop_gained|HIGH|SG8|AGAP010647|transcript|AGAP010647-RA|protein_coding|1/2|c.391C>T|p.Gln131*|391/675|391/675|131/224||,A|intron_variant|MODIFIER|AGAP010646|AGAP010646|transcript|AGAP010646-RA|protein_coding|1/4|c.58-4111C>T||||||WARNING_TRANSCRIPT_NO_START_CODON;LOF=(SG8|AGAP010647|1|1.00);NMD=(SG8|AGAP010647|1|1.00)	0	0	13.1579	0	0	0	0	0	0
3L	7954762	C	G	ANN=G|start_lost|HIGH|SG8|AGAP010647|transcript|AGAP010647-RA|protein_coding|1/2|c.3G>C|p.Met1?|3/675|3/675|1/224||,G|intron_variant|MODIFIER|AGAP010646|AGAP010646|transcript|AGAP010646-RA|protein_coding|1/4|c.58-4499G>C||||||WARNING_TRANSCRIPT_NO_START_CODON;LOF=(SG8|AGAP010647|1|1.00)	0	7.5	21.0526	0	20	0	0	0	0
3L	8120636	G	T	ANN=T|stop_gained|HIGH|AGAP010658|AGAP010658|transcript|AGAP010658-RA|protein_coding|3/3|c.798C>A|p.Tyr266*|822/2450|798/2097|266/698||,T|upstream_gene_variant|MODIFIER|AGAP029203|AGAP029203|transcript|AGAP029203-RA|protein_coding||c.-4591C>A|||||4580|WARNING_TRANSCRIPT_NO_STOP_CODON	0	22.5	0	0	0	0	0	0	0
3L	8163133	C	A	ANN=A|stop_gained|HIGH|AGAP010663|AGAP010663|transcript|AGAP010663-RA|protein_coding|2/3|c.421G>T|p.Glu141*|502/1414|421/759|141/252||,A|upstream_gene_variant|MODIFIER|tRNA-Asp|AGAP010664|transcript|AGAP010664-RA|protein_coding||c.-2345C>A|||||2345|WARNING_TRANSCRIPT_NO_START_CODON,A|upstream_gene_variant|MODIFIER|tRNA-Asp|AGAP010665|transcript|AGAP010665-RA|protein_coding||c.-4131C>A|||||4131|WA…	0	15	0	0	0	0	0	0	0
3L	8667693	C	A	ANN=A|splice_acceptor_variant&intron_variant|HIGH|AGAP010694|AGAP010694|transcript|AGAP010694-RA|protein_coding|1/7|c.-423-1G>T||||||;LOF=(AGAP010694|AGAP010694|1|1.00)	0	22.5	0	0	0	0	0	0	0
3L	8754813	G	T	ANN=T|stop_gained|HIGH|AGAP010703|AGAP010703|transcript|AGAP010703-RA|protein_coding|1/2|c.18C>A|p.Tyr6*|18/1284|18/1284|6/427||,T|downstream_gene_variant|MODIFIER|AGAP010702|AGAP010702|transcript|AGAP010702-RA|protein_coding||c.*1509G>T|||||1463|;LOF=(AGAP010703|AGAP010703|1|1.00);NMD=(AGAP010703|AGAP010703|1|1.00)	0	0	0	30	22.5	16.6667	0	42.5	32.5
3L	8899728	T	A	ANN=A|stop_gained|HIGH|AGAP010710|AGAP010710|transcript|AGAP010710-RB|protein_coding|6/6|c.3398T>A|p.Leu1133*|4226/5679|3398/3624|1133/1207||,A|stop_gained|HIGH|AGAP010710|AGAP010710|transcript|AGAP010710-RA|protein_coding|6/6|c.3347T>A|p.Leu1116*|3737/5190|3347/3573|1116/1190||,A|downstream_gene_variant|MODIFIER|AGAP010711|AGAP010711|transcript|AGAP010711-RA|protein_coding||c.*1832A>T|||||1591|	0	92.5	0	0	0	0	0	0	0
3L	8962467	C	T	ANN=T|stop_gained|HIGH|AGAP029609|AGAP029609|transcript|AGAP029609-RA|protein_coding|1/11|c.4C>T|p.Gln2*|28/3318|4/3291|2/1096||;LOF=(AGAP029609|AGAP029609|1|1.00);NMD=(AGAP029609|AGAP029609|1|1.00)	100	92.5	76.3158	100	80	100	100	100	100
3L	9008482	C	T	ANN=T|splice_acceptor_variant&intron_variant|HIGH|AGAP010727|AGAP010727|transcript|AGAP010727-RA|protein_coding|1/3|c.-84-1G>A||||||,T|upstream_gene_variant|MODIFIER|AGAP010729|AGAP010729|transcript|AGAP010729-RA|protein_coding||c.-3257C>T|||||2949|,T|downstream_gene_variant|MODIFIER|AGAP010728|AGAP010728|transcript|AGAP010728-RA|protein_coding||c.*1293G>A|||||880|;LOF=(AGAP010727|AGAP010727|1|1.…	0	0	0	0	0	0	0	42.5	32.5
3L	10107443	G	A	ANN=A|stop_gained|HIGH|AGAP010770|AGAP010770|transcript|AGAP010770-RA|protein_coding|4/5|c.1170G>A|p.Trp390*|1328/2034|1170/1563|390/520||,A|upstream_gene_variant|MODIFIER|AGAP010771|AGAP010771|transcript|AGAP010771-RA|protein_coding||c.-3045G>A|||||3045|WARNING_TRANSCRIPT_NO_START_CODON,A|downstream_gene_variant|MODIFIER|AGAP010769|AGAP010769|transcript|AGAP010769-RA|protein_coding||c.*3438G>A||…	42.1053	0	0	0	0	0	0	0	0
3L	10107924	T	A	ANN=A|stop_lost|HIGH|AGAP010770|AGAP010770|transcript|AGAP010770-RA|protein_coding|5/5|c.1561T>A|p.Ter521Lysext*?|1719/2034|1561/1563|521/520||,A|upstream_gene_variant|MODIFIER|AGAP010771|AGAP010771|transcript|AGAP010771-RA|protein_coding||c.-2564T>A|||||2564|WARNING_TRANSCRIPT_NO_START_CODON,A|downstream_gene_variant|MODIFIER|AGAP010769|AGAP010769|transcript|AGAP010769-RA|protein_coding||c.*3919…	0	37.5	0	0	0	0	0	0	0
3L	10112735	G	T	ANN=T|stop_gained|HIGH|AGAP010771|AGAP010771|transcript|AGAP010771-RA|protein_coding|1/2|c.2248G>T|p.Glu750*|2248/2949|2248/2949|750/982||WARNING_TRANSCRIPT_NO_START_CODON,T|downstream_gene_variant|MODIFIER|AGAP010770|AGAP010770|transcript|AGAP010770-RA|protein_coding||c.*4809G>T|||||4496|;LOF=(AGAP010771|AGAP010771|1|1.00);NMD=(AGAP010771|AGAP010771|1|1.00)	0	0	0	0	0	33.3333	0	0	0
3L	10281064	C	T	ANN=T|stop_gained|HIGH|AGAP029724|AGAP029724|transcript|AGAP029724-RA|protein_coding|12/13|c.4081C>T|p.Gln1361*|4137/4710|4081/4488|1361/1495||,T|upstream_gene_variant|MODIFIER|AGAP029723|AGAP029723|transcript|AGAP029723-RA|protein_coding||c.-948C>T|||||916|,T|downstream_gene_variant|MODIFIER|AGAP010782|AGAP010782|transcript|AGAP010782-RA|protein_coding||c.*3246G>A|||||2605|;LOF=(AGAP029724|AGAP0…	0	92.5	0	0	0	0	0	0	0
3L	10283389	G	T	ANN=T|stop_gained|HIGH|AGAP029723|AGAP029723|transcript|AGAP029723-RA|protein_coding|3/3|c.1240G>T|p.Gly414*|1272/1494|1240/1392|414/463||,T|downstream_gene_variant|MODIFIER|AGAP029724|AGAP029724|transcript|AGAP029724-RA|protein_coding||c.*1849G>T|||||1683|,T|downstream_gene_variant|MODIFIER|AGAP010782|AGAP010782|transcript|AGAP010782-RA|protein_coding||c.*921C>A|||||280|	0	0	0	0	0	0	0	72.5	77.5
3L	10558518	A	G	ANN=G|splice_donor_variant&intron_variant|HIGH|AGAP029080|AGAP029080|transcript|AGAP029080-RA|protein_coding|1/3|c.49+2T>C||||||,G|upstream_gene_variant|MODIFIER|AGAP010798|AGAP010798|transcript|AGAP010798-RA|protein_coding||c.-1156T>C|||||1156|;LOF=(AGAP029080|AGAP029080|1|1.00)	57.8947	92.5	36.8421	100	40	44.4444	25	10	7.5
3L	10802378	C	T	ANN=T|stop_gained|HIGH|AGAP029156|AGAP029156|transcript|AGAP029156-RA|protein_coding|1/4|c.25C>T|p.Arg9*|80/935|25/801|9/266||,T|downstream_gene_variant|MODIFIER|HPX14|AGAP010810|transcript|AGAP010810-RA|protein_coding||c.*4833C>T|||||4833|;LOF=(AGAP029156|AGAP029156|1|1.00);NMD=(AGAP029156|AGAP029156|1|1.00)	0	10	0	0	0	0	0	0	0
3L	10842174	T	A	ANN=A|splice_acceptor_variant&intron_variant|HIGH|AGAP029260|AGAP029260|transcript|AGAP029260-RA|protein_coding|2/2|c.224-2A>T||||||;LOF=(AGAP029260|AGAP029260|1|1.00)	0	0	0	42.5	0	5.55556	10	7.5	5
3L	10909205	C	T	ANN=T|stop_gained|HIGH|AGAP010811|AGAP010811|transcript|AGAP010811-RA|protein_coding|1/1|c.295C>T|p.Gln99*|329/1167|295/1116|99/371||	0	17.5	0	0	0	0	0	0	0
3L	11185879	A	C	ANN=C|splice_donor_variant&intron_variant|HIGH|TEP6|AGAP010814|transcript|AGAP010814-RA|protein_coding|11/11|c.3904+2T>G||||||,C|upstream_gene_variant|MODIFIER|TEP18|AGAP010813|transcript|AGAP010813-RA|protein_coding||c.-4644T>G|||||4643|WARNING_TRANSCRIPT_NO_STOP_CODON;LOF=(TEP6|AGAP010814|1|1.00)	0	0	21.0526	0	0	0	45	2.5	5
3L	11187440	C	A	ANN=A|stop_gained|HIGH|TEP6|AGAP010814|transcript|AGAP010814-RA|protein_coding|9/12|c.2482G>T|p.Gly828*|2482/3996|2482/3996|828/1331||;LOF=(TEP6|AGAP010814|1|1.00);NMD=(TEP6|AGAP010814|1|1.00)	0	0	0	0	0	0	0	72.5	77.5
3L	11284990	G	C	ANN=C|splice_acceptor_variant&intron_variant|HIGH|TEP11|AGAP010818|transcript|AGAP010818-RA|protein_coding|5/13|c.1317-1G>C||||||;LOF=(TEP11|AGAP010818|1|1.00)	0	0	28.9474	27.5	35	44.4444	0	0	0
3L	11285910	C	G	ANN=G|stop_gained|HIGH|TEP11|AGAP010818|transcript|AGAP010818-RA|protein_coding|8/14|c.2090C>G|p.Ser697*|2090/3710|2090/2850|697/949||;LOF=(TEP11|AGAP010818|1|1.00);NMD=(TEP11|AGAP010818|1|1.00)	0	0	0	0	0	0	0	77.5	77.5
3L	11286260	G	T	ANN=T|stop_gained|HIGH|TEP11|AGAP010818|transcript|AGAP010818-RA|protein_coding|9/14|c.2383G>T|p.Glu795*|2383/3710|2383/2850|795/949||,T|upstream_gene_variant|MODIFIER|TEP10|AGAP010819|transcript|AGAP010819-RA|protein_coding||c.-4843G>T|||||4843|;LOF=(TEP11|AGAP010818|1|1.00);NMD=(TEP11|AGAP010818|1|1.00)	0	0	0	0	0	0	0	47.5	50
3L	11287059	G	T	ANN=T|stop_gained|HIGH|TEP11|AGAP010818|transcript|AGAP010818-RA|protein_coding|12/14|c.2659G>T|p.Glu887*|2659/3710|2659/2850|887/949||,T|upstream_gene_variant|MODIFIER|TEP10|AGAP010819|transcript|AGAP010819-RA|protein_coding||c.-4044G>T|||||4044|	0	0	34.2105	52.5	62.5	50	15	5	2.5
3L	11497462	G	A	ANN=A|splice_acceptor_variant&intron_variant|HIGH|AGAP010825|AGAP010825|transcript|AGAP010825-RA|protein_coding|1/1|c.298-1G>A||||||WARNING_TRANSCRIPT_NO_START_CODON;LOF=(AGAP010825|AGAP010825|1|1.00)	13.1579	0	0	0	0	0	0	0	0
3L	11509294	T	A	ANN=A|start_lost|HIGH|CASPS13|AGAP010826|transcript|AGAP010826-RA|protein_coding|1/4|c.2T>A|p.Met1?|133/1356|2/945|1/314||,A|upstream_gene_variant|MODIFIER|CASPS10|AGAP010827|transcript|AGAP010827-RA|protein_coding||c.-1754T>A|||||1618|;LOF=(CASPS13|AGAP010826|1|1.00)	0	85	0	0	0	0	0	0	0
3L	11595764	T	A	ANN=A|stop_gained|HIGH|TEP9|AGAP010830|transcript|AGAP010830-RA|protein_coding|2/12|c.155T>A|p.Leu52*|199/4202|155/3960|52/1319||;LOF=(TEP9|AGAP010830|1|1.00);NMD=(TEP9|AGAP010830|1|1.00)	21.0526	0	0	0	0	0	0	0	0
3L	11595921	G	A	ANN=A|splice_acceptor_variant&intron_variant|HIGH|TEP9|AGAP010830|transcript|AGAP010830-RA|protein_coding|2/11|c.259-1G>A||||||;LOF=(TEP9|AGAP010830|1|1.00)	13.1579	0	0	0	0	0	0	0	0
3L	11726018	A	T	ANN=T|start_lost|HIGH|Pex2|AGAP010836|transcript|AGAP010836-RA|protein_coding|1/3|c.2T>A|p.Met1?|45/954|2/861|1/286||,T|upstream_gene_variant|MODIFIER|AGAP010834|AGAP010834|transcript|AGAP010834-RA|protein_coding||c.-3672T>A|||||3265|,T|upstream_gene_variant|MODIFIER|AGAP029139|AGAP029139|transcript|AGAP029139-RA|protein_coding||c.-738A>T|||||562|,T|upstream_gene_variant|MODIFIER|AGAP010837|AGAP0…	0	0	0	5	0	11.1111	0	0	0
3L	11735047	G	A	ANN=A|splice_donor_variant&intron_variant|HIGH|AGAP010837|AGAP010837|transcript|AGAP010837-RA|protein_coding|8/15|c.1215+1G>A||||||,A|downstream_gene_variant|MODIFIER|AGAP028502|AGAP028502|transcript|AGAP028502-RA|protein_coding||c.*8928C>T|||||4598|;LOF=(AGAP010837|AGAP010837|1|1.00)	100	0	7.89474	67.5	57.5	55.5556	5	60	40
3L	11748551	C	T	ANN=T|stop_gained|HIGH|AGAP029481|AGAP029481|transcript|AGAP029481-RA|protein_coding|3/5|c.1099C>T|p.Gln367*|1307/3095|1099/2241|367/746||,T|upstream_gene_variant|MODIFIER|AGAP028502|AGAP028502|transcript|AGAP028502-RA|protein_coding||c.-2106G>A|||||1795|;LOF=(AGAP029481|AGAP029481|1|1.00);NMD=(AGAP029481|AGAP029481|1|1.00)	0	27.5	0	0	0	0	0	0	0
3L	11932561	C	T	ANN=T|stop_gained|HIGH|AGAP010845|AGAP010845|transcript|AGAP010845-RB|protein_coding|5/5|c.1036C>T|p.Gln346*|1932/2075|1036/1053|346/350||,T|intron_variant|MODIFIER|AGAP010845|AGAP010845|transcript|AGAP010845-RA|protein_coding|4/4|c.521-165C>T||||||	0	7.5	7.89474	5	75	44.4444	20	82.5	80
3L	11945989	C	T	ANN=T|start_lost|HIGH|AGAP010847|AGAP010847|transcript|AGAP010847-RA|protein_coding|1/1|c.3G>A|p.Met1?|3/543|3/543|1/180||,T|downstream_gene_variant|MODIFIER|AGAP010846|AGAP010846|transcript|AGAP010846-RA|protein_coding||c.*1611C>T|||||1611|WARNING_TRANSCRIPT_NO_START_CODON;LOF=(AGAP010847|AGAP010847|1|1.00)	0	0	0	0	0	0	75	2.5	5
3L	11983319	G	A	ANN=A|start_lost|HIGH|AGAP029056|AGAP029056|transcript|AGAP029056-RA|protein_coding|1/4|c.3G>A|p.Met1?|3/1281|3/1281|1/426||;LOF=(AGAP029056|AGAP029056|1|1.00)	0	0	0	0	0	0	0	80	77.5
3L	11993652	T	A	ANN=A|splice_donor_variant&intron_variant|HIGH|AGAP010849|AGAP010849|transcript|AGAP010849-RA|protein_coding|1/4|c.-239+2T>A||||||;LOF=(AGAP010849|AGAP010849|1|1.00)	0	12.5	0	0	0	0	0	0	0
3L	12108132	T	A	ANN=A|stop_gained|HIGH|NAT5|AGAP028615|transcript|AGAP028615-RA|protein_coding|6/7|c.1659T>A|p.Cys553*|1839/2109|1659/1923|553/640||,A|upstream_gene_variant|MODIFIER|AGAP010860|AGAP010860|transcript|AGAP010860-RA|protein_coding||c.-2757T>A|||||2562|	0	0	0	0	0	11.1111	0	0	0
3L	12118380	G	A	ANN=A|stop_gained|HIGH|AGAP029307|AGAP029307|transcript|AGAP029307-RA|protein_coding|1/5|c.261G>A|p.Trp87*|463/1900|261/1626|87/541||,A|upstream_gene_variant|MODIFIER|AGAP029591|AGAP029591|transcript|AGAP029591-RA|protein_coding||c.-4437G>A|||||4242|,A|downstream_gene_variant|MODIFIER|AGAP010860|AGAP010860|transcript|AGAP010860-RA|protein_coding||c.*2690G>A|||||1271|;LOF=(AGAP029307|AGAP029307|1|…	0	0	65.7895	0	0	0	0	0	0
3L	12909299	C	T	ANN=T|stop_gained|HIGH|AGAP028697|AGAP028697|transcript|AGAP028697-RA|protein_coding|5/5|c.1739G>A|p.Trp580*|1791/1897|1739/1755|580/584||,T|upstream_gene_variant|MODIFIER|COE09895|AGAP028696|transcript|AGAP028696-RA|protein_coding||c.-4599G>A|||||4473|,T|upstream_gene_variant|MODIFIER|AGAP028695|AGAP028695|transcript|AGAP028695-RA|protein_coding||c.-1928G>A|||||1871|,T|downstream_gene_variant|MO…	28.9474	0	0	0	25	27.7778	0	0	0
3L	12910944	A	G	ANN=G|splice_donor_variant&intron_variant|HIGH|AGAP028697|AGAP028697|transcript|AGAP028697-RA|protein_coding|1/4|c.363+2T>C||||||,G|upstream_gene_variant|MODIFIER|AGAP028695|AGAP028695|transcript|AGAP028695-RA|protein_coding||c.-3573T>C|||||3516|,G|downstream_gene_variant|MODIFIER|AGAP028618|AGAP028618|transcript|AGAP028618-RA|protein_coding||c.*3087T>C|||||2765|;LOF=(AGAP028697|AGAP028697|1|1.00)	0	0	0	30	20	0	0	0	0
3L	12931189	G	A	ANN=A|stop_gained|HIGH|COE09941|AGAP028426|transcript|AGAP028426-RA|protein_coding|2/5|c.406C>T|p.Gln136*|406/1931|406/1760|136/585||WARNING_TRANSCRIPT_INCOMPLETE,A|upstream_gene_variant|MODIFIER|COE09916|AGAP010917|transcript|AGAP010917-RA|protein_coding||c.-2743G>A|||||2430|;LOF=(COE09941|AGAP028426|1|1.00);NMD=(COE09941|AGAP028426|1|1.00)	100	100	100	45	100	83.3333	35	15	20
3L	13191442	G	A	ANN=A|splice_acceptor_variant&intron_variant|HIGH|AGAP010925|AGAP010925|transcript|AGAP010925-RA|protein_coding|1/1|c.89-1G>A||||||,A|upstream_gene_variant|MODIFIER|Pex1|AGAP010924|transcript|AGAP010924-RA|protein_coding||c.-931C>T|||||787|;LOF=(AGAP010925|AGAP010925|1|1.00)	0	0	0	0	25	5.55556	0	0	0
3L	13222118	T	C	ANN=C|splice_donor_variant&intron_variant|HIGH|AGAP010926|AGAP010926|transcript|AGAP010926-RA|protein_coding|3/5|c.870+2T>C||||||WARNING_TRANSCRIPT_NO_STOP_CODON;LOF=(AGAP010926|AGAP010926|1|1.00)	0	0	0	0	40	0	0	0	0
3L	13332315	G	A	ANN=A|stop_gained|HIGH|AGAP029301|AGAP029301|transcript|AGAP029301-RA|protein_coding|1/3|c.292C>T|p.Gln98*|292/1104|292/1104|98/367||,A|downstream_gene_variant|MODIFIER|AGAP010930|AGAP010930|transcript|AGAP010930-RA|protein_coding||c.*3853C>T|||||3578|;LOF=(AGAP029301|AGAP029301|1|1.00);NMD=(AGAP029301|AGAP029301|1|1.00)	100	100	100	100	100	88.8889	100	100	100
3L	13695302	A	T	ANN=T|start_lost|HIGH|AGAP010955|AGAP010955|transcript|AGAP010955-RA|protein_coding|1/2|c.2T>A|p.Met1?|7/705|2/204|1/67||;LOF=(AGAP010955|AGAP010955|1|1.00)	100	100	100	62.5	100	83.3333	100	100	100
3L	13837589	C	G	ANN=G|stop_gained|HIGH|AGAP010960|AGAP010960|transcript|AGAP010960-RA|protein_coding|1/2|c.20C>G|p.Ser7*|184/1689|20/1494|7/497||,G|upstream_gene_variant|MODIFIER|AGAP010959|AGAP010959|transcript|AGAP010959-RA|protein_coding||c.-1322G>C|||||1087|,G|downstream_gene_variant|MODIFIER|CYP6AK1|AGAP010961|transcript|AGAP010961-RA|protein_coding||c.*1610G>C|||||1586|,G|downstream_gene_variant|MODIFIER|C…	0	0	21.0526	0	0	0	0	0	0
3L	13970251	G	T	ANN=T|stop_gained|HIGH|AGAP028699|AGAP028699|transcript|AGAP028699-RB|protein_coding|4/4|c.1277C>A|p.Ser426*|1385/1617|1277/1509|426/502||,T|upstream_gene_variant|MODIFIER|AGAP028699|AGAP028699|transcript|AGAP028699-RA|protein_coding||c.-2358C>A|||||2209|,T|downstream_gene_variant|MODIFIER|CYP6AJ1|AGAP010966|transcript|AGAP010966-RA|protein_coding||c.*4093G>T|||||4093|,T|downstream_gene_variant|M…	0	0	0	0	0	11.1111	0	0	0
3L	13971243	A	T	ANN=T|stop_gained|HIGH|AGAP028699|AGAP028699|transcript|AGAP028699-RB|protein_coding|3/4|c.362T>A|p.Leu121*|470/1617|362/1509|121/502||,T|upstream_gene_variant|MODIFIER|AGAP028699|AGAP028699|transcript|AGAP028699-RA|protein_coding||c.-3350T>A|||||3201|,T|downstream_gene_variant|MODIFIER|AGAP028698|AGAP028698|transcript|AGAP028698-RA|pseudogene||n.*1557T>A|||||1557|;LOF=(AGAP028699|AGAP028699|2|0.…	50	7.5	76.3158	40	42.5	38.8889	65	87.5	77.5
3L	13977058	T	A	ANN=A|stop_gained|HIGH|AGAP028700|AGAP028700|transcript|AGAP028700-RA|protein_coding|4/4|c.1006A>T|p.Lys336*|1023/1613|1006/1524|336/507||,A|upstream_gene_variant|MODIFIER|AGAP028698|AGAP028698|transcript|AGAP028698-RA|pseudogene||n.-1695A>T|||||1695|,A|downstream_gene_variant|MODIFIER|AGAP028701|AGAP028701|transcript|AGAP028701-RA|protein_coding||c.*1895A>T|||||1663|	0	7.5	52.6316	0	12.5	11.1111	65	87.5	77.5
3L	13980519	C	T	ANN=T|stop_gained|HIGH|AGAP028701|AGAP028701|transcript|AGAP028701-RA|protein_coding|2/6|c.153G>A|p.Trp51*|276/1873|153/1518|51/505||,T|upstream_gene_variant|MODIFIER|AGAP028700|AGAP028700|transcript|AGAP028700-RA|protein_coding||c.-2247G>A|||||2230|,T|downstream_gene_variant|MODIFIER|AGAP028702|AGAP028702|transcript|AGAP028702-RA|protein_coding||c.*2662G>A|||||2592|;LOF=(AGAP028701|AGAP028701|1|…	0	35	0	0	0	0	0	0	0
3L	13987743	G	T	ANN=T|stop_gained|HIGH|AGAP028703|AGAP028703|transcript|AGAP028703-RA|protein_coding|1/4|c.20C>A|p.Ser7*|115/1453|20/1275|7/424||,T|upstream_gene_variant|MODIFIER|AGAP028702|AGAP028702|transcript|AGAP028702-RA|protein_coding||c.-2774C>A|||||2658|;LOF=(AGAP028703|AGAP028703|1|1.00);NMD=(AGAP028703|AGAP028703|1|1.00)	0	92.5	0	0	0	5.55556	0	0	0
3L	14000013	T	C	ANN=C|start_lost|HIGH|CLIPA9|AGAP010968|transcript|AGAP010968-RA|protein_coding|1/4|c.2T>C|p.Met1?|95/1405|2/1089|1/362||;LOF=(CLIPA9|AGAP010968|1|1.00)	0	0	0	0	0	33.3333	0	0	0
3L	14000014	G	A	ANN=A|start_lost|HIGH|CLIPA9|AGAP010968|transcript|AGAP010968-RA|protein_coding|1/4|c.3G>A|p.Met1?|96/1405|3/1089|1/362||;LOF=(CLIPA9|AGAP010968|1|1.00)	0	12.5	0	0	0	0	0	0	0
3L	14001292	G	T	ANN=T|stop_gained|HIGH|CLIPA9|AGAP010968|transcript|AGAP010968-RA|protein_coding|4/4|c.1069G>T|p.Glu357*|1162/1405|1069/1089|357/362||	0	35	0	0	0	0	0	0	0
3L	14426087	T	C	ANN=C|stop_lost|HIGH|AGAP010978|AGAP010978|transcript|AGAP010978-RA|protein_coding|1/1|c.1291T>C|p.Ter431Glnext*?|1403/1475|1291/1293|431/430||,C|downstream_gene_variant|MODIFIER|AGAP029729|AGAP029729|transcript|AGAP029729-RA|protein_coding||c.*708A>G|||||142|,C|downstream_gene_variant|MODIFIER|AGAP029730|AGAP029730|transcript|AGAP029730-RA|protein_coding||c.*3744A>G|||||3488|	0	0	0	0	17.5	0	0	0	0
3L	14428388	T	A	ANN=A|stop_gained|HIGH|AGAP029729|AGAP029729|transcript|AGAP029729-RA|protein_coding|1/4|c.199A>T|p.Lys67*|312/2236|199/1557|67/518||,A|downstream_gene_variant|MODIFIER|AGAP010978|AGAP010978|transcript|AGAP010978-RA|protein_coding||c.*2299T>A|||||2229|,A|downstream_gene_variant|MODIFIER|AGAP029730|AGAP029730|transcript|AGAP029730-RA|protein_coding||c.*1443A>T|||||1187|,A|downstream_gene_variant|M…	0	7.5	0	0	12.5	0	0	0	0
3L	14429842	G	A	ANN=A|stop_gained|HIGH|AGAP029730|AGAP029730|transcript|AGAP029730-RA|protein_coding|4/4|c.1690C>T|p.Gln564*|1746/2013|1690/1701|564/566||,A|upstream_gene_variant|MODIFIER|AGAP029729|AGAP029729|transcript|AGAP029729-RA|protein_coding||c.-1256C>T|||||1143|,A|downstream_gene_variant|MODIFIER|AGAP010978|AGAP010978|transcript|AGAP010978-RA|protein_coding||c.*3753G>A|||||3683|,A|downstream_gene_varian…	0	0	0	0	10	0	0	0	0
3L	14523448	C	A	ANN=A|stop_gained|HIGH|AGAP010994|AGAP010994|transcript|AGAP010994-RA|protein_coding|1/2|c.109G>T|p.Glu37*|109/570|109/570|37/189||,A|upstream_gene_variant|MODIFIER|AGAP010991|AGAP010991|transcript|AGAP010991-RA|protein_coding||c.-2836G>T|||||2836|,A|upstream_gene_variant|MODIFIER|AGAP010993|AGAP010993|transcript|AGAP010993-RA|protein_coding||c.-1061G>T|||||1061|,A|downstream_gene_variant|MODIFIE…	0	0	0	30	0	0	10	12.5	17.5
3L	14524378	G	C	ANN=C|stop_gained|HIGH|AGAP010995|AGAP010995|transcript|AGAP010995-RA|protein_coding|2/2|c.386C>G|p.Ser129*|386/579|386/579|129/192||,C|upstream_gene_variant|MODIFIER|AGAP010991|AGAP010991|transcript|AGAP010991-RA|protein_coding||c.-3766C>G|||||3766|,C|upstream_gene_variant|MODIFIER|AGAP010993|AGAP010993|transcript|AGAP010993-RA|protein_coding||c.-1991C>G|||||1991|,C|upstream_gene_variant|MODIFIE…	28.9474	92.5	0	22.5	2.5	22.2222	0	0	0
3L	14535430	A	C	ANN=C|stop_gained|HIGH|AGAP010999|AGAP010999|transcript|AGAP010999-RA|protein_coding|2/2|c.168T>G|p.Tyr56*|168/333|168/333|56/110||,C|upstream_gene_variant|MODIFIER|AGAP010996|AGAP010996|transcript|AGAP010996-RA|protein_coding||c.-3448T>G|||||3448|,C|upstream_gene_variant|MODIFIER|AGAP010997|AGAP010997|transcript|AGAP010997-RA|protein_coding||c.-2412T>G|||||2412|,C|upstream_gene_variant|MODIFIER|…	0	0	0	0	45	11.1111	0	0	0
3L	14535483	G	A	ANN=A|stop_gained|HIGH|AGAP010999|AGAP010999|transcript|AGAP010999-RA|protein_coding|2/2|c.115C>T|p.Gln39*|115/333|115/333|39/110||,A|upstream_gene_variant|MODIFIER|AGAP010996|AGAP010996|transcript|AGAP010996-RA|protein_coding||c.-3501C>T|||||3501|,A|upstream_gene_variant|MODIFIER|AGAP010997|AGAP010997|transcript|AGAP010997-RA|protein_coding||c.-2465C>T|||||2465|,A|upstream_gene_variant|MODIFIER|…	0	0	26.3158	27.5	25	5.55556	25	0	5
3L	14535499	C	A	ANN=A|splice_acceptor_variant&intron_variant|HIGH|AGAP010999|AGAP010999|transcript|AGAP010999-RA|protein_coding|1/1|c.100-1G>T||||||,A|upstream_gene_variant|MODIFIER|AGAP010996|AGAP010996|transcript|AGAP010996-RA|protein_coding||c.-3517G>T|||||3517|,A|upstream_gene_variant|MODIFIER|AGAP010997|AGAP010997|transcript|AGAP010997-RA|protein_coding||c.-2481G>T|||||2481|,A|upstream_gene_variant|MODIFIER…	0	0	0	0	17.5	0	0	0	0
3L	14713308	T	C	ANN=C|splice_donor_variant&intron_variant|HIGH|AGAP011031|AGAP011031|transcript|AGAP011031-RA|protein_coding|1/4|c.-1146+2T>C||||||;LOF=(AGAP011031|AGAP011031|1|1.00)	0	0	47.3684	0	0	0	0	0	0
3L	14877076	A	T	ANN=T|stop_gained|HIGH|Cht8|AGAP011033|transcript|AGAP011033-RB|protein_coding|2/4|c.702T>A|p.Tyr234*|702/1500|702/1500|234/499||,T|intron_variant|MODIFIER|Cht8|AGAP011033|transcript|AGAP011033-RA|protein_coding|1/2|c.64+1042T>A||||||;LOF=(Cht8|AGAP011033|2|0.50);NMD=(Cht8|AGAP011033|2|0.50)	0	0	0	15	0	0	0	0	0
3L	15803405	C	A	ANN=A|stop_gained|HIGH|AGAP011058|AGAP011058|transcript|AGAP011058-RA|protein_coding|1/2|c.541G>T|p.Glu181*|557/2623|541/2556|181/851||,A|upstream_gene_variant|MODIFIER|AGAP011060|AGAP011060|transcript|AGAP011060-RA|protein_coding||c.-1901C>A|||||1781|,A|upstream_gene_variant|MODIFIER|AGAP011061|AGAP011061|transcript|AGAP011061-RA|protein_coding||c.-4727C>A|||||4424|,A|downstream_gene_variant|MOD…	0	0	0	12.5	0	0	0	0	0
3L	15806320	C	T	ANN=T|stop_gained|HIGH|AGAP011060|AGAP011060|transcript|AGAP011060-RA|protein_coding|1/1|c.1015C>T|p.Gln339*|1135/1631|1015/1020|339/339||,T|upstream_gene_variant|MODIFIER|AGAP011058|AGAP011058|transcript|AGAP011058-RA|protein_coding||c.-2375G>A|||||2359|,T|upstream_gene_variant|MODIFIER|AGAP011059|AGAP011059|transcript|AGAP011059-RA|protein_coding||c.-1445G>A|||||1385|,T|upstream_gene_variant|MO…	0	0	0	0	0	0	0	45	40
3L	16296030	C	A	ANN=A|stop_gained|HIGH|AGAP028687|AGAP028687|transcript|AGAP028687-RA|protein_coding|2/2|c.451G>T|p.Glu151*|675/2399|451/2019|151/672||,A|upstream_gene_variant|MODIFIER|AGAP028685|AGAP028685|transcript|AGAP028685-RA|protein_coding||c.-1946G>T|||||1739|,A|downstream_gene_variant|MODIFIER|AGAP028688|AGAP028688|transcript|AGAP028688-RA|protein_coding||c.*1032G>T|||||896|,A|downstream_gene_variant|MO…	71.0526	0	0	0	0	0	0	0	0
3L	16303618	C	T	ANN=T|splice_donor_variant&intron_variant|HIGH|AGAP028690|AGAP028690|transcript|AGAP028690-RA|protein_coding|1/1|c.-2+1G>A||||||,T|upstream_gene_variant|MODIFIER|AGAP028688|AGAP028688|transcript|AGAP028688-RA|protein_coding||c.-4703G>A|||||4476|,T|upstream_gene_variant|MODIFIER|AGAP028689|AGAP028689|transcript|AGAP028689-RA|protein_coding||c.-2087G>A|||||1968|,T|upstream_gene_variant|MODIFIER|AGA…	0	0	34.2105	75	20	0	15	12.5	17.5
3L	16452579	G	T	ANN=T|stop_gained|HIGH|AGAP011087|AGAP011087|transcript|AGAP011087-RA|protein_coding|8/8|c.5443G>T|p.Gly1815*|5598/6183|5443/5940|1815/1979||,T|downstream_gene_variant|MODIFIER|GPRNND1|AGAP029632|transcript|AGAP029632-RA|protein_coding||c.*3943C>A|||||1323|	28.9474	0	2.63158	50	0	22.2222	35	85	75
3L	16484246	G	C	ANN=C|stop_gained|HIGH|AGAP011093|AGAP011093|transcript|AGAP011093-RA|protein_coding|2/2|c.1440C>G|p.Tyr480*|1829/2989|1440/1446|480/481||,C|upstream_gene_variant|MODIFIER|AGAP011092|AGAP011092|transcript|AGAP011092-RA|protein_coding||c.-3867C>G|||||3135|	0	0	0	50	0	0	0	0	0
3L	16990395	G	A	ANN=A|splice_donor_variant&intron_variant|HIGH|AGAP011104|AGAP011104|transcript|AGAP011104-RA|protein_coding|5/6|c.672+1G>A||||||,A|downstream_gene_variant|MODIFIER|AGAP011105|AGAP011105|transcript|AGAP011105-RA|protein_coding||c.*4927C>T|||||2317|;LOF=(AGAP011104|AGAP011104|1|1.00)	0	0	0	32.5	0	0	30	12.5	17.5
3L	17303765	G	A	ANN=A|stop_gained|HIGH|AGAP011118|AGAP011118|transcript|AGAP011118-RA|protein_coding|2/14|c.1677G>A|p.Trp559*|2324/9798|1677/6738|559/2245||;LOF=(AGAP011118|AGAP011118|1|1.00);NMD=(AGAP011118|AGAP011118|1|1.00)	100	20	47.3684	32.5	72.5	77.7778	60	90	82.5
3L	17845671	T	C	ANN=C|splice_donor_variant&intron_variant|HIGH|AGAP011141|AGAP011141|transcript|AGAP011141-RA|protein_coding|4/7|c.872+2T>C||||||,C|downstream_gene_variant|MODIFIER|AGAP011142|AGAP011142|transcript|AGAP011142-RA|protein_coding||c.*5624A>G|||||4914|;LOF=(AGAP011141|AGAP011141|1|1.00)	100	60	100	100	97.5	83.3333	100	100	100
3L	18005625	G	T	ANN=T|stop_gained|HIGH|AGAP011153|AGAP011153|transcript|AGAP011153-RA|protein_coding|6/6|c.602C>A|p.Ser201*|1911/4769|602/1296|201/431||	0	0	0	0	35	5.55556	25	2.5	7.5
3L	18224714	G	T	ANN=T|stop_gained|HIGH|AGAP011171|AGAP011171|transcript|AGAP011171-RA|protein_coding|3/4|c.808G>T|p.Glu270*|1000/2248|808/1689|270/562||,T|upstream_gene_variant|MODIFIER|AGAP011170|AGAP011170|transcript|AGAP011170-RA|protein_coding||c.-1905C>A|||||1751|,T|downstream_gene_variant|MODIFIER|AGAP011172|AGAP011172|transcript|AGAP011172-RA|protein_coding||c.*3103C>A|||||3103|;LOF=(AGAP011171|AGAP011171…	0	47.5	0	0	0	0	0	0	0
3L	18290691	A	T	ANN=T|stop_gained|HIGH|AGAP011181|AGAP011181|transcript|AGAP011181-RA|protein_coding|2/4|c.559A>T|p.Lys187*|580/1345|559/1275|187/424||,T|upstream_gene_variant|MODIFIER|AGAP011180|AGAP011180|transcript|AGAP011180-RA|protein_coding||c.-1682T>A|||||1674|,T|upstream_gene_variant|MODIFIER|AGAP011182|AGAP011182|transcript|AGAP011182-RA|protein_coding||c.-2453A>T|||||2305|;LOF=(AGAP011181|AGAP011181|1|…	0	0	0	0	0	0	40	0	10
3L	19244396	C	A	ANN=A|stop_gained|HIGH|AGAP029279|AGAP029279|transcript|AGAP029279-RA|protein_coding|6/6|c.2689G>T|p.Glu897*|2836/2877|2689/2709|897/902||,A|upstream_gene_variant|MODIFIER|AGAP011197|AGAP011197|transcript|AGAP011197-RA|protein_coding||c.-1207G>T|||||1032|	0	0	0	0	30	0	0	0	0
3L	19244751	C	T	ANN=T|stop_gained|HIGH|AGAP029279|AGAP029279|transcript|AGAP029279-RA|protein_coding|6/6|c.2334G>A|p.Trp778*|2481/2877|2334/2709|778/902||,T|upstream_gene_variant|MODIFIER|AGAP011197|AGAP011197|transcript|AGAP011197-RA|protein_coding||c.-1562G>A|||||1387|	0	0	0	0	22.5	0	0	0	0
3L	19436736	C	A	ANN=A|stop_gained|HIGH|AGAP011215|AGAP011215|transcript|AGAP011215-RA|protein_coding|1/3|c.750C>A|p.Tyr250*|750/2127|750/2127|250/708||WARNING_TRANSCRIPT_NO_START_CODON,A|intron_variant|MODIFIER|AGAP029630|AGAP029630|transcript|AGAP029630-RA|protein_coding|3/16|c.3077-1713G>T||||||;LOF=(AGAP011215|AGAP011215|1|1.00);NMD=(AGAP011215|AGAP011215|1|1.00)	0	0	0	0	40	0	0	0	0
3L	19446137	A	G	ANN=G|splice_acceptor_variant&intron_variant|HIGH|HPX16|AGAP011216|transcript|AGAP011216-RA|protein_coding|1/2|c.16-2A>G||||||,G|upstream_gene_variant|MODIFIER|AGAP029630|AGAP029630|transcript|AGAP029630-RA|protein_coding||c.-2423T>C|||||1869|;LOF=(HPX16|AGAP011216|1|1.00)	0	97.5	0	0	0	0	0	0	0
3L	19446138	G	A	ANN=A|splice_acceptor_variant&intron_variant|HIGH|HPX16|AGAP011216|transcript|AGAP011216-RA|protein_coding|1/2|c.16-1G>A||||||,A|upstream_gene_variant|MODIFIER|AGAP029630|AGAP029630|transcript|AGAP029630-RA|protein_coding||c.-2424C>T|||||1870|;LOF=(HPX16|AGAP011216|1|1.00)	0	0	0	25	0	5.55556	0	0	0
3L	19540458	T	C	ANN=C|stop_lost&splice_region_variant|HIGH|AGAP011224|AGAP011224|transcript|AGAP011224-RA|protein_coding|1/1|c.504A>G|p.Ter168Trpext*?|504/504|504/504|168/167||,C|upstream_gene_variant|MODIFIER|AGAP011223|AGAP011223|transcript|AGAP011223-RA|protein_coding||c.-988A>G|||||970|,C|downstream_gene_variant|MODIFIER|AGAP011225|AGAP011225|transcript|AGAP011225-RA|protein_coding||c.*2602A>G|||||2602|	100	100	100	100	100	100	100	100	100
3L	19540853	G	A	ANN=A|stop_gained|HIGH|AGAP011224|AGAP011224|transcript|AGAP011224-RA|protein_coding|1/1|c.109C>T|p.Gln37*|109/504|109/504|37/167||,A|upstream_gene_variant|MODIFIER|AGAP011223|AGAP011223|transcript|AGAP011223-RA|protein_coding||c.-1383C>T|||||1365|,A|downstream_gene_variant|MODIFIER|AGAP011225|AGAP011225|transcript|AGAP011225-RA|protein_coding||c.*2207C>T|||||2207|	55.2632	0	0	0	0	0	0	0	0
3L	19862850	C	T	ANN=T|stop_gained|HIGH|AGAP011230|AGAP011230|transcript|AGAP011230-RA|protein_coding|1/1|c.576G>A|p.Trp192*|592/1102|576/1086|192/361||,T|downstream_gene_variant|MODIFIER|AGAP029326|AGAP029326|transcript|AGAP029326-RA|protein_coding||c.*1277G>A|||||1277|,T|downstream_gene_variant|MODIFIER|AGAP029319|AGAP029319|transcript|AGAP029319-RA|protein_coding||c.*3381G>A|||||2494|,T|downstream_gene_variant…	0	97.5	0	0	0	0	0	0	0
3L	19866456	G	C	ANN=C|stop_gained|HIGH|AGAP029319|AGAP029319|transcript|AGAP029319-RA|protein_coding|1/1|c.645C>G|p.Tyr215*|663/1775|645/870|215/289||,C|upstream_gene_variant|MODIFIER|AGAP011230|AGAP011230|transcript|AGAP011230-RA|protein_coding||c.-3031C>G|||||3015|,C|upstream_gene_variant|MODIFIER|AGAP029326|AGAP029326|transcript|AGAP029326-RA|protein_coding||c.-1298C>G|||||1298|,C|downstream_gene_variant|MODI…	0	12.5	0	0	0	0	0	0	0
3L	19868275	C	A	ANN=A|stop_gained|HIGH|AGAP011231|AGAP011231|transcript|AGAP011231-RA|protein_coding|1/1|c.598G>T|p.Gly200*|598/1164|598/1113|200/370||,A|upstream_gene_variant|MODIFIER|AGAP011230|AGAP011230|transcript|AGAP011230-RA|protein_coding||c.-4850G>T|||||4834|,A|upstream_gene_variant|MODIFIER|AGAP029326|AGAP029326|transcript|AGAP029326-RA|protein_coding||c.-3117G>T|||||3117|,A|upstream_gene_variant|MODIF…	39.4737	0	0	0	0	0	0	0	0
3L	19877300	G	T	ANN=T|splice_acceptor_variant&intron_variant|HIGH|AGAP011233|AGAP011233|transcript|AGAP011233-RA|protein_coding|1/2|c.-29-1G>T||||||,T|downstream_gene_variant|MODIFIER|AGAP011232|AGAP011232|transcript|AGAP011232-RA|protein_coding||c.*1394G>T|||||1140|;LOF=(AGAP011233|AGAP011233|1|1.00)	44.7368	0	68.4211	7.5	2.5	5.55556	35	10	10
3L	19905829	G	T	ANN=T|stop_gained|HIGH|AGAP029735|AGAP029735|transcript|AGAP029735-RA|protein_coding|2/3|c.560C>A|p.Ser187*|693/2536|560/1917|187/638||,T|upstream_gene_variant|MODIFIER|AGAP029734|AGAP029734|transcript|AGAP029734-RA|protein_coding||c.-4671C>A|||||4556|,T|upstream_gene_variant|MODIFIER|AGAP011238|AGAP011238|transcript|AGAP011238-RA|protein_coding||c.-3843G>T|||||3734|;LOF=(AGAP029735|AGAP029735|1|…	0	0	13.1579	0	0	0	0	0	0
3L	19919560	T	A	ANN=A|stop_gained|HIGH|AGAP029831|AGAP029831|transcript|AGAP029831-RA|protein_coding|1/1|c.470T>A|p.Leu157*|636/1293|470/1050|157/349||,A|downstream_gene_variant|MODIFIER|AGAP029830|AGAP029830|transcript|AGAP029830-RA|protein_coding||c.*1344T>A|||||1290|	0	0	0	32.5	0	0	0	0	0
3L	19920140	A	T	ANN=T|stop_lost|HIGH|AGAP029831|AGAP029831|transcript|AGAP029831-RA|protein_coding|1/1|c.1050A>T|p.Ter350Cysext*?|1216/1293|1050/1050|350/349||,T|upstream_gene_variant|MODIFIER|AGAP028623|AGAP028623|transcript|AGAP028623-RA|protein_coding||c.-5212A>T|||||4873|,T|downstream_gene_variant|MODIFIER|AGAP029830|AGAP029830|transcript|AGAP029830-RA|protein_coding||c.*1924A>T|||||1870|	0	0	0	0	0	11.1111	20	0	2.5
3L	19932288	C	A	ANN=A|stop_gained|HIGH|AGAP028623|AGAP028623|transcript|AGAP028623-RA|protein_coding|4/4|c.5204C>A|p.Ser1735*|5543/6546|5204/5433|1735/1810||,A|downstream_gene_variant|MODIFIER|AGAP011242|AGAP011242|transcript|AGAP011242-RA|protein_coding||c.*5871G>T|||||2871|	0	0	0	0	0	11.1111	0	0	0
3L	19999856	G	C	ANN=C|start_lost|HIGH|AGAP011249|AGAP011249|transcript|AGAP011249-RA|protein_coding|1/3|c.3G>C|p.Met1?|87/2481|3/2337|1/778||,C|upstream_gene_variant|MODIFIER|AGAP011247|AGAP011247|transcript|AGAP011247-RA|protein_coding||c.-5063C>G|||||4769|,C|downstream_gene_variant|MODIFIER|AGAP028517|AGAP028517|transcript|AGAP028517-RA|protein_coding||c.*3388G>C|||||3285|,C|downstream_gene_variant|MODIFIER|AG…	55.2632	90	15.7895	7.5	77.5	72.2222	80	100	87.5
3L	20091820	C	T	ANN=T|stop_gained|HIGH|AGAP029314|AGAP029314|transcript|AGAP029314-RA|protein_coding|1/1|c.284G>A|p.Trp95*|284/987|284/987|95/328||,T|downstream_gene_variant|MODIFIER|AGAP029325|AGAP029325|transcript|AGAP029325-RA|protein_coding||c.*2800G>A|||||2800|,T|intron_variant|MODIFIER|AGAP011253|AGAP011253|transcript|AGAP011253-RA|protein_coding|1/2|c.155+4921G>A||||||	0	0	0	0	0	0	0	47.5	47.5
3L	20091823	A	T	ANN=T|stop_gained|HIGH|AGAP029314|AGAP029314|transcript|AGAP029314-RA|protein_coding|1/1|c.281T>A|p.Leu94*|281/987|281/987|94/328||,T|downstream_gene_variant|MODIFIER|AGAP029325|AGAP029325|transcript|AGAP029325-RA|protein_coding||c.*2797T>A|||||2797|,T|intron_variant|MODIFIER|AGAP011253|AGAP011253|transcript|AGAP011253-RA|protein_coding|1/2|c.155+4918T>A||||||	0	0	0	0	0	0	10	0	12.5
3L	20468644	T	A	ANN=A|stop_gained|HIGH|AGAP011274|AGAP011274|transcript|AGAP011274-RA|protein_coding|3/6|c.416T>A|p.Leu139*|522/1790|416/1449|139/482||,A|upstream_gene_variant|MODIFIER|AGAP011275|AGAP011275|transcript|AGAP011275-RA|protein_coding||c.-1721T>A|||||1714|,A|downstream_gene_variant|MODIFIER|AGAP028624|AGAP028624|transcript|AGAP028624-RA|protein_coding||c.*6861T>A|||||1024|;LOF=(AGAP011274|AGAP011274|…	0	10	0	0	0	0	0	0	0
3L	20479968	G	A	ANN=A|stop_gained|HIGH|AGAP011276|AGAP011276|transcript|AGAP011276-RA|protein_coding|1/1|c.160C>T|p.Gln54*|160/693|160/693|54/230||WARNING_TRANSCRIPT_NO_START_CODON,A|upstream_gene_variant|MODIFIER|AGAP011277|AGAP011277|transcript|AGAP011277-RA|protein_coding||c.-4498G>A|||||4498|WARNING_TRANSCRIPT_NO_START_CODON,A|downstream_gene_variant|MODIFIER|AGAP011275|AGAP011275|transcript|AGAP011275-RA|pr…	0	0	55.2632	0	0	0	15	0	0
3L	20653407	A	G	ANN=G|splice_donor_variant&intron_variant|HIGH|AGAP029513|AGAP029513|transcript|AGAP029513-RA|protein_coding|7/14|c.853+2T>C||||||;LOF=(AGAP029513|AGAP029513|1|1.00)	0	0	0	20	0	0	0	0	0
3L	20762498	C	A	ANN=A|stop_gained|HIGH|AGAP028096|AGAP028096|transcript|AGAP028096-RA|protein_coding|2/3|c.518C>A|p.Ser173*|518/1584|518/1584|173/527||,A|upstream_gene_variant|MODIFIER|AGAP011302|AGAP011302|transcript|AGAP011302-RA|protein_coding||c.-1739C>A|||||1712|,A|downstream_gene_variant|MODIFIER|AGAP011303|AGAP011303|transcript|AGAP011303-RA|protein_coding||c.*4374G>T|||||4187|;LOF=(AGAP028096|AGAP028096|…	0	45	0	0	0	0	0	0	0
3L	21030467	G	A	ANN=A|stop_gained|HIGH|AGAP011320|AGAP011320|transcript|AGAP011320-RA|protein_coding|5/9|c.729G>A|p.Trp243*|729/1401|729/1401|243/466||WARNING_TRANSCRIPT_NO_STOP_CODON;LOF=(AGAP011320|AGAP011320|1|1.00);NMD=(AGAP011320|AGAP011320|1|1.00)	0	10	0	0	0	5.55556	0	87.5	65
3L	21030634	G	A	ANN=A|splice_donor_variant&intron_variant|HIGH|AGAP011320|AGAP011320|transcript|AGAP011320-RA|protein_coding|5/8|c.895+1G>A||||||WARNING_TRANSCRIPT_NO_STOP_CODON;LOF=(AGAP011320|AGAP011320|1|1.00)	0	0	0	55	0	0	0	0	0
3L	21035658	G	A	ANN=A|splice_donor_variant&intron_variant|HIGH|AGAP011320|AGAP011320|transcript|AGAP011320-RA|protein_coding|7/8|c.1179+1G>A||||||WARNING_TRANSCRIPT_NO_STOP_CODON;LOF=(AGAP011320|AGAP011320|1|1.00)	0	0	0	0	0	11.1111	20	2.5	2.5
3L	21104655	C	A	ANN=A|stop_gained|HIGH|AGAP028071|AGAP028071|transcript|AGAP028071-RA|protein_coding|4/5|c.2431G>T|p.Glu811*|2431/3516|2431/3516|811/1171||,A|upstream_gene_variant|MODIFIER|AGAP011325|AGAP011325|transcript|AGAP011325-RA|protein_coding||c.-3770G>T|||||3770|,A|downstream_gene_variant|MODIFIER|IAP2|AGAP011326|transcript|AGAP011326-RA|protein_coding||c.*5081G>T|||||4684|;LOF=(AGAP028071|AGAP028071|1|…	0	50	0	0	0	5.55556	0	0	0
3L	21105308	G	A	ANN=A|stop_gained|HIGH|AGAP028071|AGAP028071|transcript|AGAP028071-RA|protein_coding|3/5|c.1849C>T|p.Gln617*|1849/3516|1849/3516|617/1171||,A|upstream_gene_variant|MODIFIER|AGAP011325|AGAP011325|transcript|AGAP011325-RA|protein_coding||c.-4423C>T|||||4423|,A|downstream_gene_variant|MODIFIER|IAP2|AGAP011326|transcript|AGAP011326-RA|protein_coding||c.*4428C>T|||||4031|;LOF=(AGAP028071|AGAP028071|1|…	0	50	0	0	0	5.55556	0	0	0
3L	21106670	C	A	ANN=A|stop_gained|HIGH|AGAP028071|AGAP028071|transcript|AGAP028071-RA|protein_coding|2/5|c.553G>T|p.Glu185*|553/3516|553/3516|185/1171||,A|downstream_gene_variant|MODIFIER|IAP2|AGAP011326|transcript|AGAP011326-RA|protein_coding||c.*3066G>T|||||2669|;LOF=(AGAP028071|AGAP028071|1|1.00);NMD=(AGAP028071|AGAP028071|1|1.00)	0	45	0	0	0	5.55556	0	0	0
3L	21150203	T	A	ANN=A|stop_gained|HIGH|AGAP011332|AGAP011332|transcript|AGAP011332-RA|protein_coding|2/3|c.801T>A|p.Cys267*|801/972|801/972|267/323||,A|downstream_gene_variant|MODIFIER|AGAP011333|AGAP011333|transcript|AGAP011333-RA|protein_coding||c.*4669A>T|||||2609|,A|downstream_gene_variant|MODIFIER|AGAP011331|AGAP011331|transcript|AGAP011331-RA|protein_coding||c.*4526T>A|||||4494|	0	10	0	0	0	0	0	0	0
3L	21976482	C	G	ANN=G|splice_donor_variant&intron_variant|HIGH|ARRK|AGAP011360|transcript|AGAP011360-RA|protein_coding|1/9|c.-265+1G>C||||||,G|upstream_gene_variant|MODIFIER|AGAP011361|AGAP011361|transcript|AGAP011361-RA|protein_coding||c.-2345C>G|||||2259|,G|downstream_gene_variant|MODIFIER|AGAP011362|AGAP011362|transcript|AGAP011362-RA|protein_coding||c.*3333G>C|||||3331|;LOF=(ARRK|AGAP011360|1|1.00)	100	100	100	100	100	100	100	100	100
3L	22017528	C	T	ANN=T|stop_gained|HIGH|AGAP011364|AGAP011364|transcript|AGAP011364-RA|protein_coding|1/3|c.64C>T|p.Gln22*|189/1780|64/993|22/330||,T|upstream_gene_variant|MODIFIER|AGAP011363|AGAP011363|transcript|AGAP011363-RA|protein_coding||c.-2185G>A|||||1343|,T|downstream_gene_variant|MODIFIER|COE21998|AGAP011365|transcript|AGAP011365-RA|protein_coding||c.*1475G>A|||||1475|;LOF=(AGAP011364|AGAP011364|1|1.00)…	0	10	0	0	0	0	0	0	0
3L	22281089	T	C	ANN=C|splice_donor_variant&intron_variant|HIGH|AGAP011372|AGAP011372|transcript|AGAP011372-RA|protein_coding|1/1|c.135+2T>C||||||WARNING_TRANSCRIPT_NO_START_CODON;LOF=(AGAP011372|AGAP011372|1|1.00)	0	37.5	100	0	7.5	22.2222	0	0	0
3L	22430643	G	T	ANN=T|stop_gained|HIGH|AGAP011375|AGAP011375|transcript|AGAP011375-RA|protein_coding|2/3|c.295G>T|p.Glu99*|376/1187|295/1106|99/367||WARNING_TRANSCRIPT_MULTIPLE_STOP_CODONS,T|upstream_gene_variant|MODIFIER|AGAP011374|AGAP011374|transcript|AGAP011374-RA|protein_coding||c.-1039C>A|||||886|;LOF=(AGAP011375|AGAP011375|1|1.00);NMD=(AGAP011375|AGAP011375|1|1.00)	28.9474	0	0	0	0	11.1111	0	0	0
3L	22430987	A	C	ANN=C|stop_lost|HIGH|AGAP011375|AGAP011375|transcript|AGAP011375-RA|protein_coding|3/3|c.569A>C|p.Ter190Serext*?|650/1187|569/1106|190/367||WARNING_TRANSCRIPT_MULTIPLE_STOP_CODONS,C|upstream_gene_variant|MODIFIER|AGAP011374|AGAP011374|transcript|AGAP011374-RA|protein_coding||c.-1383T>G|||||1230|	100	60	10.5263	100	97.5	94.4444	100	100	100
3L	22431341	G	A	ANN=A|stop_gained|HIGH|AGAP011375|AGAP011375|transcript|AGAP011375-RA|protein_coding|3/3|c.923G>A|p.Trp308*|1004/1187|923/1106|308/367||WARNING_TRANSCRIPT_MULTIPLE_STOP_CODONS,A|upstream_gene_variant|MODIFIER|AGAP011374|AGAP011374|transcript|AGAP011374-RA|protein_coding||c.-1737C>T|||||1584|	28.9474	0	0	0	0	5.55556	35	5	17.5
3L	22431464	G	A	ANN=A|stop_gained|HIGH|AGAP011375|AGAP011375|transcript|AGAP011375-RA|protein_coding|3/3|c.1046G>A|p.Trp349*|1127/1187|1046/1106|349/367||WARNING_TRANSCRIPT_MULTIPLE_STOP_CODONS,A|upstream_gene_variant|MODIFIER|AGAP011374|AGAP011374|transcript|AGAP011374-RA|protein_coding||c.-1860C>T|||||1707|	0	0	0	0	0	11.1111	0	0	0
3L	22431492	A	G	ANN=G|stop_lost|HIGH|AGAP011375|AGAP011375|transcript|AGAP011375-RA|protein_coding|3/3|c.1074A>G|p.Ter358Trpext*?|1155/1187|1074/1106|358/367||WARNING_TRANSCRIPT_MULTIPLE_STOP_CODONS,G|upstream_gene_variant|MODIFIER|AGAP011374|AGAP011374|transcript|AGAP011374-RA|protein_coding||c.-1888T>C|||||1735|	0	0	0	100	0	72.2222	65	95	82.5
3L	23467619	C	T	ANN=T|stop_gained|HIGH|AGAP011392|AGAP011392|transcript|AGAP011392-RA|protein_coding|1/2|c.141G>A|p.Trp47*|321/669|141/156|47/51||,T|downstream_gene_variant|MODIFIER|AGAP011393|AGAP011393|transcript|AGAP011393-RA|protein_coding||c.*1519G>A|||||1504|	0	47.5	0	0	0	11.1111	0	0	0
3L	23619307	T	A	ANN=A|stop_gained|HIGH|AGAP029051|AGAP029051|transcript|AGAP029051-RD|protein_coding|18/31|c.23932A>T|p.Lys7978*|24106/29650|23932/26511|7978/8836||,A|stop_gained|HIGH|AGAP029051|AGAP029051|transcript|AGAP029051-RC|protein_coding|7/18|c.19786A>T|p.Lys6596*|20181/25599|19786/22239|6596/7412||,A|stop_gained|HIGH|AGAP029051|AGAP029051|transcript|AGAP029051-RF|protein_coding|7/20|c.19786A>T|p.Lys6596…	0	0	0	0	0	11.1111	0	0	0
3L	23899119	C	T	ANN=T|stop_gained|HIGH|AGAP029778|AGAP029778|transcript|AGAP029778-RA|protein_coding|2/3|c.842G>A|p.Trp281*|883/1993|842/1329|281/442||,T|upstream_gene_variant|MODIFIER|AGAP029740|AGAP029740|transcript|AGAP029740-RA|protein_coding||c.-2069G>A|||||1999|,T|downstream_gene_variant|MODIFIER|AGAP028684|AGAP028684|transcript|AGAP028684-RA|protein_coding||c.*4220C>T|||||4158|,T|downstream_gene_variant|M…	0	0	0	0	0	11.1111	0	0	0
3L	24204944	A	G	ANN=G|splice_donor_variant&intron_variant|HIGH|AGAP029745|AGAP029745|transcript|AGAP029745-RA|protein_coding|3/3|c.1220+2T>C||||||,G|upstream_gene_variant|MODIFIER|AGAP029742|AGAP029742|transcript|AGAP029742-RA|protein_coding||c.-3049T>C|||||2875|,G|upstream_gene_variant|MODIFIER|AGAP029744|AGAP029744|transcript|AGAP029744-RA|protein_coding||c.-855T>C|||||790|,G|downstream_gene_variant|MODIFIER|A…	0	0	0	72.5	0	0	0	0	0
3L	24491085	A	T	ANN=T|stop_gained|HIGH|AGAP011426|AGAP011426|transcript|AGAP011426-RA|protein_coding|4/4|c.1625T>A|p.Leu542*|1863/1948|1625/1638|542/545||,T|downstream_gene_variant|MODIFIER|AGAP011425|AGAP011425|transcript|AGAP011425-RA|protein_coding||c.*4969A>T|||||4657|,T|downstream_gene_variant|MODIFIER|AGAP011425|AGAP011425|transcript|AGAP011425-RB|protein_coding||c.*4969A>T|||||4657|	0	42.5	0	0	0	0	0	0	0
3L	24711470	C	A	ANN=A|stop_gained&splice_region_variant|HIGH|AGAP029472|AGAP029472|transcript|AGAP029472-RA|protein_coding|11/14|c.1215C>A|p.Cys405*|2089/3932|1215/1716|405/571||;LOF=(AGAP029472|AGAP029472|1|1.00);NMD=(AGAP029472|AGAP029472|1|1.00)	0	10	100	0	0	33.3333	0	0	0
3L	24934227	G	A	ANN=A|stop_gained|HIGH|AGAP011457|AGAP011457|transcript|AGAP011457-RA|protein_coding|1/2|c.43C>T|p.Gln15*|104/974|43/822|15/273||,A|upstream_gene_variant|MODIFIER|AGAP028723|AGAP028723|transcript|AGAP028723-RA|protein_coding||c.-2171C>T|||||2171|,A|upstream_gene_variant|MODIFIER|AGAP011458|AGAP011458|transcript|AGAP011458-RA|protein_coding||c.-2474G>A|||||2373|,A|upstream_gene_variant|MODIFIER|AG…	0	0	0	0	0	5.55556	40	5	15
3L	24978869	G	A	ANN=A|stop_gained|HIGH|AGAP028626|AGAP028626|transcript|AGAP028626-RA|protein_coding|3/5|c.409C>T|p.Gln137*|712/1686|409/1104|137/367||,A|upstream_gene_variant|MODIFIER|AGAP011464|AGAP011464|transcript|AGAP011464-RA|protein_coding||c.-2671C>T|||||2473|,A|upstream_gene_variant|MODIFIER|Or5|AGAP011467|transcript|AGAP011467-RA|protein_coding||c.-2542G>A|||||2542|,A|upstream_gene_variant|MODIFIER|Or4…	0	0	0	0	0	0	30	7.5	2.5
3L	25036507	G	A	ANN=A|start_lost|HIGH|AGAP011475|AGAP011475|transcript|AGAP011475-RA|protein_coding|1/4|c.3G>A|p.Met1?|75/1097|3/807|1/268||,A|upstream_gene_variant|MODIFIER|AGAP011477|AGAP011477|transcript|AGAP011477-RA|protein_coding||c.-4394C>T|||||4361|,A|upstream_gene_variant|MODIFIER|AGAP029295|AGAP029295|transcript|AGAP029295-RA|protein_coding||c.-2759C>T|||||2759|,A|downstream_gene_variant|MODIFIER|AGAP0…	0	5	7.89474	0	90	33.3333	0	80	62.5
3L	25080278	C	G	ANN=G|splice_donor_variant&intron_variant|HIGH|AGAP011479|AGAP011479|transcript|AGAP011479-RA|protein_coding|1/7|c.-369+1G>C||||||;LOF=(AGAP011479|AGAP011479|1|1.00)	0	0	0	0	0	11.1111	0	0	0
3L	25689060	G	T	ANN=T|stop_gained|HIGH|AGAP011504|AGAP011504|transcript|AGAP011504-RA|protein_coding|2/3|c.186C>A|p.Tyr62*|388/966|186/300|62/99||	0	50	0	0	0	0	0	0	0
3L	26419846	G	T	ANN=T|start_lost|HIGH|AGAP011519|AGAP011519|transcript|AGAP011519-RA|protein_coding|1/4|c.3G>T|p.Met1?|144/1533|3/1392|1/463||WARNING_TRANSCRIPT_NO_STOP_CODON,T|upstream_gene_variant|MODIFIER|ABCA4|AGAP011518|transcript|AGAP011518-RA|protein_coding||c.-3528C>A|||||2363|;LOF=(AGAP011519|AGAP011519|1|1.00)	100	100	0	100	100	100	100	100	100
3L	27082100	G	A	ANN=A|stop_gained|HIGH|AGAP011545|AGAP011545|transcript|AGAP011545-RA|protein_coding|3/5|c.997C>T|p.Gln333*|1783/10174|997/7935|333/2644||;LOF=(AGAP011545|AGAP011545|1|1.00);NMD=(AGAP011545|AGAP011545|1|1.00)	0	0	0	0	70	11.1111	0	0	0
3L	27206924	T	G	ANN=G|start_lost|HIGH|AGAP011549|AGAP011549|transcript|AGAP011549-RA|protein_coding|1/1|c.2T>G|p.Met1?|2/948|2/948|1/315||,G|upstream_gene_variant|MODIFIER|AGAP011551|AGAP011551|transcript|AGAP011551-RA|protein_coding||c.-3131T>G|||||2992|,G|downstream_gene_variant|MODIFIER|tRNA-Arg|AGAP011550|transcript|AGAP011550-RA|protein_coding||c.*1166A>C|||||1166|WARNING_TRANSCRIPT_INCOMPLETE,G|downstream_…	0	2.5	0	75	0	38.8889	0	72.5	60
3L	27206925	G	A	ANN=A|start_lost|HIGH|AGAP011549|AGAP011549|transcript|AGAP011549-RA|protein_coding|1/1|c.3G>A|p.Met1?|3/948|3/948|1/315||,A|upstream_gene_variant|MODIFIER|AGAP011551|AGAP011551|transcript|AGAP011551-RA|protein_coding||c.-3130G>A|||||2991|,A|downstream_gene_variant|MODIFIER|tRNA-Arg|AGAP011550|transcript|AGAP011550-RA|protein_coding||c.*1165C>T|||||1165|WARNING_TRANSCRIPT_INCOMPLETE,A|downstream_…	0	2.5	0	75	0	16.6667	0	0	0
3L	27215399	C	T	ANN=T|stop_gained|HIGH|AGAP011551|AGAP011551|transcript|AGAP011551-RA|protein_coding|6/9|c.3055C>T|p.Gln1019*|3194/4709|3055/3963|1019/1320||,T|downstream_gene_variant|MODIFIER|DEBCL|AGAP011552|transcript|AGAP011552-RA|protein_coding||c.*4214G>A|||||3618|;LOF=(AGAP011551|AGAP011551|1|1.00);NMD=(AGAP011551|AGAP011551|1|1.00)	0	95	0	0	70	22.2222	0	0	0
3L	27605719	G	A	ANN=A|stop_gained|HIGH|AGAP011556|AGAP011556|transcript|AGAP011556-RA|protein_coding|2/2|c.88C>T|p.Gln30*|347/544|88/285|30/94||WARNING_TRANSCRIPT_NO_START_CODON	42.1053	0	0	5	0	0	10	15	22.5
3L	27736261	G	A	ANN=A|stop_gained|HIGH|AGAP029490|AGAP029490|transcript|AGAP029490-RA|protein_coding|2/9|c.480G>A|p.Trp160*|646/3457|480/3291|160/1096||;LOF=(AGAP029490|AGAP029490|1|1.00);NMD=(AGAP029490|AGAP029490|1|1.00)	0	10	0	0	0	0	0	0	0
3L	27808380	G	A	ANN=A|stop_gained|HIGH|AGAP011565|AGAP011565|transcript|AGAP011565-RA|protein_coding|1/1|c.10C>T|p.Gln4*|10/678|10/678|4/225||WARNING_TRANSCRIPT_NO_START_CODON	0	12.5	0	0	0	5.55556	0	0	0
3L	27980945	G	A	ANN=A|stop_gained|HIGH|AGAP011572|AGAP011572|transcript|AGAP011572-RA|protein_coding|5/5|c.1291C>T|p.Gln431*|2083/4663|1291/1296|431/431||	0	62.5	0	0	0	0	0	0	0
3L	28014023	C	T	ANN=T|stop_gained|HIGH|COE15O|AGAP011575|transcript|AGAP011575-RA|protein_coding|2/4|c.313C>T|p.Gln105*|313/2342|313/1854|105/617||;LOF=(COE15O|AGAP011575|1|1.00);NMD=(COE15O|AGAP011575|1|1.00)	0	0	0	0	0	11.1111	0	0	0
3L	28753097	T	A	ANN=A|start_lost|HIGH|AGAP011599|AGAP011599|transcript|AGAP011599-RA|protein_coding|2/3|c.2T>A|p.Met1?|312/1643|2/819|1/272||;LOF=(AGAP011599|AGAP011599|1|1.00)	0	0	0	0	30	0	0	0	0
3L	29873907	C	T	ANN=T|stop_gained|HIGH|AGAP011616|AGAP011616|transcript|AGAP011616-RA|protein_coding|1/1|c.799C>T|p.Gln267*|811/816|799/804|267/267||,T|upstream_gene_variant|MODIFIER|AGAP011614|AGAP011614|transcript|AGAP011614-RA|protein_coding||c.-4114G>A|||||4114|,T|downstream_gene_variant|MODIFIER|AGAP011615|AGAP011615|transcript|AGAP011615-RA|protein_coding||c.*977C>T|||||915|,T|downstream_gene_variant|MODIF…	0	0	0	0	0	5.55556	0	25	30
3L	30338660	A	T	ANN=T|splice_donor_variant&intron_variant|HIGH|AGAP011627|AGAP011627|transcript|AGAP011627-RA|protein_coding|1/8|c.-446+2T>A||||||,T|downstream_gene_variant|MODIFIER|AGAP011629|AGAP011629|transcript|AGAP011629-RA|protein_coding||c.*4603T>A|||||3960|;LOF=(AGAP011627|AGAP011627|1|1.00)	0	97.5	23.6842	0	0	11.1111	0	0	0
3L	30714290	G	T	ANN=T|stop_gained|HIGH|AGAP029536|AGAP029536|transcript|AGAP029536-RA|protein_coding|1/4|c.2064C>A|p.Cys688*|2179/3965|2064/2271|688/756||;LOF=(AGAP029536|AGAP029536|1|1.00);NMD=(AGAP029536|AGAP029536|1|1.00)	100	22.5	100	97.5	95	77.7778	80	95	97.5
3L	30815042	C	A	ANN=A|stop_gained|HIGH|AGAP029506|AGAP029506|transcript|AGAP029506-RA|protein_coding|2/7|c.850G>T|p.Glu284*|1238/5051|850/4437|284/1478||,A|downstream_gene_variant|MODIFIER|AGAP011652|AGAP011652|transcript|AGAP011652-RA|protein_coding||c.*3909G>T|||||3774|;LOF=(AGAP029506|AGAP029506|1|1.00);NMD=(AGAP029506|AGAP029506|1|1.00)	100	100	0	0	12.5	33.3333	0	62.5	60
3L	30815169	C	T	ANN=T|stop_gained|HIGH|AGAP029506|AGAP029506|transcript|AGAP029506-RA|protein_coding|2/7|c.723G>A|p.Trp241*|1111/5051|723/4437|241/1478||,T|downstream_gene_variant|MODIFIER|AGAP011652|AGAP011652|transcript|AGAP011652-RA|protein_coding||c.*3782G>A|||||3647|;LOF=(AGAP029506|AGAP029506|1|1.00);NMD=(AGAP029506|AGAP029506|1|1.00)	0	0	0	0	0	22.2222	20	0	2.5
3L	30822291	C	A	ANN=A|stop_gained|HIGH|AGAP029268|AGAP029268|transcript|AGAP029268-RA|protein_coding|2/3|c.563C>A|p.Ser188*|587/1229|563/1185|188/394||,A|upstream_gene_variant|MODIFIER|AGAP011652|AGAP011652|transcript|AGAP011652-RA|protein_coding||c.-1064G>T|||||1030|,A|upstream_gene_variant|MODIFIER|AGAP011653|AGAP011653|transcript|AGAP011653-RA|protein_coding||c.-876C>A|||||833|,A|upstream_gene_variant|MODIFIE…	0	0	0	0	50	0	0	0	0
3L	30822919	C	T	ANN=T|stop_gained|HIGH|AGAP029268|AGAP029268|transcript|AGAP029268-RA|protein_coding|3/3|c.1129C>T|p.Gln377*|1153/1229|1129/1185|377/394||,T|upstream_gene_variant|MODIFIER|AGAP011652|AGAP011652|transcript|AGAP011652-RA|protein_coding||c.-1692G>A|||||1658|,T|upstream_gene_variant|MODIFIER|AGAP011653|AGAP011653|transcript|AGAP011653-RA|protein_coding||c.-248C>T|||||205|,T|upstream_gene_variant|MODI…	0	0	0	2.5	10	0	0	0	0
3L	31040375	T	A	ANN=A|stop_gained|HIGH|AGAP011660|AGAP011660|transcript|AGAP011660-RA|protein_coding|4/4|c.1745T>A|p.Leu582*|1943/2544|1745/2049|582/682||,A|upstream_gene_variant|MODIFIER|AGAP011659|AGAP011659|transcript|AGAP011659-RA|protein_coding||c.-4315A>T|||||4112|,A|upstream_gene_variant|MODIFIER|AGAP011661|AGAP011661|transcript|AGAP011661-RA|protein_coding||c.-2634T>A|||||2318|	0	0	0	0	10	11.1111	0	0	0
3L	31082693	C	G	ANN=G|stop_gained|HIGH|AGAP011664|AGAP011664|transcript|AGAP011664-RA|protein_coding|5/9|c.15C>G|p.Tyr5*|479/1355|15/237|5/78||,G|upstream_gene_variant|MODIFIER|AGAP029123|AGAP029123|transcript|AGAP029123-RA|protein_coding||c.-3002G>C|||||2110|,G|downstream_gene_variant|MODIFIER|AGAP028415|AGAP028415|transcript|AGAP028415-RA|protein_coding||c.*2068G>C|||||1949|;LOF=(AGAP011664|AGAP011664|1|1.00);…	0	40	0	0	50	11.1111	20	5	2.5
3L	31082718	C	T	ANN=T|stop_gained|HIGH|AGAP011664|AGAP011664|transcript|AGAP011664-RA|protein_coding|5/9|c.40C>T|p.Gln14*|504/1355|40/237|14/78||,T|upstream_gene_variant|MODIFIER|AGAP029123|AGAP029123|transcript|AGAP029123-RA|protein_coding||c.-3027G>A|||||2135|,T|downstream_gene_variant|MODIFIER|AGAP028415|AGAP028415|transcript|AGAP028415-RA|protein_coding||c.*2043G>A|||||1924|;LOF=(AGAP011664|AGAP011664|1|1.00…	0	0	0	0	0	16.6667	0	0	0
3L	31083062	A	T	ANN=T|stop_gained|HIGH|AGAP011664|AGAP011664|transcript|AGAP011664-RA|protein_coding|6/9|c.151A>T|p.Lys51*|615/1355|151/237|51/78||,T|upstream_gene_variant|MODIFIER|AGAP029123|AGAP029123|transcript|AGAP029123-RA|protein_coding||c.-3371T>A|||||2479|,T|downstream_gene_variant|MODIFIER|AGAP028415|AGAP028415|transcript|AGAP028415-RA|protein_coding||c.*1699T>A|||||1580|	0	97.5	0	0	7.5	11.1111	0	0	0
3L	31270388	C	T	ANN=T|splice_donor_variant&intron_variant|HIGH|AGAP011676|AGAP011676|transcript|AGAP011676-RB|protein_coding|1/3|c.-61+1G>A||||||,T|downstream_gene_variant|MODIFIER|AGAP011675|AGAP011675|transcript|AGAP011675-RA|protein_coding||c.*4959C>T|||||4875|,T|intron_variant|MODIFIER|AGAP011676|AGAP011676|transcript|AGAP011676-RA|protein_coding|1/3|c.-60-658G>A||||||;LOF=(AGAP011676|AGAP011676|2|0.50)	0	0	0	10	0	0	0	0	0
3L	31312043	G	A	ANN=A|stop_gained|HIGH|AGAP029756|AGAP029756|transcript|AGAP029756-RA|protein_coding|1/1|c.175C>T|p.Gln59*|175/1011|175/1011|59/336||,A|upstream_gene_variant|MODIFIER|AGAP028600|AGAP028600|transcript|AGAP028600-RA|protein_coding||c.-3820G>A|||||3598|,A|downstream_gene_variant|MODIFIER|AGAP029305|AGAP029305|transcript|AGAP029305-RA|protein_coding||c.*3152G>A|||||3152|,A|downstream_gene_variant|MOD…	0	0	26.3158	0	0	0	0	0	0
3L	31356685	G	C	ANN=C|start_lost|HIGH|AGAP011684|AGAP011684|transcript|AGAP011684-RA|protein_coding|1/1|c.3G>C|p.Met1?|3/999|3/999|1/332||,C|downstream_gene_variant|MODIFIER|AGAP028529|AGAP028529|transcript|AGAP028529-RA|protein_coding||c.*4598C>G|||||3693|,C|intron_variant|MODIFIER|AGAP011685|AGAP011685|transcript|AGAP011685-RA|protein_coding|4/10|c.-73+1805G>C||||||;LOF=(AGAP011684|AGAP011684|1|1.00)	52.6316	42.5	26.3158	87.5	67.5	11.1111	60	17.5	35
3L	31480655	C	T	ANN=T|splice_donor_variant&intron_variant|HIGH|AGAP011694|AGAP011694|transcript|AGAP011694-RA|protein_coding|1/6|c.126+2C>T||||||,T|downstream_gene_variant|MODIFIER|CASPL1|AGAP011693|transcript|AGAP011693-RA|protein_coding||c.*3436C>T|||||3427|;LOF=(AGAP011694|AGAP011694|1|1.00)	52.6316	72.5	100	100	15	61.1111	35	62.5	62.5
3L	31525987	C	G	ANN=G|stop_gained|HIGH|AGAP011697|AGAP011697|transcript|AGAP011697-RA|protein_coding|1/1|c.1079C>G|p.Ser360*|1079/5763|1079/5763|360/1920||,G|downstream_gene_variant|MODIFIER|AGAP011696|AGAP011696|transcript|AGAP011696-RA|protein_coding||c.*3125C>G|||||3023|	0	67.5	0	87.5	25	22.2222	35	12.5	20
3L	31532661	C	T	ANN=T|stop_gained|HIGH|AGAP011698|AGAP011698|transcript|AGAP011698-RA|protein_coding|4/4|c.859C>T|p.Gln287*|925/1431|859/1161|287/386||,T|upstream_gene_variant|MODIFIER|AGAP029644|AGAP029644|transcript|AGAP029644-RA|protein_coding||c.-2107C>T|||||1708|,T|downstream_gene_variant|MODIFIER|AGAP011697|AGAP011697|transcript|AGAP011697-RA|protein_coding||c.*1990C>T|||||1990|	0	0	0	0	22.5	0	0	0	0
3L	32137842	C	T	ANN=T|splice_acceptor_variant&intron_variant|HIGH|AGAP011718|AGAP011718|transcript|AGAP011718-RA|protein_coding|2/5|c.97-1G>A||||||WARNING_TRANSCRIPT_NO_START_CODON;LOF=(AGAP011718|AGAP011718|1|1.00)	0	75	0	7.5	0	11.1111	0	0	0
3L	32137935	G	A	ANN=A|stop_gained&splice_region_variant|HIGH|AGAP011718|AGAP011718|transcript|AGAP011718-RA|protein_coding|2/6|c.85C>T|p.Arg29*|85/1077|85/1077|29/358||WARNING_TRANSCRIPT_NO_START_CODON;LOF=(AGAP011718|AGAP011718|1|1.00);NMD=(AGAP011718|AGAP011718|1|1.00)	60.5263	0	0	0	0	0	0	0	0
3L	32318409	A	T	ANN=T|stop_gained|HIGH|AGAP029333|AGAP029333|transcript|AGAP029333-RA|protein_coding|1/1|c.2710A>T|p.Lys904*|2710/3366|2710/3366|904/1121||	0	0	57.8947	0	5	44.4444	40	30	27.5
3L	32318742	C	T	ANN=T|stop_gained|HIGH|AGAP029333|AGAP029333|transcript|AGAP029333-RA|protein_coding|1/1|c.3043C>T|p.Arg1015*|3043/3366|3043/3366|1015/1121||	0	0	0	0	0	0	40	30	27.5
3L	32343126	T	A	ANN=A|splice_acceptor_variant&intron_variant|HIGH|AGAP011722|AGAP011722|transcript|AGAP011722-RA|protein_coding|13/13|c.2372-2A>T||||||;LOF=(AGAP011722|AGAP011722|1|1.00)	60.5263	0	0	52.5	0	5.55556	0	0	0
3L	32485957	T	A	ANN=A|stop_gained|HIGH|AGAP029270|AGAP029270|transcript|AGAP029270-RA|protein_coding|1/1|c.829A>T|p.Lys277*|829/1425|829/1425|277/474||,A|downstream_gene_variant|MODIFIER|AGAP029312|AGAP029312|transcript|AGAP029312-RA|protein_coding||c.*1570A>T|||||1570|,A|downstream_gene_variant|MODIFIER|AGAP029328|AGAP029328|transcript|AGAP029328-RA|protein_coding||c.*4109A>T|||||3800|	0	35	0	0	0	0	0	0	0
3L	32493925	C	T	ANN=T|stop_gained|HIGH|AGAP029271|AGAP029271|transcript|AGAP029271-RA|protein_coding|2/2|c.970C>T|p.Gln324*|1057/1589|970/1479|324/492||,T|upstream_gene_variant|MODIFIER|AGAP029312|AGAP029312|transcript|AGAP029312-RA|protein_coding||c.-4854G>A|||||4854|,T|upstream_gene_variant|MODIFIER|AGAP029328|AGAP029328|transcript|AGAP029328-RA|protein_coding||c.-2718G>A|||||2625|,T|upstream_gene_variant|MODI…	60.5263	0	0	0	0	0	0	0	0
3L	32501267	A	G	ANN=G|start_lost|HIGH|AGAP029258|AGAP029258|transcript|AGAP029258-RA|protein_coding|1/2|c.2T>C|p.Met1?|112/1836|2/1566|1/521||,G|downstream_gene_variant|MODIFIER|Syx13|AGAP011727|transcript|AGAP011727-RA|protein_coding||c.*3479A>G|||||2214|,G|downstream_gene_variant|MODIFIER|AGAP029643|AGAP029643|transcript|AGAP029643-RA|protein_coding||c.*2104T>C|||||1779|;LOF=(AGAP029258|AGAP029258|1|1.00)	0	0	0	12.5	0	0	0	0	0
3L	32754949	C	T	ANN=T|splice_donor_variant&intron_variant|HIGH|AGAP029515|AGAP029515|transcript|AGAP029515-RA|protein_coding|1/13|c.-627+1G>A||||||;LOF=(AGAP029515|AGAP029515|1|1.00)	0	0	0	0	0	11.1111	0	0	0
3L	32837028	T	A	ANN=A|stop_gained|HIGH|AGAP029316|AGAP029316|transcript|AGAP029316-RA|protein_coding|2/2|c.3200T>A|p.Leu1067*|3650/5411|3200/4167|1067/1388||,A|upstream_gene_variant|MODIFIER|AGAP011744|AGAP011744|transcript|AGAP011744-RA|protein_coding||c.-4970A>T|||||4967|,A|downstream_gene_variant|MODIFIER|AGAP011745|AGAP011745|transcript|AGAP011745-RA|protein_coding||c.*3131A>T|||||2111|	0	0	47.3684	0	0	5.55556	0	0	0
3L	32837035	C	A	ANN=A|stop_gained|HIGH|AGAP029316|AGAP029316|transcript|AGAP029316-RA|protein_coding|2/2|c.3207C>A|p.Tyr1069*|3657/5411|3207/4167|1069/1388||,A|upstream_gene_variant|MODIFIER|AGAP011744|AGAP011744|transcript|AGAP011744-RA|protein_coding||c.-4977G>T|||||4974|,A|downstream_gene_variant|MODIFIER|AGAP011745|AGAP011745|transcript|AGAP011745-RA|protein_coding||c.*3124G>T|||||2104|	0	0	34.2105	0	0	5.55556	0	0	0
3L	33130733	T	G	ANN=G|stop_gained|HIGH|AGAP011774|AGAP011774|transcript|AGAP011774-RA|protein_coding|2/2|c.444T>G|p.Tyr148*|560/1589|444/1473|148/490||,G|downstream_gene_variant|MODIFIER|AGAP011773|AGAP011773|transcript|AGAP011773-RA|protein_coding||c.*4252T>G|||||4252|	42.1053	27.5	0	35	0	16.6667	0	0	0
3L	33184216	G	T	ANN=T|splice_donor_variant&intron_variant|HIGH|AGAP011778|AGAP011778|transcript|AGAP011778-RA|protein_coding|2/4|c.-153+1G>T||||||;LOF=(AGAP011778|AGAP011778|1|1.00)	0	0	0	0	0	0	30	15	12.5
3L	33257024	A	T	ANN=T|splice_donor_variant&intron_variant|HIGH|AGAP029286|AGAP029286|transcript|AGAP029286-RA|protein_coding|1/1|c.78+2T>A||||||,T|upstream_gene_variant|MODIFIER|CLIPA13|AGAP011783|transcript|AGAP011783-RA|protein_coding||c.-1200T>A|||||1096|,T|downstream_gene_variant|MODIFIER|CLIPE2|AGAP011782|transcript|AGAP011782-RA|protein_coding||c.*2781A>T|||||2781|,T|downstream_gene_variant|MODIFIER|AGAP01…	0	5	0	65	15	11.1111	0	0	0
3L	33259852	T	C	ANN=C|stop_lost|HIGH|AGAP029335|AGAP029335|transcript|AGAP029335-RA|protein_coding|2/2|c.392A>G|p.Ter131Trpext*?|503/1314|392/393|131/130||,C|upstream_gene_variant|MODIFIER|CLIPA13|AGAP011783|transcript|AGAP011783-RA|protein_coding||c.-4028A>G|||||3924|,C|upstream_gene_variant|MODIFIER|AGAP029286|AGAP029286|transcript|AGAP029286-RA|protein_coding||c.-2749A>G|||||2502|,C|upstream_gene_variant|MODI…	100	100	100	100	100	100	100	100	100
3L	33265732	C	T	ANN=T|splice_acceptor_variant&intron_variant|HIGH|CLIPE7|AGAP011786|transcript|AGAP011786-RA|protein_coding|1/1|c.82-1G>A||||||,T|upstream_gene_variant|MODIFIER|CLIPE6|AGAP011785|transcript|AGAP011785-RA|protein_coding||c.-3078G>A|||||2936|,T|downstream_gene_variant|MODIFIER|CLIPA5|AGAP011787|transcript|AGAP011787-RA|protein_coding||c.*2657G>A|||||2633|;LOF=(CLIPE7|AGAP011786|1|1.00)	0	0	0	0	0	16.6667	0	0	0
3L	33269657	A	G	ANN=G|start_lost|HIGH|CLIPA5|AGAP011787|transcript|AGAP011787-RA|protein_coding|1/2|c.2T>C|p.Met1?|102/1318|2/1194|1/397||,G|upstream_gene_variant|MODIFIER|CLIPE7|AGAP011786|transcript|AGAP011786-RA|protein_coding||c.-3752T>C|||||3678|,G|downstream_gene_variant|MODIFIER|CLIPA14|AGAP011788|transcript|AGAP011788-RA|protein_coding||c.*1316T>C|||||1231|;LOF=(CLIPA5|AGAP011787|1|1.00)	0	0	0	0	0	11.1111	0	0	0
3L	33282000	G	A	ANN=A|stop_gained|HIGH|CLIPA1|AGAP011791|transcript|AGAP011791-RA|protein_coding|2/2|c.1303C>T|p.Gln435*|1401/1421|1303/1323|435/440||,A|upstream_gene_variant|MODIFIER|CLIPA6|AGAP011789|transcript|AGAP011789-RA|protein_coding||c.-4433C>T|||||4292|,A|upstream_gene_variant|MODIFIER|SPCLIP1|AGAP028725|transcript|AGAP028725-RA|protein_coding||c.-3042G>A|||||2930|,A|downstream_gene_variant|MODIFIER|CL…	0	7.5	47.3684	50	80	66.6667	70	37.5	47.5
3L	33293405	C	A	ANN=A|stop_gained|HIGH|AGAP011793|AGAP011793|transcript|AGAP011793-RA|protein_coding|4/4|c.1027G>T|p.Glu343*|1027/1281|1027/1281|343/426||,A|upstream_gene_variant|MODIFIER|CLIPA7|AGAP011792|transcript|AGAP011792-RA|protein_coding||c.-3571G>T|||||3383|,A|downstream_gene_variant|MODIFIER|AGAP011794|AGAP011794|transcript|AGAP011794-RA|protein_coding||c.*4625G>T|||||4583|	0	42.5	0	0	0	0	0	0	0
3L	33306677	T	G	ANN=G|splice_acceptor_variant&intron_variant|HIGH|AGAP011796|AGAP011796|transcript|AGAP011796-RA|protein_coding|4/5|c.809-2A>C||||||,G|downstream_gene_variant|MODIFIER|AGAP011795|AGAP011795|transcript|AGAP011795-RA|protein_coding||c.*2429T>G|||||2054|;LOF=(AGAP011796|AGAP011796|1|1.00)	0	0	0	0	25	5.55556	0	0	0
3L	33335500	G	A	ANN=A|splice_donor_variant&intron_variant|HIGH|AGAP011801|AGAP011801|transcript|AGAP011801-RA|protein_coding|1/5|c.-231+1G>A||||||,A|upstream_gene_variant|MODIFIER|AGAP011800|AGAP011800|transcript|AGAP011800-RA|protein_coding||c.-2141C>T|||||1963|,A|upstream_gene_variant|MODIFIER|mRpS27|AGAP011803|transcript|AGAP011803-RA|protein_coding||c.-3353G>A|||||3244|,A|downstream_gene_variant|MODIFIER|AGA…	0	0	0	0	0	0	45	27.5	30
3L	33362022	C	T	ANN=T|stop_gained|HIGH|AGAP011807|AGAP011807|transcript|AGAP011807-RA|protein_coding|1/1|c.1003C>T|p.Gln335*|1156/1484|1003/1236|335/411||,T|upstream_gene_variant|MODIFIER|AGAP011808|AGAP011808|transcript|AGAP011808-RA|protein_coding||c.-2181C>T|||||2181|,T|downstream_gene_variant|MODIFIER|AGAP011806|AGAP011806|transcript|AGAP011806-RA|protein_coding||c.*3935C>T|||||3690|,T|downstream_gene_varian…	0	0	0	0	0	0	45	27.5	30
3L	33744214	G	T	ANN=T|stop_gained|HIGH|AGAP011818|AGAP011818|transcript|AGAP011818-RA|protein_coding|3/3|c.1171G>T|p.Glu391*|1326/2956|1171/1197|391/398||,T|upstream_gene_variant|MODIFIER|AGAP011817|AGAP011817|transcript|AGAP011817-RA|protein_coding||c.-2136C>A|||||1931|,T|upstream_gene_variant|MODIFIER|AGAP011819|AGAP011819|transcript|AGAP011819-RA|protein_coding||c.-4523G>T|||||4381|,T|downstream_gene_variant|…	0	0	0	0	0	11.1111	0	0	0
3L	33753927	T	A	ANN=A|stop_gained|HIGH|AGAP028417|AGAP028417|transcript|AGAP028417-RA|protein_coding|1/1|c.432T>A|p.Cys144*|603/627|432/447|144/148||,A|downstream_gene_variant|MODIFIER|AGAP011819|AGAP011819|transcript|AGAP011819-RA|protein_coding||c.*3585T>A|||||3215|	0	0	0	0	0	11.1111	30	32.5	37.5
3L	33982005	C	A	ANN=A|splice_acceptor_variant&intron_variant|HIGH|AGAP011843|AGAP011843|transcript|AGAP011843-RA|protein_coding|1/1|c.1335-1G>T||||||,A|upstream_gene_variant|MODIFIER|AGAP029637|AGAP029637|transcript|AGAP029637-RA|protein_coding||c.-3507G>T|||||2071|,A|upstream_gene_variant|MODIFIER|AGAP011844|AGAP011844|transcript|AGAP011844-RA|protein_coding||c.-1541C>A|||||1503|,A|downstream_gene_variant|MODIF…	0	0	0	0	0	11.1111	0	0	0
3L	34237512	T	A	ANN=A|stop_gained|HIGH|AGAP011854|AGAP011854|transcript|AGAP011854-RA|protein_coding|2/2|c.331A>T|p.Lys111*|331/495|331/495|111/164||	0	0	78.9474	0	0	0	0	0	0
3L	34253619	T	A	ANN=A|stop_gained|HIGH|AGAP011854|AGAP011854|transcript|AGAP011854-RA|protein_coding|1/2|c.175A>T|p.Lys59*|175/495|175/495|59/164||,A|downstream_gene_variant|MODIFIER|tRNA-Arg|AGAP011855|transcript|AGAP011855-RA|protein_coding||c.*4468T>A|||||4468|WARNING_TRANSCRIPT_INCOMPLETE;LOF=(AGAP011854|AGAP011854|1|1.00);NMD=(AGAP011854|AGAP011854|1|1.00)	65.7895	40	0	95	2.5	22.2222	40	37.5	22.5
3L	34253784	C	A	ANN=A|stop_gained|HIGH|AGAP011854|AGAP011854|transcript|AGAP011854-RA|protein_coding|1/2|c.10G>T|p.Glu4*|10/495|10/495|4/164||,A|downstream_gene_variant|MODIFIER|tRNA-Arg|AGAP011855|transcript|AGAP011855-RA|protein_coding||c.*4633C>A|||||4633|WARNING_TRANSCRIPT_INCOMPLETE;LOF=(AGAP011854|AGAP011854|1|1.00);NMD=(AGAP011854|AGAP011854|1|1.00)	0	25	0	0	0	0	0	0	0
3L	34253791	C	T	ANN=T|start_lost|HIGH|AGAP011854|AGAP011854|transcript|AGAP011854-RA|protein_coding|1/2|c.3G>A|p.Met1?|3/495|3/495|1/164||,T|downstream_gene_variant|MODIFIER|tRNA-Arg|AGAP011855|transcript|AGAP011855-RA|protein_coding||c.*4640C>T|||||4640|WARNING_TRANSCRIPT_INCOMPLETE;LOF=(AGAP011854|AGAP011854|1|1.00)	0	0	0	0	5	11.1111	0	0	0
3L	34589498	G	C	ANN=C|stop_gained|HIGH|AGAP011875|AGAP011875|transcript|AGAP011875-RA|protein_coding|4/4|c.9810C>G|p.Tyr3270*|10396/11357|9810/9834|3270/3277||,C|upstream_gene_variant|MODIFIER|AGAP011874|AGAP011874|transcript|AGAP011874-RA|protein_coding||c.-2454C>G|||||1845|	0	7.5	0	0	7.5	0	0	0	0
3L	34604864	T	G	ANN=G|start_lost|HIGH|AGAP011877|AGAP011877|transcript|AGAP011877-RA|protein_coding|1/2|c.2T>G|p.Met1?|128/1119|2/915|1/304||,G|upstream_gene_variant|MODIFIER|AGAP011875|AGAP011875|transcript|AGAP011875-RA|protein_coding||c.-3368A>C|||||2782|,G|downstream_gene_variant|MODIFIER|AGAP011876|AGAP011876|transcript|AGAP011876-RA|protein_coding||c.*354T>G|||||304|,G|downstream_gene_variant|MODIFIER|AGAP…	0	0	0	0	10	0	60	62.5	80
3L	34656327	G	A	ANN=A|start_lost|HIGH|AGAP011891|AGAP011891|transcript|AGAP011891-RA|protein_coding|1/2|c.3G>A|p.Met1?|688/1179|3/216|1/71||,A|downstream_gene_variant|MODIFIER|AGAP011890|AGAP011890|transcript|AGAP011890-RA|protein_coding||c.*1373G>A|||||869|,A|downstream_gene_variant|MODIFIER|AGAP011892|AGAP011892|transcript|AGAP011892-RA|protein_coding||c.*2951C>T|||||2121|;LOF=(AGAP011891|AGAP011891|1|1.00)	0	75	0	0	0	11.1111	0	0	0
3L	35176432	C	T	ANN=T|splice_acceptor_variant&intron_variant|HIGH|AGAP011925|AGAP011925|transcript|AGAP011925-RA|protein_coding|5/8|c.1153-1G>A||||||,T|splice_acceptor_variant&intron_variant|HIGH|AGAP011925|AGAP011925|transcript|AGAP011925-RB|protein_coding|5/8|c.1153-1G>A||||||,T|upstream_gene_variant|MODIFIER|AGAP011924|AGAP011924|transcript|AGAP011924-RA|protein_coding||c.-4352G>A|||||4281|;LOF=(AGAP011925|AG…	0	0	0	100	25	16.6667	0	0	0
3L	35221829	G	A	ANN=A|stop_gained|HIGH|AGAP028680|AGAP028680|transcript|AGAP028680-RA|protein_coding|2/3|c.592C>T|p.Gln198*|781/2090|592/1830|198/609||,A|downstream_gene_variant|MODIFIER|AGAP028679|AGAP028679|transcript|AGAP028679-RA|protein_coding||c.*1503C>T|||||1333|;LOF=(AGAP028680|AGAP028680|1|1.00);NMD=(AGAP028680|AGAP028680|1|1.00)	0	0	7.89474	0	5	0	0	0	0
3L	35420126	C	T	ANN=T|splice_acceptor_variant&intron_variant|HIGH|AGAP011940|AGAP011940|transcript|AGAP011940-RA|protein_coding|1/6|c.-201-1G>A||||||;LOF=(AGAP011940|AGAP011940|1|1.00)	0	30	0	0	0	0	0	0	0
3L	35506332	G	C	ANN=C|stop_lost|HIGH|CASPS2|AGAP011950|transcript|AGAP011950-RA|protein_coding|1/1|c.762G>C|p.Ter254Tyrext*?|817/882|762/762|254/253||,C|upstream_gene_variant|MODIFIER|CASPS3|AGAP011952|transcript|AGAP011952-RA|protein_coding||c.-3404G>C|||||3349|,C|upstream_gene_variant|MODIFIER|AGAP011954|AGAP011954|transcript|AGAP011954-RB|protein_coding||c.-5003G>C|||||4693|,C|upstream_gene_variant|MODIFIER|A…	0	0	0	0	0	0	45	25	25
3L	35515225	G	A	ANN=A|splice_donor_variant&intron_variant|HIGH|AGAP011954|AGAP011954|transcript|AGAP011954-RB|protein_coding|6/7|c.2483+1G>A||||||,A|splice_donor_variant&intron_variant|HIGH|AGAP011954|AGAP011954|transcript|AGAP011954-RA|protein_coding|6/7|c.2483+1G>A||||||,A|upstream_gene_variant|MODIFIER|AGAP028021|AGAP028021|transcript|AGAP028021-RA|protein_coding||c.-3162G>A|||||3162|,A|downstream_gene_varian…	39.4737	0	0	0	0	0	0	0	0
3L	35526278	C	T	ANN=T|start_lost|HIGH|AGAP011955|AGAP011955|transcript|AGAP011955-RA|protein_coding|1/3|c.3G>A|p.Met1?|6/578|3/180|1/59||,T|downstream_gene_variant|MODIFIER|AGAP011956|AGAP011956|transcript|AGAP011956-RA|protein_coding||c.*6313G>A|||||2009|;LOF=(AGAP011955|AGAP011955|1|1.00)	0	47.5	0	0	0	5.55556	0	0	0
3L	35836205	C	A	ANN=A|stop_gained|HIGH|AGAP028541|AGAP028541|transcript|AGAP028541-RA|protein_coding|2/3|c.880G>T|p.Gly294*|1074/1766|880/1152|294/383||,A|upstream_gene_variant|MODIFIER|AGAP011981|AGAP011981|transcript|AGAP011981-RA|protein_coding||c.-1822G>T|||||1683|	0	37.5	0	0	0	0	0	0	0
3L	35849832	C	T	ANN=T|splice_donor_variant&intron_variant|HIGH|AGAP011982|AGAP011982|transcript|AGAP011982-RA|protein_coding|2/2|c.553+1G>A||||||WARNING_TRANSCRIPT_NO_STOP_CODON;LOF=(AGAP011982|AGAP011982|1|1.00)	55.2632	0	0	0	0	5.55556	0	0	0
3L	35849844	T	G	ANN=G|splice_acceptor_variant&intron_variant|HIGH|AGAP011982|AGAP011982|transcript|AGAP011982-RA|protein_coding|1/2|c.544-2A>C||||||WARNING_TRANSCRIPT_NO_STOP_CODON;LOF=(AGAP011982|AGAP011982|1|1.00)	0	0	0	0	0	11.1111	0	32.5	40
3L	36194984	G	T	ANN=T|stop_gained|HIGH|AGAP012007|AGAP012007|transcript|AGAP012007-RA|protein_coding|2/2|c.1183G>T|p.Glu395*|1393/1623|1183/1203|395/400||,T|upstream_gene_variant|MODIFIER|AGAP028185|AGAP028185|transcript|AGAP028185-RA|protein_coding||c.-2161C>A|||||1976|,T|downstream_gene_variant|MODIFIER|AGAP012008|AGAP012008|transcript|AGAP012008-RA|protein_coding||c.*5195C>A|||||3295|	0	0	0	60	2.5	0	0	0	0
3L	36293498	G	A	ANN=A|stop_gained|HIGH|AGAP012012|AGAP012012|transcript|AGAP012012-RA|protein_coding|6/7|c.1078C>T|p.Gln360*|1089/1465|1078/1137|360/378||,A|stop_gained|HIGH|AGAP012012|AGAP012012|transcript|AGAP012012-RB|protein_coding|6/7|c.1060C>T|p.Gln354*|1096/1472|1060/1119|354/372||	21.0526	0	10.5263	42.5	15	11.1111	0	0	0
3L	36298497	T	C	ANN=C|start_lost|HIGH|AGAP012012|AGAP012012|transcript|AGAP012012-RB|protein_coding|1/7|c.1A>G|p.Met1?|37/1472|1/1119|1/372||,C|upstream_gene_variant|MODIFIER|AGAP012012|AGAP012012|transcript|AGAP012012-RA|protein_coding||c.-3127A>G|||||3116|,C|upstream_gene_variant|MODIFIER|AGAP012013|AGAP012013|transcript|AGAP012013-RA|protein_coding||c.-2808T>C|||||2404|;LOF=(AGAP012012|AGAP012012|2|0.50)	34.2105	0	0	0	0	0	0	0	0
3L	36749786	G	T	ANN=T|stop_gained|HIGH|AGAP012032|AGAP012032|transcript|AGAP012032-RA|protein_coding|2/4|c.202G>T|p.Gly68*|206/1240|202/1236|68/411||,T|intron_variant|MODIFIER|AGAP029503|AGAP029503|transcript|AGAP029503-RA|protein_coding|2/2|c.695-5433C>A||||||;LOF=(AGAP012032|AGAP012032|1|1.00);NMD=(AGAP012032|AGAP012032|1|1.00)	0	0	0	0	0	0	60	45	25
3L	37335526	C	T	ANN=T|stop_gained|HIGH|AGAP012066|AGAP012066|transcript|AGAP012066-RA|protein_coding|3/4|c.1411C>T|p.Gln471*|2158/3188|1411/2301|471/766||,T|downstream_gene_variant|MODIFIER|AGAP012065|AGAP012065|transcript|AGAP012065-RA|protein_coding||c.*4066C>T|||||4066|WARNING_TRANSCRIPT_NO_START_CODON,T|downstream_gene_variant|MODIFIER|AGAP012067|AGAP012067|transcript|AGAP012067-RA|protein_coding||c.*1336G>A…	0	0	0	0	0	0	15	0	0
3L	37483585	T	A	ANN=A|splice_acceptor_variant&intron_variant|HIGH|AGAP029653|AGAP029653|transcript|AGAP029653-RA|protein_coding|7/10|c.634-2A>T||||||;LOF=(AGAP029653|AGAP029653|1|1.00)	0	0	34.2105	0	0	0	0	0	0
3L	37694012	C	T	ANN=T|stop_gained|HIGH|AGAP012103|AGAP012103|transcript|AGAP012103-RA|protein_coding|1/5|c.11G>A|p.Trp4*|86/3985|11/1707|4/568||;LOF=(AGAP012103|AGAP012103|2|0.50);NMD=(AGAP012103|AGAP012103|2|0.50)	28.9474	0	0	0	10	5.55556	0	0	0
3L	37740828	T	A	ANN=A|stop_gained|HIGH|AGAP012104|AGAP012104|transcript|AGAP012104-RA|protein_coding|3/3|c.1710T>A|p.Tyr570*|1853/1934|1710/1722|570/573||,A|upstream_gene_variant|MODIFIER|AGAP012105|AGAP012105|transcript|AGAP012105-RA|protein_coding||c.-457T>A|||||345|,A|downstream_gene_variant|MODIFIER|AGAP012106|AGAP012106|transcript|AGAP012106-RA|protein_coding||c.*2035A>T|||||1628|,A|downstream_gene_variant|…	28.9474	0	0	0	0	0	0	0	0
3L	37983481	T	C	ANN=C|splice_donor_variant&intron_variant|HIGH|AGAP028751|AGAP028751|transcript|AGAP028751-RA|protein_coding|2/6|c.640+2T>C||||||,C|upstream_gene_variant|MODIFIER|AGAP029204|AGAP029204|transcript|AGAP029204-RA|protein_coding||c.-3424A>G|||||3424|,C|upstream_gene_variant|MODIFIER|AGAP028750|AGAP028750|transcript|AGAP028750-RA|protein_coding||c.-4286T>C|||||4286|;LOF=(AGAP028751|AGAP028751|1|1.00)	100	92.5	100	97.5	82.5	94.4444	100	100	100
3L	37985047	T	C	ANN=C|splice_donor_variant&intron_variant|HIGH|AGAP028751|AGAP028751|transcript|AGAP028751-RA|protein_coding|5/6|c.1579+2T>C||||||,C|upstream_gene_variant|MODIFIER|AGAP029204|AGAP029204|transcript|AGAP029204-RA|protein_coding||c.-4990A>G|||||4990|,C|upstream_gene_variant|MODIFIER|AGAP028750|AGAP028750|transcript|AGAP028750-RA|protein_coding||c.-2720T>C|||||2720|;LOF=(AGAP028751|AGAP028751|1|1.00)	31.5789	7.5	100	10	80	61.1111	60	85	70
3L	38060776	T	A	ANN=A|stop_gained|HIGH|AGAP029253|AGAP029253|transcript|AGAP029253-RA|protein_coding|1/1|c.4462A>T|p.Arg1488*|4462/5395|4462/5379|1488/1792||,A|downstream_gene_variant|MODIFIER|AGAP012146|AGAP012146|transcript|AGAP012146-RA|protein_coding||c.*3833T>A|||||1476|,A|downstream_gene_variant|MODIFIER|U11|AGAP013700|transcript|AGAP013700-RA|snRNA||n.*4192T>A|||||4192|	0	0	0	0	27.5	5.55556	0	0	0
3L	38061289	G	A	ANN=A|stop_gained|HIGH|AGAP029253|AGAP029253|transcript|AGAP029253-RA|protein_coding|1/1|c.3949C>T|p.Gln1317*|3949/5395|3949/5379|1317/1792||,A|downstream_gene_variant|MODIFIER|AGAP012146|AGAP012146|transcript|AGAP012146-RA|protein_coding||c.*4346G>A|||||1989|,A|downstream_gene_variant|MODIFIER|U11|AGAP013700|transcript|AGAP013700-RA|snRNA||n.*4705G>A|||||4705|	0	45	0	0	0	0	0	0	0
3L	38320303	C	T	ANN=T|stop_gained|HIGH|AGAP029308|AGAP029308|transcript|AGAP029308-RA|protein_coding|2/2|c.1518G>A|p.Trp506*|1699/5346|1518/5046|506/1681||,T|upstream_gene_variant|MODIFIER|AGAP029334|AGAP029334|transcript|AGAP029334-RA|protein_coding||c.-4990G>A|||||4990|,T|downstream_gene_variant|MODIFIER|AGAP012174|AGAP012174|transcript|AGAP012174-RA|protein_coding||c.*2428G>A|||||2074|	57.8947	0	0	90	32.5	61.1111	65	35	40
3L	38320557	G	A	ANN=A|stop_gained|HIGH|AGAP029308|AGAP029308|transcript|AGAP029308-RA|protein_coding|2/2|c.1264C>T|p.Arg422*|1445/5346|1264/5046|422/1681||,A|downstream_gene_variant|MODIFIER|AGAP012174|AGAP012174|transcript|AGAP012174-RA|protein_coding||c.*2174C>T|||||1820|	0	0	0	90	32.5	33.3333	65	35	40
3L	38321827	C	T	ANN=T|splice_acceptor_variant&intron_variant|HIGH|AGAP029308|AGAP029308|transcript|AGAP029308-RA|protein_coding|1/1|c.-6-1G>A||||||,T|downstream_gene_variant|MODIFIER|AGAP012174|AGAP012174|transcript|AGAP012174-RA|protein_coding||c.*904G>A|||||550|,T|downstream_gene_variant|MODIFIER|AGAP012175|AGAP012175|transcript|AGAP012175-RA|protein_coding||c.*6347G>A|||||4717|;LOF=(AGAP029308|AGAP029308|1|1.…	0	0	0	0	0	0	0	22.5	7.5
3L	38531641	C	T	ANN=T|stop_gained|HIGH|AGAP012187|AGAP012187|transcript|AGAP012187-RA|protein_coding|2/2|c.197G>A|p.Trp66*|297/688|197/588|66/195||WARNING_TRANSCRIPT_NO_STOP_CODON,T|upstream_gene_variant|MODIFIER|AGAP012188|AGAP012188|transcript|AGAP012188-RA|protein_coding||c.-1643C>T|||||1556|,T|upstream_gene_variant|MODIFIER|AGAP012189|AGAP012189|transcript|AGAP012189-RB|protein_coding||c.-4768C>T|||||4625|,T…	0	0	0	0	25	0	0	0	0
3L	39126263	G	A	ANN=A|stop_gained|HIGH|AGAP012225|AGAP012225|transcript|AGAP012225-RA|protein_coding|2/4|c.793C>T|p.Gln265*|979/2923|793/2574|265/857||,A|downstream_gene_variant|MODIFIER|AGAP012224|AGAP012224|transcript|AGAP012224-RA|protein_coding||c.*3783G>A|||||3783|WARNING_TRANSCRIPT_NO_START_CODON,A|downstream_gene_variant|MODIFIER|AGAP012226|AGAP012226|transcript|AGAP012226-RA|protein_coding||c.*8068C>T|||…	0	0	0	0	0	0	25	15	10
3L	39402553	T	A	ANN=A|stop_lost|HIGH|AGAP029781|AGAP029781|transcript|AGAP029781-RA|protein_coding|3/3|c.1668A>T|p.Ter556Cysext*?|1709/1842|1668/1668|556/555||,A|upstream_gene_variant|MODIFIER|AGAP029779|AGAP029779|transcript|AGAP029779-RA|protein_coding||c.-583A>T|||||515|,A|downstream_gene_variant|MODIFIER|AGAP012252|AGAP012252|transcript|AGAP012252-RA|protein_coding||c.*11445T>A|||||4645|,A|downstream_gene_va…	0	0	0	0	0	5.55556	40	17.5	15
3L	39402555	A	G	ANN=G|stop_lost|HIGH|AGAP029781|AGAP029781|transcript|AGAP029781-RA|protein_coding|3/3|c.1666T>C|p.Ter556Argext*?|1707/1842|1666/1668|556/555||,G|upstream_gene_variant|MODIFIER|AGAP029779|AGAP029779|transcript|AGAP029779-RA|protein_coding||c.-585T>C|||||517|,G|downstream_gene_variant|MODIFIER|AGAP012252|AGAP012252|transcript|AGAP012252-RA|protein_coding||c.*11447A>G|||||4647|,G|downstream_gene_va…	100	100	100	100	100	100	100	100	100
3L	39414106	C	A	ANN=A|stop_gained|HIGH|AGAP029765|AGAP029765|transcript|AGAP029765-RA|protein_coding|2/4|c.346G>T|p.Gly116*|619/2344|346/1800|116/599||,A|upstream_gene_variant|MODIFIER|AGAP028708|AGAP028708|transcript|AGAP028708-RA|protein_coding||c.-2206G>T|||||2043|,A|downstream_gene_variant|MODIFIER|AGAP029766|AGAP029766|transcript|AGAP029766-RA|protein_coding||c.*955G>T|||||737|,A|downstream_gene_variant|MOD…	55.2632	0	0	0	0	0	0	0	0
3L	39424055	G	A	ANN=A|stop_gained|HIGH|AGAP012255|AGAP012255|transcript|AGAP012255-RA|protein_coding|6/6|c.1066C>T|p.Arg356*|1384/6965|1066/1095|356/364||	0	7.5	0	0	15	11.1111	0	0	0
3L	39536940	G	T	ANN=T|stop_gained|HIGH|AGAP012263|AGAP012263|transcript|AGAP012263-RA|protein_coding|1/4|c.5C>A|p.Ser2*|5/1884|5/1884|2/627||,T|downstream_gene_variant|MODIFIER|AGAP029622|AGAP029622|transcript|AGAP029622-RA|protein_coding||c.*1633C>A|||||1285|;LOF=(AGAP012263|AGAP012263|1|1.00);NMD=(AGAP012263|AGAP012263|1|1.00)	0	0	0	15	0	0	0	0	0
3L	39538796	C	T	ANN=T|stop_gained|HIGH|AGAP029622|AGAP029622|transcript|AGAP029622-RA|protein_coding|6/8|c.2051G>A|p.Trp684*|2089/2537|2051/2151|684/716||,T|upstream_gene_variant|MODIFIER|AGAP012263|AGAP012263|transcript|AGAP012263-RA|protein_coding||c.-1852G>A|||||1852|,T|upstream_gene_variant|MODIFIER|AGAP012265|AGAP012265|transcript|AGAP012265-RA|protein_coding||c.-3538C>T|||||3538|WARNING_TRANSCRIPT_NO_START…	0	0	0	0	15	0	5	2.5	5
3L	39542520	G	T	ANN=T|stop_gained|HIGH|AGAP012265|AGAP012265|transcript|AGAP012265-RA|protein_coding|1/2|c.187G>T|p.Glu63*|187/942|187/942|63/313||WARNING_TRANSCRIPT_NO_START_CODON,T|intron_variant|MODIFIER|AGAP029622|AGAP029622|transcript|AGAP029622-RA|protein_coding|2/7|c.404+1163C>A||||||;LOF=(AGAP012265|AGAP012265|1|1.00);NMD=(AGAP012265|AGAP012265|1|1.00)	44.7368	0	0	0	0	0	0	0	0
3L	39690017	C	A	ANN=A|stop_gained|HIGH|AGAP029108|AGAP029108|transcript|AGAP029108-RA|protein_coding|2/5|c.650C>A|p.Ser217*|726/3865|650/2397|217/798||,A|upstream_gene_variant|MODIFIER|AGAP012275|AGAP012275|transcript|AGAP012275-RA|protein_coding||c.-4497G>T|||||4322|,A|upstream_gene_variant|MODIFIER|AGAP029114|AGAP029114|transcript|AGAP029114-RA|protein_coding||c.-3602C>A|||||3504|;LOF=(AGAP029108|AGAP029108|1|…	0	0	13.1579	0	0	0	0	0	0
3L	39695497	C	A	ANN=A|stop_gained|HIGH|AGAP029114|AGAP029114|transcript|AGAP029114-RA|protein_coding|3/3|c.1713C>A|p.Cys571*|1811/1871|1713/1767|571/588||,A|upstream_gene_variant|MODIFIER|AGAP029120|AGAP029120|transcript|AGAP029120-RA|protein_coding||c.-2623C>A|||||2597|,A|downstream_gene_variant|MODIFIER|AGAP029108|AGAP029108|transcript|AGAP029108-RA|protein_coding||c.*3508C>A|||||2116|	50	50	7.89474	0	32.5	22.2222	0	12.5	37.5
3L	39724791	C	T	ANN=T|splice_acceptor_variant&intron_variant|HIGH|AGAP012279|AGAP012279|transcript|AGAP012279-RA|protein_coding|2/4|c.405-1G>A||||||WARNING_TRANSCRIPT_NO_START_CODON,T|intron_variant|MODIFIER|AGAP012280|AGAP012280|transcript|AGAP012280-RC|protein_coding|2/6|c.196+6863C>T||||||,T|intron_variant|MODIFIER|AGAP012280|AGAP012280|transcript|AGAP012280-RA|protein_coding|2/6|c.196+6863C>T||||||,T|intron_…	0	0	0	0	30	0	0	0	0
3L	39974249	T	C	ANN=C|splice_donor_variant&intron_variant|HIGH|AGAP012305|AGAP012305|transcript|AGAP012305-RB|protein_coding|1/8|c.-158+2T>C||||||,C|splice_donor_variant&intron_variant|HIGH|AGAP012305|AGAP012305|transcript|AGAP012305-RA|protein_coding|1/3|c.-158+2T>C||||||,C|splice_donor_variant&intron_variant|HIGH|AGAP012305|AGAP012305|transcript|AGAP012305-RC|protein_coding|1/8|c.-158+2T>C||||||;LOF=(AGAP01230…	0	0	0	65	0	0	0	0	0
3L	40150041	C	T	ANN=T|stop_gained|HIGH|AGAP012315|AGAP012315|transcript|AGAP012315-RA|protein_coding|1/1|c.73C>T|p.Arg25*|73/822|73/822|25/273||WARNING_TRANSCRIPT_NO_STOP_CODON,T|downstream_gene_variant|MODIFIER|AGAP012313|AGAP012313|transcript|AGAP012313-RA|protein_coding||c.*1666C>T|||||277|,T|downstream_gene_variant|MODIFIER|AGAP012316|AGAP012316|transcript|AGAP012316-RA|protein_coding||c.*1674G>A|||||909|,T|…	0	0	81.5789	70	7.5	0	0	0	0
3L	40153833	G	A	ANN=A|stop_gained|HIGH|AGAP028545|AGAP028545|transcript|AGAP028545-RA|protein_coding|2/2|c.1822C>T|p.Gln608*|2144/3352|1822/2094|608/697||,A|downstream_gene_variant|MODIFIER|AGAP012313|AGAP012313|transcript|AGAP012313-RA|protein_coding||c.*5458G>A|||||4069|,A|downstream_gene_variant|MODIFIER|AGAP012315|AGAP012315|transcript|AGAP012315-RA|protein_coding||c.*3043G>A|||||3043|WARNING_TRANSCRIPT_NO_S…	0	0	0	20	0	11.1111	30	50	57.5
3L	40218305	C	A	ANN=A|stop_gained|HIGH|OBP27|AGAP012323|transcript|AGAP012323-RA|protein_coding|1/3|c.80C>A|p.Ser27*|80/405|80/405|27/134||,A|splice_region_variant&intron_variant|LOW|OBP27|AGAP012323|transcript|AGAP012323-RB|protein_coding|1/2|c.73+7C>A||||||,A|upstream_gene_variant|MODIFIER|OBP26|AGAP012321|transcript|AGAP012321-RA|protein_coding||c.-3914G>T|||||3828|,A|upstream_gene_variant|MODIFIER|Obp68|AGAP…	0	0	0	77.5	25	5.55556	0	0	0
3L	40218309	G	A	ANN=A|stop_gained|HIGH|OBP27|AGAP012323|transcript|AGAP012323-RA|protein_coding|1/3|c.84G>A|p.Trp28*|84/405|84/405|28/134||,A|upstream_gene_variant|MODIFIER|OBP26|AGAP012321|transcript|AGAP012321-RA|protein_coding||c.-3918C>T|||||3832|,A|upstream_gene_variant|MODIFIER|Obp68|AGAP012324|transcript|AGAP012324-RA|protein_coding||c.-1322G>A|||||1322|,A|upstream_gene_variant|MODIFIER|OBP28|AGAP012325|t…	0	0	7.89474	0	45	27.7778	10	10	10
3L	40218368	G	A	ANN=A|stop_gained|HIGH|OBP27|AGAP012323|transcript|AGAP012323-RA|protein_coding|1/3|c.143G>A|p.Trp48*|143/405|143/405|48/134||,A|upstream_gene_variant|MODIFIER|OBP26|AGAP012321|transcript|AGAP012321-RA|protein_coding||c.-3977C>T|||||3891|,A|upstream_gene_variant|MODIFIER|Obp68|AGAP012324|transcript|AGAP012324-RA|protein_coding||c.-1263G>A|||||1263|,A|upstream_gene_variant|MODIFIER|OBP28|AGAP01232…	0	0	0	0	5	0	10	10	10
3L	40692014	G	A	ANN=A|start_lost|HIGH|AGAP012329|AGAP012329|transcript|AGAP012329-RA|protein_coding|1/2|c.3G>A|p.Met1?|152/721|3/294|1/97||;LOF=(AGAP012329|AGAP012329|1|1.00)	0	0	55.2632	0	0	0	0	0	0
3L	40692942	C	T	ANN=T|stop_gained|HIGH|AGAP012329|AGAP012329|transcript|AGAP012329-RA|protein_coding|2/2|c.154C>T|p.Arg52*|303/721|154/294|52/97||	0	0	0	65	0	0	35	47.5	42.5
3L	41362094	A	T	ANN=T|stop_gained|HIGH|AGAP012383|AGAP012383|transcript|AGAP012383-RA|protein_coding|1/4|c.8T>A|p.Leu3*|8/1698|8/1698|3/565||WARNING_TRANSCRIPT_NO_START_CODON,T|upstream_gene_variant|MODIFIER|AGAP012384|AGAP012384|transcript|AGAP012384-RA|protein_coding||c.-984A>T|||||944|,T|downstream_gene_variant|MODIFIER|AGAP012382|AGAP012382|transcript|AGAP012382-RA|protein_coding||c.*4817A>T|||||4817|;LOF=(A…	0	0	0	42.5	0	0	0	0	0
3L	41538613	A	C	ANN=C|stop_lost|HIGH|AGAP012388|AGAP012388|transcript|AGAP012388-RA|protein_coding|3/3|c.1561T>G|p.Ter521Gluext*?|1634/1697|1561/1563|521/520||	81.5789	87.5	63.1579	22.5	37.5	44.4444	40	0	5
3L	41693922	A	T	ANN=T|splice_acceptor_variant&intron_variant|HIGH|AGAP012390|AGAP012390|transcript|AGAP012390-RA|protein_coding|1/5|c.-341-2A>T||||||;LOF=(AGAP012390|AGAP012390|1|1.00)	0	0	0	47.5	0	0	0	0	0
3R	40693	G	A	ANN=A|stop_gained|HIGH|AGAP007733|AGAP007733|transcript|AGAP007733-RA|protein_coding|2/3|c.918G>A|p.Trp306*|977/1433|918/1374|306/457||,A|downstream_gene_variant|MODIFIER|AGAP007732|AGAP007732|transcript|AGAP007732-RA|protein_coding||c.*1748G>A|||||1207|,A|downstream_gene_variant|MODIFIER|AGAP007732|AGAP007732|transcript|AGAP007732-RB|protein_coding||c.*1748G>A|||||1207|;LOF=(AGAP007733|AGAP00773…	0	0	0	32.5	0	0	0	0	0
3R	40897	T	A	ANN=A|stop_gained|HIGH|AGAP007733|AGAP007733|transcript|AGAP007733-RA|protein_coding|2/3|c.1122T>A|p.Tyr374*|1181/1433|1122/1374|374/457||,A|downstream_gene_variant|MODIFIER|AGAP007732|AGAP007732|transcript|AGAP007732-RA|protein_coding||c.*1952T>A|||||1411|,A|downstream_gene_variant|MODIFIER|AGAP007732|AGAP007732|transcript|AGAP007732-RB|protein_coding||c.*1952T>A|||||1411|;LOF=(AGAP007733|AGAP00…	0	27.5	0	0	0	0	0	0	0
3R	318259	C	A	ANN=A|stop_gained|HIGH|LRIM16A|AGAP028028|transcript|AGAP028028-RA|protein_coding|2/2|c.858C>A|p.Tyr286*|896/2298|858/2163|286/720||,A|upstream_gene_variant|MODIFIER|Gr46|AGAP007756|transcript|AGAP007756-RA|protein_coding||c.-4020G>T|||||4020|,A|upstream_gene_variant|MODIFIER|Gr45|AGAP007757|transcript|AGAP007757-RA|protein_coding||c.-1562G>T|||||1562|,A|upstream_gene_variant|MODIFIER|AGAP028015|…	0	20	0	0	0	0	0	0	0
3R	821600	C	T	ANN=T|stop_gained|HIGH|AGAP007783|AGAP007783|transcript|AGAP007783-RA|protein_coding|3/3|c.859C>T|p.Gln287*|859/1773|859/1773|287/590||	0	0	28.9474	0	0	0	0	0	0
3R	841229	G	T	ANN=T|stop_gained|HIGH|AGAP007787|AGAP007787|transcript|AGAP007787-RA|protein_coding|3/3|c.445G>T|p.Glu149*|639/1003|445/771|149/256||,T|upstream_gene_variant|MODIFIER|AGAP007786|AGAP007786|transcript|AGAP007786-RA|protein_coding||c.-1092C>A|||||925|,T|downstream_gene_variant|MODIFIER|AGAP007784|AGAP007784|transcript|AGAP007784-RA|protein_coding||c.*4886G>T|||||4860|,T|downstream_gene_variant|MOD…	63.1579	85	0	0	0	5.55556	0	0	0
3R	854607	G	A	ANN=A|stop_gained|HIGH|AGAP007788|AGAP007788|transcript|AGAP007788-RA|protein_coding|9/20|c.1585C>T|p.Gln529*|1954/11424|1585/10914|529/3637||,A|stop_gained|HIGH|AGAP007788|AGAP007788|transcript|AGAP007788-RC|protein_coding|9/20|c.1585C>T|p.Gln529*|1954/11424|1585/10914|529/3637||,A|upstream_gene_variant|MODIFIER|AGAP007788|AGAP007788|transcript|AGAP007788-RB|protein_coding||c.-3431C>T|||||3396|;…	0	0	39.4737	0	0	11.1111	0	0	0
3R	854650	G	T	ANN=T|stop_gained|HIGH|AGAP007788|AGAP007788|transcript|AGAP007788-RA|protein_coding|9/20|c.1542C>A|p.Tyr514*|1911/11424|1542/10914|514/3637||,T|stop_gained|HIGH|AGAP007788|AGAP007788|transcript|AGAP007788-RC|protein_coding|9/20|c.1542C>A|p.Tyr514*|1911/11424|1542/10914|514/3637||,T|upstream_gene_variant|MODIFIER|AGAP007788|AGAP007788|transcript|AGAP007788-RB|protein_coding||c.-3474C>A|||||3439|;…	0	27.5	0	0	0	0	0	0	0
3R	863816	G	A	ANN=A|stop_gained|HIGH|AGAP007789|AGAP007789|transcript|AGAP007789-RA|protein_coding|1/8|c.231G>A|p.Trp77*|231/1695|231/1695|77/564||,A|upstream_gene_variant|MODIFIER|AGAP007788|AGAP007788|transcript|AGAP007788-RA|protein_coding||c.-3788C>T|||||3419|,A|upstream_gene_variant|MODIFIER|AGAP007788|AGAP007788|transcript|AGAP007788-RC|protein_coding||c.-3788C>T|||||3419|;LOF=(AGAP007789|AGAP007789|2|0.…	0	67.5	0	67.5	0	5.55556	0	0	0
3R	1056475	A	T	ANN=T|stop_gained|HIGH|AGAP007793|AGAP007793|transcript|AGAP007793-RA|protein_coding|2/4|c.242T>A|p.Leu81*|265/1328|242/933|81/310||,T|upstream_gene_variant|MODIFIER|AGAP007794|AGAP007794|transcript|AGAP007794-RA|protein_coding||c.-1003A>T|||||1003|;LOF=(AGAP007793|AGAP007793|1|1.00);NMD=(AGAP007793|AGAP007793|1|1.00)	31.5789	0	0	0	0	0	0	0	0
3R	1068627	G	A	ANN=A|stop_gained|HIGH|AGAP007795|AGAP007795|transcript|AGAP007795-RA|protein_coding|1/5|c.6G>A|p.Trp2*|6/1698|6/1698|2/565||,A|downstream_gene_variant|MODIFIER|Nep3|AGAP007796|transcript|AGAP007796-RA|protein_coding||c.*2970C>T|||||2162|,A|downstream_gene_variant|MODIFIER|Nep3|AGAP007796|transcript|AGAP007796-RB|protein_coding||c.*2970C>T|||||2162|;LOF=(AGAP007795|AGAP007795|1|1.00);NMD=(AGAP007…	68.4211	35	39.4737	0	7.5	11.1111	35	15	10
3R	1268745	G	T	ANN=T|splice_acceptor_variant&intron_variant|HIGH|AGAP007807|AGAP007807|transcript|AGAP007807-RA|protein_coding|1/10|c.-950-1G>T||||||,T|upstream_gene_variant|MODIFIER|AGAP007806|AGAP007806|transcript|AGAP007806-RA|protein_coding||c.-2408C>A|||||2288|;LOF=(AGAP007807|AGAP007807|1|1.00)	0	0	0	0	22.5	16.6667	0	0	0
3R	1377698	T	C	ANN=C|splice_acceptor_variant&intron_variant|HIGH|AGAP028144|AGAP028144|transcript|AGAP028144-RA|protein_coding|3/5|c.338-2A>G||||||,C|upstream_gene_variant|MODIFIER|AGAP007818|AGAP007818|transcript|AGAP007818-RA|protein_coding||c.-2032A>G|||||1920|,C|downstream_gene_variant|MODIFIER|AGAP007817|AGAP007817|transcript|AGAP007817-RA|protein_coding||c.*3535T>C|||||3429|;LOF=(AGAP028144|AGAP028144|1|1…	89.4737	100	100	100	92.5	88.8889	65	70	65
3R	1489678	A	G	ANN=G|start_lost|HIGH|AGAP029146|AGAP029146|transcript|AGAP029146-RA|protein_coding|1/1|c.2T>C|p.Met1?|2/447|2/447|1/148||,G|downstream_gene_variant|MODIFIER|Eno|AGAP007827|transcript|AGAP007827-RA|protein_coding||c.*2924A>G|||||2468|,G|downstream_gene_variant|MODIFIER|AGAP007828|AGAP007828|transcript|AGAP007828-RA|protein_coding||c.*667A>G|||||551|,G|downstream_gene_variant|MODIFIER|AGAP028736|A…	0	0	39.4737	0	0	5.55556	0	0	0
3R	1498080	T	C	ANN=C|start_lost|HIGH|AGAP028737|AGAP028737|transcript|AGAP028737-RA|protein_coding|1/1|c.1A>G|p.Met1?|1/837|1/837|1/278||,C|upstream_gene_variant|MODIFIER|AGAP028736|AGAP028736|transcript|AGAP028736-RA|protein_coding||c.-2776A>G|||||2776|,C|upstream_gene_variant|MODIFIER|AGAP007830|AGAP007830|transcript|AGAP007830-RA|protein_coding||c.-2735T>C|||||2688|,C|upstream_gene_variant|MODIFIER|AGAP00783…	0	0	39.4737	0	0	11.1111	0	0	0
3R	1499939	G	T	ANN=T|stop_gained|HIGH|AGAP028738|AGAP028738|transcript|AGAP028738-RA|protein_coding|1/1|c.146C>A|p.Ser49*|146/1263|146/1263|49/420||,T|upstream_gene_variant|MODIFIER|AGAP028736|AGAP028736|transcript|AGAP028736-RA|protein_coding||c.-4635C>A|||||4635|,T|upstream_gene_variant|MODIFIER|AGAP028737|AGAP028737|transcript|AGAP028737-RA|protein_coding||c.-1859C>A|||||1859|,T|upstream_gene_variant|MODIFIE…	5.26316	15	0	0	52.5	0	0	55	42.5
3R	1499942	G	C	ANN=C|stop_gained|HIGH|AGAP028738|AGAP028738|transcript|AGAP028738-RA|protein_coding|1/1|c.143C>G|p.Ser48*|143/1263|143/1263|48/420||,C|upstream_gene_variant|MODIFIER|AGAP028736|AGAP028736|transcript|AGAP028736-RA|protein_coding||c.-4638C>G|||||4638|,C|upstream_gene_variant|MODIFIER|AGAP028737|AGAP028737|transcript|AGAP028737-RA|protein_coding||c.-1862C>G|||||1862|,C|upstream_gene_variant|MODIFIE…	73.6842	15	0	0	52.5	33.3333	0	55	42.5
3R	1533316	T	C	ANN=C|start_lost|HIGH|AGAP007835|AGAP007835|transcript|AGAP007835-RA|protein_coding|1/6|c.2T>C|p.Met1?|736/5405|2/3897|1/1298||,C|upstream_gene_variant|MODIFIER|AGAP007834|AGAP007834|transcript|AGAP007834-RA|protein_coding||c.-1092A>G|||||941|,C|downstream_gene_variant|MODIFIER|AGAP007833|AGAP007833|transcript|AGAP007833-RA|protein_coding||c.*3758T>C|||||2944|;LOF=(AGAP007835|AGAP007835|1|1.00)	0	0	0	0	27.5	0	0	0	0
3R	1533317	G	A	ANN=A|start_lost|HIGH|AGAP007835|AGAP007835|transcript|AGAP007835-RA|protein_coding|1/6|c.3G>A|p.Met1?|737/5405|3/3897|1/1298||,A|upstream_gene_variant|MODIFIER|AGAP007834|AGAP007834|transcript|AGAP007834-RA|protein_coding||c.-1093C>T|||||942|,A|downstream_gene_variant|MODIFIER|AGAP007833|AGAP007833|transcript|AGAP007833-RA|protein_coding||c.*3759G>A|||||2945|;LOF=(AGAP007835|AGAP007835|1|1.00)	0	0	31.5789	0	0	0	0	0	0
3R	1533377	G	A	ANN=A|stop_gained|HIGH|AGAP007835|AGAP007835|transcript|AGAP007835-RA|protein_coding|1/6|c.63G>A|p.Trp21*|797/5405|63/3897|21/1298||,A|upstream_gene_variant|MODIFIER|AGAP007834|AGAP007834|transcript|AGAP007834-RA|protein_coding||c.-1153C>T|||||1002|,A|downstream_gene_variant|MODIFIER|AGAP007833|AGAP007833|transcript|AGAP007833-RA|protein_coding||c.*3819G>A|||||3005|;LOF=(AGAP007835|AGAP007835|1|1…	0	0	0	75	0	5.55556	30	0	0
3R	1533468	A	T	ANN=T|stop_gained|HIGH|AGAP007835|AGAP007835|transcript|AGAP007835-RA|protein_coding|1/6|c.154A>T|p.Lys52*|888/5405|154/3897|52/1298||,T|upstream_gene_variant|MODIFIER|AGAP007834|AGAP007834|transcript|AGAP007834-RA|protein_coding||c.-1244T>A|||||1093|,T|downstream_gene_variant|MODIFIER|AGAP007833|AGAP007833|transcript|AGAP007833-RA|protein_coding||c.*3910A>T|||||3096|;LOF=(AGAP007835|AGAP007835|1…	5.26316	0	100	25	45	66.6667	45	97.5	95
3R	1550373	G	T	ANN=T|stop_gained|HIGH|AGAP007837|AGAP007837|transcript|AGAP007837-RA|protein_coding|7/7|c.1921G>T|p.Glu641*|2138/2521|1921/1941|641/646||,T|upstream_gene_variant|MODIFIER|AGAP007838|AGAP007838|transcript|AGAP007838-RA|protein_coding||c.-844G>T|||||691|,T|upstream_gene_variant|MODIFIER|AGAP007838|AGAP007838|transcript|AGAP007838-RB|protein_coding||c.-1743G>T|||||1314|,T|downstream_gene_variant|MO…	0	0	36.8421	0	0	0	0	0	0
3R	1554140	T	C	ANN=C|splice_donor_variant&intron_variant|HIGH|AGAP007838|AGAP007838|transcript|AGAP007838-RA|protein_coding|4/6|c.657+2T>C||||||,C|splice_donor_variant&intron_variant|HIGH|AGAP007838|AGAP007838|transcript|AGAP007838-RB|protein_coding|4/6|c.657+2T>C||||||,C|downstream_gene_variant|MODIFIER|AGAP007837|AGAP007837|transcript|AGAP007837-RA|protein_coding||c.*3747T>C|||||3384|;LOF=(AGAP007838|AGAP0078…	26.3158	20	0	0	0	0	0	0	0
3R	1851882	A	T	ANN=T|stop_gained|HIGH|AGAP007844|AGAP007844|transcript|AGAP007844-RA|protein_coding|3/4|c.1326T>A|p.Cys442*|1425/2154|1326/2052|442/683||,T|downstream_gene_variant|MODIFIER|AGAP029445|AGAP029445|transcript|AGAP029445-RA|protein_coding||c.*1144A>T|||||856|;LOF=(AGAP007844|AGAP007844|1|1.00);NMD=(AGAP007844|AGAP007844|1|1.00)	0	0	0	0	10	0	0	0	0
3R	2173531	G	A	ANN=A|stop_gained|HIGH|AGAP013751|AGAP013751|transcript|AGAP013751-RA|protein_coding|2/3|c.1144C>T|p.Arg382*|1144/1455|1144/1455|382/484||	0	0	0	12.5	0	5.55556	0	0	0
3R	2250920	C	T	ANN=T|stop_gained|HIGH|AGAP007857|AGAP007857|transcript|AGAP007857-RA|protein_coding|6/6|c.3145C>T|p.Arg1049*|3228/4153|3145/3813|1049/1270||,T|downstream_gene_variant|MODIFIER|AGAP007858|AGAP007858|transcript|AGAP007858-RA|protein_coding||c.*1126G>A|||||1126|	13.1579	0	0	0	0	0	0	0	0
3R	2275108	C	A	ANN=A|stop_gained|HIGH|AGAP007859|AGAP007859|transcript|AGAP007859-RA|protein_coding|1/1|c.93C>A|p.Cys31*|93/1476|93/1476|31/491||	0	17.5	0	0	0	0	0	0	0
[truncated: 462 more rows]

## Sheet: MODERATE impact SNPs
Chromosome	Position	Reference	Alternative	Information (SNPEff)	Bakaridjan	Gaoua	Tiassale	VK7	Tiefora	Tengrela	Banfora	Banfora_Res	Banfora_Sus
[truncated: 186,547 more rows]
