# Supplementary material for: Multi-omics analysis identifies loci associated with pyrethroid resistance across sister species in the Anopheles gambiae species complex
Source: BMC Genomics. 2026 Jul 7;27:594. doi: 10.1186/s12864-026-13109-8 (PMC13339448; doi:10.1186/s12864-026-13109-8)
Supplement: Supplementary file 14 — Supplementary Material 14. Supplementary Table 3. [file 12864_2026_13109_MOESM14_ESM.xlsx]

## Sheet: Sheet1
Supplementary Table 3: Association between introgression signals and genetic differentiation across focal populations. For each focal population, genome-wide associations between absolute fdM values and FST were assessed using Pearson’s and Spearman’s correlation coefficients, with corresponding two-sided p-values. The observed number of genomic windows simultaneously falling within the upper 5% …
Population	Pearsons correlation	Pearson's p-value	Spearmans's correlation	Spearman's p-value	Observed |fdM| FST overlap	Mean permuted overlap	Standard deviation	p-value enrichment	p-value depletion
Bakaridjan	-0.0678278	< 0.0001	-0.075664	< 0.0001	35	28.5494	4.83832	0.110789	0.920908
Banfora	-0.093814	< 0.0001	-0.114196	< 0.0001	20	32.3803	5.02999	0.9974	0.00549945
Gaoua	-0.122798	< 0.0001	-0.19392	< 0.0001	43	25.565	4.62858	0.00039996	0.9998
Tengrela	-0.0347343	< 0.0001	-0.0615199	< 0.0001	36	24.5651	4.45187	0.00839916	0.9953
Tiassalé	-0.0468347	< 0.0001	-0.0992713	< 0.0001	26	30.348	4.92767	0.837316	0.220778
Tiefora	-0.0309334	< 0.0001	-0.0649074	< 0.0001	31	36.8878	5.20651	0.892911	0.153785
VK7	-0.00991613	< 0.0001	-0.102213	< 0.0001	47	33.9037	5.11741	0.00909909	0.993801
