# Supplementary material for: Multi-omics analysis identifies loci associated with pyrethroid resistance across sister species in the Anopheles gambiae species complex
Source: BMC Genomics. 2026 Jul 7;27:594. doi: 10.1186/s12864-026-13109-8 (PMC13339448; doi:10.1186/s12864-026-13109-8)
Supplement: Supplementary file 15 — Supplementary Material 15. Supplementary Table 4. [file 12864_2026_13109_MOESM15_ESM.xlsx]

## Sheet: introgression_gene_binary_summa
Supplementary Table 4: Putatively introgressed loci between the different populations. Genes within 10kb of the top 5% overlap of Fst and ABBA-BABA, indicative of shared loci between populations. Gene ID, Description and Gene Name taken from VectorBase. Population names show those populations matching descriptions in Table 1. 1 indicates presence in the overlap and 0 absence.
Gene ID	Gene Name	Description	Bakaridjan_Ag	Banfora	Gaoua_Aa	Tengrela (F)	Tiassale_Ag.sl	Tiefora	VK7
AGAP000586	NA	NA	0	0	0	0	1	1	0
AGAP000807	NA	helix-loop-helix transcription factor	0	0	0	0	1	0	0
AGAP000808	NA	DNA damage-regulated autophagy modulator protein 2	0	0	0	0	1	0	0
AGAP000809	NA	Proteasome 26S non-ATPase subunit 10	0	0	0	0	1	0	0
AGAP000810	NA	NA	0	0	0	0	1	0	0
AGAP000812	NA	calcium binding protein	0	0	0	0	1	1	0
AGAP000813	NA	Frataxin homolog, mitochondrial	0	0	0	0	1	1	0
AGAP000814	NA	NA	0	0	0	0	1	1	0
AGAP000815	INTB	integrin beta subunit	0	0	0	0	1	1	0
AGAP000816	NA	NA	0	0	0	0	1	1	0
AGAP000817	NA	NA	0	0	0	0	1	1	0
AGAP000818	CYP9K1	cytochrome P450	0	0	0	0	1	0	1
AGAP000819	NA	nuclear receptor subfamily 2 group E member (Tailless)	0	0	0	0	1	0	1
AGAP000820	CPR125	cuticular protein RR-2 family 125	0	0	0	0	1	0	1
AGAP000821	NA	NA	0	0	0	0	1	0	1
AGAP000834	NA	NA	0	0	0	0	1	0	0
AGAP000835	NA	NA	0	0	0	0	1	0	0
AGAP000840	NA	amiloride-sensitive sodium channel, other	0	0	0	0	1	0	0
AGAP000841	NA	Ras-related protein Rab-40	0	0	0	0	1	0	0
AGAP000842	NA	NADH dehydrogenase (ubiquinone) 1 alpha subcomplex, assembly factor 1	0	0	0	0	1	0	0
AGAP000843	NA	cardiolipin synthase	0	0	0	0	1	0	0
AGAP000844	NA	Progestin and adipoQ receptor family member 4	0	0	0	0	1	0	0
AGAP000847	NA	CDC-like kinase	0	0	0	0	1	0	0
AGAP000857	mRpL3	39S ribosomal protein L3, mitochondrial	0	0	0	1	0	1	0
AGAP000858	NA	Homeobox domain-containing protein [Source:UniProtKB/TrEMBL;Acc:A0A1S4GA45]	0	0	0	1	0	1	0
AGAP000859	NA	NA	0	0	0	1	0	1	0
AGAP000861	NA	NA	0	0	0	1	0	1	0
AGAP000862	NA	alpha 1,3-glucosidase	0	0	0	1	0	1	0
AGAP000863	NA	lachesin	0	0	0	1	0	1	0
AGAP000864	NA	NA	0	0	0	1	0	1	0
AGAP000865	NA	NA	0	0	0	1	0	1	0
AGAP000868	NA	beta-1,4-mannosyltransferase egghead protein	0	0	0	1	0	1	0
AGAP000869	NA	partitioning defective protein 3	0	0	0	1	0	1	0
AGAP000870	NA	NA	0	0	0	1	0	1	0
AGAP000871	NA	NA	0	0	0	1	0	1	0
AGAP001039	CYP307A1	cytochrome P450	0	0	0	1	1	0	0
AGAP001040	NA	NA	0	0	0	1	1	0	0
AGAP001041	NA	E3 ubiquitin-protein ligase MARCH5	0	0	0	1	1	0	0
AGAP001042	NA	cytochrome b5 domain-containing protein 2 homolog	0	0	0	1	1	0	0
AGAP001043	arm	Armadillo segment polarity protein [Source:UniProtKB/Swiss-Prot;Acc:Q7QHW5]	0	0	0	1	1	0	0
AGAP001044	NA	NA	0	0	0	0	1	0	0
AGAP001045	NA	DNA-directed RNA polymerase I subunit RPA49	0	0	0	0	1	0	0
AGAP001046	NA	Abl interactor 2	0	0	0	0	1	0	0
AGAP001047	NA	inositol polyphosphate 1-phosphatase	0	0	0	0	1	0	0
AGAP001050	NA	NA	0	0	0	0	1	0	0
AGAP001051	NA	NA	0	0	0	0	1	0	0
AGAP001052	NA	ubiquitin carboxyl-terminal hydrolase 2/21	0	0	0	0	1	0	0
AGAP001061	NA	NA	0	0	0	0	1	0	0
AGAP001064	NA	Transmembrane emp24 domain-containing protein 10 precursor	0	0	0	0	1	0	0
AGAP001070	NA	DnaJ-like protein subfamily C	0	0	0	0	1	0	0
AGAP001076	CYP4G16	cytochrome P450	0	0	0	0	1	0	0
AGAP001082	NA	saposin	0	0	0	0	1	0	0
AGAP001083	NA	NA	0	0	0	0	1	0	0
AGAP001084	NA	Fatty acyl-CoA reductase [Source:UniProtKB/TrEMBL;Acc:Q7Q2V5]	0	0	0	0	1	0	0
AGAP001085	NA	NA	0	0	0	0	1	0	0
AGAP001087	NA	NA	0	0	0	0	1	0	0
AGAP001088	NA	NA	0	0	0	0	1	0	0
AGAP001089	NA	NA	0	0	0	0	1	0	0
AGAP001090	NA	Breast carcinoma amplified sequence 3	0	0	0	0	1	0	0
AGAP001091	NA	N-terminal kinase-like protein	1	0	0	0	1	0	0
AGAP001092	NA	NA	1	0	0	0	1	0	0
AGAP001093	NA	fos-like antigen, invertebrate	1	0	0	0	1	0	0
AGAP001094	run	runt	0	0	0	0	1	0	0
AGAP002374	NA	heterogeneous nuclear ribonucleoprotein A1/A3	0	0	0	0	1	0	0
AGAP002375	NA	DNA-directed RNA polymerase I subunit RPA12	0	0	0	0	1	0	0
AGAP002376	NA	NA	0	0	0	0	1	0	0
AGAP002377	NA	fatty-acid amide hydrolase 2	0	0	0	0	1	0	0
AGAP002378	NA	Adenylosuccinate lyase [Source:UniProtKB/TrEMBL;Acc:Q7QBZ6]	0	0	0	0	1	0	0
AGAP002379	NA	NA	0	0	0	0	1	0	0
AGAP002381	NA	disintegrin and metalloproteinase domain-containing protein 17	0	0	0	0	1	0	0
AGAP002382	NA	NA	0	0	0	0	1	0	0
AGAP002383	NA	methionyl-tRNA synthetase	0	0	0	0	1	0	0
AGAP002384	NA	tRNA (guanine10-N2)-methyltransferase	0	0	0	0	1	0	0
AGAP002385	Trs33	trafficking protein particle complex subunit 6	0	0	0	0	1	0	0
AGAP002386	NA	DnaJ homolog subfamily C member 14	0	0	0	0	1	0	0
AGAP002387	NA	acid phosphatase	0	0	0	0	1	0	0
AGAP002388	NA	Endonuclease III homolog [Source:UniProtKB/TrEMBL;Acc:Q7QC07]	0	0	0	0	1	0	0
AGAP002389	NA	ubiquitin-like 4A	0	0	0	0	1	0	0
AGAP002390	NA	NA	0	0	0	0	1	0	0
AGAP002391	COEAE5O	carboxylesterase	0	0	0	0	1	0	0
AGAP002392	NA	TBC1 domain family, member 7	0	0	0	0	1	0	0
AGAP002393	NA	solute carrier family 35 (GDP-fucose transporter), member C1	0	0	0	0	1	0	0
AGAP002394	NA	DNA-directed RNA polymerase III subunit RPC3	0	0	0	0	1	0	0
AGAP002395	RpL10-2	60S ribosomal protein L10-2	0	0	0	0	1	0	0
AGAP002396	NA	dolichyl-diphosphooligosaccharide--protein glycosyltransferase	0	0	0	0	1	0	0
AGAP002438	NA	tyrosine-protein phosphatase non-receptor type 11	0	0	1	0	0	0	0
AGAP002439	NA	NA	0	0	1	0	0	0	0
AGAP002440	Cdc42	cell division cycle Cdc42 homolog	0	0	1	0	0	0	0
AGAP002441	NA	Neprilysin, neutral endopeptidase 5 [Source:UniProtKB/TrEMBL;Acc:A0A1S4GF43]	0	0	1	0	0	0	0
AGAP002442	NA	NA	0	0	1	0	0	0	0
AGAP002443	NA	G_PROTEIN_RECEP_F1_2 domain-containing protein [Source:UniProtKB/TrEMBL;Acc:Q7PR87]	0	0	1	0	0	0	0
AGAP002444	GPROP12	pteropsin	0	0	1	0	0	0	0
AGAP002449	NA	3-OH androgenic UDPGT	0	0	1	0	0	0	0
AGAP002458	NA	NA	0	0	0	0	1	0	0
AGAP002459	NA	NA	0	0	0	0	1	0	0
AGAP002460	NA	forkhead box protein	0	0	0	0	1	0	0
AGAP002518	NA	delta-1-pyrroline-5-carboxylate synthetase	0	0	0	1	0	0	0
AGAP002519	GPRTYR	putative tyramine receptor	0	0	0	1	0	0	0
AGAP002859	NA	solute carrier family 8 (sodium/calcium exchanger)	0	0	0	0	1	1	0
AGAP002862	CYP6AA1	cytochrome P450	0	0	0	0	1	0	0
AGAP002863	COEAE6O	carboxylesterase alpha esterase	0	0	0	0	1	0	0
AGAP002864	CYP6P15P	cytochrome P450	0	0	0	0	1	0	0
AGAP002865	CYP6P3	cytochrome P450	0	0	0	0	1	1	0
AGAP002866	CYP6P5	cytochrome P450	0	0	0	0	1	1	0
AGAP002867	CYP6P4	cytochrome P450	0	0	0	0	1	1	0
AGAP002868	CYP6P1	cytochrome P450	0	0	0	0	1	1	0
AGAP002869	CYP6P2	cytochrome P450	0	0	0	0	1	1	0
AGAP002870	CYP6AD1	cytochrome P450	0	0	0	0	1	1	0
AGAP002872	NA	lipase	0	0	0	0	1	1	0
AGAP002874	NA	NA	0	0	0	0	1	1	0
AGAP002875	NA	protein HEXIM1/2	0	0	0	0	1	1	0
AGAP002876	NA	single-strand selective monofunctional uracil DNA glycosylase	0	0	0	0	1	1	0
AGAP002877	NA	Tetratricopeptide repeat protein 30 homolog [Source:UniProtKB/Swiss-Prot;Acc:Q7PRA4]	0	0	0	0	1	1	0
AGAP002878	NA	Cystatin-like protein	0	0	0	0	1	1	0
AGAP002879	NA	cathepsin F	0	0	0	0	1	1	0
AGAP002880	NA	COP9 signalosome complex subunit 5	0	0	0	0	1	1	0
AGAP002881	NA	NA	0	0	0	0	1	1	0
AGAP002916	NA	NA	0	0	0	0	1	0	0
AGAP002917	mRpL34	39S ribosomal protein L34, mitochondrial	0	0	0	0	1	0	0
AGAP002918	NA	NA	0	0	0	0	1	0	0
AGAP002919	RpS6	40S ribosomal protein S6	0	0	0	0	1	0	0
AGAP003208	NA	solute carrier family 25, member 44	0	0	0	0	1	0	0
AGAP003209	NA	C-4 methylsterol oxidase	0	0	0	0	1	0	0
AGAP003211	NA	NA	0	0	0	0	1	0	0
AGAP003212	Adrenodoxin	NA	0	0	0	0	1	0	0
AGAP003213	NA	nijmegen breakage syndrome protein 1	0	0	0	0	1	0	0
AGAP003214	NA	NA	0	0	0	0	1	0	0
AGAP003215	Rpt2	26S proteasome regulatory subunit T2	0	0	0	0	1	0	0
AGAP003216	Rpt2	26S proteasome regulatory subunit T2	0	0	0	0	1	0	0
AGAP003217	mRpS6	28S ribosomal protein S6, mitochondrial	0	0	0	0	1	0	0
AGAP003218	NA	NA	0	0	0	0	1	0	0
AGAP003219	NA	NA	0	0	0	0	1	0	0
AGAP003235	NA	NA	1	0	0	0	1	0	0
AGAP003359	NA	GAE domain-containing protein [Source:UniProtKB/TrEMBL;Acc:Q7Q9A3]	1	0	0	0	1	0	0
AGAP003360	NA	dynein light chain roadblock-type	1	0	0	0	1	0	0
AGAP003361	NA	NA	1	0	0	0	1	0	0
AGAP003568	COE22933	carboxylesterase	0	0	0	1	0	1	0
AGAP003570	NA	NA	0	0	0	1	0	0	0
AGAP003571	NA	threonine dehydratase	0	0	0	1	0	0	0
AGAP003572	NA	NA	0	0	0	1	0	0	0
AGAP003573	NA	NA	0	0	0	1	0	0	0
AGAP003575	NA	NA	0	0	0	1	0	0	0
AGAP003576	NA	transportin-3	0	0	0	1	0	0	0
AGAP003577	NA	Ras-related and estrogen-regulated growth inhibitor-like protein	0	0	0	1	0	0	0
AGAP003578	NA	aldehyde dehydrogenase (NAD+)	0	0	0	1	0	0	0
AGAP003579	NA	cadherin-87A	0	0	0	1	0	1	0
AGAP003580	NA	NA	0	0	0	1	0	1	0
AGAP004000	NA	myosin IX	0	1	0	0	0	0	0
AGAP004002	NA	60 kDa heat shock protein, mitochondrial precursor	0	1	0	0	0	0	0
AGAP004003	NA	NA	0	1	0	0	0	0	0
AGAP004004	NA	NA	0	1	0	0	0	0	0
AGAP004005	NA	NA	0	1	0	0	0	0	0
AGAP004006	NA	NA	0	1	0	0	0	0	0
AGAP004007	NA	NA	0	1	0	0	0	0	0
AGAP004008	NA	NA	0	1	0	0	0	0	0
AGAP004011	NA	survival motor neuron protein	0	1	0	0	0	0	0
AGAP004012	NA	katanin p60 ATPase-containing subunit	0	1	0	0	0	0	0
AGAP004013	SP11838	NA	0	1	0	0	0	0	0
AGAP004014	SP11706	NA	0	1	0	0	0	0	0
AGAP004015	SP21408	NA	0	1	0	0	0	0	0
AGAP004016	NA	NA	0	1	0	0	0	0	0
AGAP004017	NA	NA	0	1	0	0	0	0	0
AGAP004018	NA	NA	0	1	0	0	0	0	0
AGAP004106	NA	NA	0	1	0	1	0	0	0
AGAP004107	NA	NA	0	1	0	1	0	0	0
AGAP004119	NA	cGMP-specific 3', 5'-cyclic phosphodiesterase	0	0	1	0	0	0	0
AGAP004120	NA	golgin subfamily A member 7	0	0	1	0	0	0	0
AGAP004121	Osi1	protein osiris 1	0	0	1	0	0	0	0
AGAP004122	NA	neuropeptide Y receptor Y2	0	0	1	0	0	0	0
AGAP004123	GPRNPY2	neuropeptide Y receptor 2	0	0	1	0	0	0	0
AGAP004124	Osi24	protein osiris 24	0	0	1	0	0	0	0
AGAP004125	Osi2	protein osiris 2	0	0	1	0	0	0	0
AGAP004327	NA	NA	0	1	0	0	0	0	0
AGAP004329	NA	NA	0	1	0	0	0	0	0
AGAP004330	NA	NA	0	1	0	0	0	0	0
AGAP004331	NA	glass	0	1	0	0	0	0	0
AGAP004332	NA	Macrophage erythroblast attacher	0	1	0	0	0	0	0
AGAP004333	NA	NA	0	1	0	0	0	1	0
AGAP004334	SG5	salivary gland protein 5	0	0	0	0	0	1	0
AGAP004335	NA	filamin	0	1	0	0	0	1	0
AGAP004336	NA	UTP11-like, U3 small nucleolar ribonucleoprotein	0	1	0	0	0	1	0
AGAP004337	NA	GA-binding protein transcription factor, alpha	0	1	0	0	0	1	0
AGAP004338	NA	NA	0	1	0	0	0	1	0
AGAP004339	NA	cellular retinaldehyde binding protein	0	1	0	0	0	1	0
AGAP004340	NA	NA	0	1	0	0	0	1	0
AGAP004341	NA	metastasis-associated protein MTA	0	1	0	0	0	1	0
AGAP004344	NA	hairless	0	1	0	0	0	1	0
AGAP004345	NA	NA	0	1	0	0	0	1	0
AGAP004348	NA	NA	0	1	0	0	0	1	0
AGAP004349	NA	NA	0	1	0	0	0	1	0
AGAP004350	NA	Synaptic vesicle protein	0	1	0	0	0	1	0
AGAP004351	NA	ATP-dependent RNA helicase DDX43	0	1	0	0	0	1	0
AGAP004352	NA	succinyl-CoA synthetase beta subunit	0	1	0	0	0	1	0
AGAP004353	NA	dual specificity phosphatase	0	1	0	0	0	1	0
AGAP004354	Or26	odorant receptor 26	0	1	0	0	0	1	0
AGAP004355	Or27	odorant receptor 27	0	1	0	0	0	1	0
AGAP004585	NA	Translin-associated factor X	0	1	0	0	0	0	0
AGAP004637	NA	transcriptional activator cubitus interruptus	0	0	0	0	0	0	1
AGAP004638	NA	NA	0	0	0	0	0	0	1
AGAP004639	NA	NA	0	0	0	0	0	0	1
AGAP004640	NA	NA	0	0	0	0	0	0	1
AGAP004641	NA	ATP synthase mitochondrial F1 complex assembly factor 1	0	0	0	0	0	0	1
AGAP004642	NPF	Neuropeptide F [Source:UniProtKB/Swiss-Prot;Acc:Q7Q7R8]	1	0	0	0	0	0	1
AGAP004643	SCRB6	Class B Scavenger Receptor (CD36 domain).	1	0	0	0	0	0	1
AGAP004644	NA	NA	1	0	0	0	0	0	0
AGAP004645	NA	juvenile hormone diol kinase	1	0	0	0	0	0	0
AGAP004646	NA	homeobox protein HoxA/B/C/D4	0	1	0	0	0	0	0
AGAP004659	NA	Homeotic antennapedia protein	1	0	0	0	0	0	0
AGAP004660	NA	Antennapedia homeotic protein	0	1	0	0	0	0	1
AGAP004662	NA	homeobox protein abdominal-A homolog	0	0	0	0	0	0	1
AGAP004674	NA	Phenoloxidase inhibitor protein	0	0	0	1	0	0	0
AGAP004675	GPRMAC2	putative muscarinic acetylcholine receptor 2	0	0	0	1	0	0	0
AGAP004677	NA	methylenetetrahydrofolate dehydrogenase(NAD+) / 5,10-methenyltetrahydrofolate	0	0	0	0	1	0	0
AGAP004678	NA	NA	1	0	0	1	1	0	0
AGAP004679	NA	Folylpolyglutamate synthase [Source:UniProtKB/TrEMBL;Acc:Q5TSB4]	1	0	0	1	1	0	0
AGAP004680	NA	NA	1	0	0	1	1	0	0
AGAP004691	NA	LIM domain-binding protein 1	0	1	0	1	0	0	1
AGAP004693	NA	NA	0	1	0	1	0	0	0
AGAP004694	NA	NA	0	1	0	1	0	0	0
AGAP004696	exd	Homeobox protein extradenticle [Source:UniProtKB/Swiss-Prot;Acc:Q7PMT1]	0	1	0	1	0	0	0
AGAP004698	NA	Pre-mRNA-splicing factor 38B [Source:UniProtKB/TrEMBL;Acc:A0A1S4GMG8]	0	1	0	1	0	0	0
AGAP004699	NA	RAF proto-oncogene serine/threonine-protein kinase	0	1	0	1	0	0	0
AGAP004700	NA	NA	0	1	0	1	0	0	0
AGAP004712	NA	NA	0	1	0	0	1	0	0
AGAP004713	NA	PHD-type domain-containing protein [Source:UniProtKB/TrEMBL;Acc:A0A1S4GLV7]	0	1	0	0	1	0	0
AGAP004714	NA	NA	0	1	0	0	1	0	0
AGAP004715	NA	Pyruvate dehydrogenase phosphatase regulatory subunit, mitochondrial	0	0	0	1	0	0	0
AGAP004716	NA	NA	0	0	0	1	0	0	0
AGAP004717	NA	NA	0	0	0	1	0	0	0
AGAP004718	NA	NA	1	0	0	1	0	0	0
AGAP004719	CLIPC9	CLIP-domain serine protease	1	0	0	1	0	0	0
AGAP004720	NA	NA	1	0	0	1	0	0	0
AGAP004722	NA	NA	1	0	0	1	0	0	0
AGAP004723	NA	chromobox protein homolog 1	1	0	0	1	0	0	0
AGAP004724	NA	Intraflagellar transport 74 homolog	1	0	0	1	0	0	0
AGAP004725	eIF3c	Eukaryotic translation initiation factor 3 subunit C [Source:UniProtKB/Swiss-Prot;Acc:Q7PMU8]	1	0	0	1	0	0	0
AGAP004726	NA	Uncharacterized protein CG3556	1	0	0	1	0	0	0
AGAP004733	NA	NA	1	1	0	0	1	0	1
AGAP004735	NA	NA	1	1	0	0	1	0	1
AGAP004736	NA	mitochondrial GTPase 1 homolog	1	1	0	0	1	0	1
AGAP004737	NA	Rhomboid-4, isoform B	1	1	0	0	1	0	1
AGAP004738	NA	IK cytokine	1	1	0	0	1	0	1
AGAP004739	NA	H/ACA ribonucleoprotein complex subunit 4	1	1	0	0	1	0	1
AGAP004740	NA	NA	1	1	0	0	1	0	1
AGAP004741	NA	serine proteinase	1	1	0	0	1	0	1
AGAP004742	NA	Pyruvate carboxylase [Source:UniProtKB/TrEMBL;Acc:A7UUW7]	1	1	0	0	1	0	1
AGAP004743	NA	Transmembrane emp24 domain-containing protein	0	0	0	0	1	0	0
AGAP004744	skap	succinyl-CoA ligase beta subunit	0	0	0	0	1	0	0
AGAP004745	NA	transcription elongation regulator 1	0	0	0	0	1	0	0
AGAP004746	Thoc5	THO complex subunit 5	0	0	0	0	1	0	0
AGAP004747	NA	Uncharacterized protein C05D11.1	0	0	0	0	1	0	0
AGAP004748	NA	NA	0	0	0	0	1	0	0
AGAP004749	NA	coproporphyrinogen III oxidase	0	0	0	0	1	0	0
AGAP004750	NA	Translation initiation factor 4G [Source:UniProtKB/TrEMBL;Acc:A0A1S4GM12]	0	0	0	0	1	0	0
AGAP004751	NA	condensin-2 complex subunit D3	0	0	0	0	1	0	0
AGAP004752	NA	tRNA (guanine-N(7)-)-methyltransferase [Source:UniProtKB/Swiss-Prot;Acc:Q7Q2P7]	0	0	0	0	1	0	0
AGAP004753	NA	NA	0	0	0	0	1	0	0
AGAP004754	CASPL2	long caspase (CASPL2)	0	0	0	0	1	0	0
AGAP004755	Vps36	vacuolar protein sorting 36	0	0	0	0	1	0	0
AGAP004756	NA	NA	0	0	0	0	1	0	0
AGAP004757	NA	NA	0	0	0	0	1	0	0
AGAP004758	Rpn13	26S proteasome 26S non-ATPase subunit N13	0	0	0	0	1	0	0
AGAP004759	NA	oligoribonuclease	0	0	0	0	1	0	0
AGAP004760	NA	NA	0	0	0	0	1	0	0
AGAP004761	NA	NA	0	0	0	0	1	0	0
AGAP004767	NA	NA	0	0	0	0	1	0	0
AGAP004768	NA	periodic tryptophan protein 1	0	0	0	0	1	0	0
AGAP004769	NA	Ras-related protein Rap-1b precursor	0	0	0	0	1	0	0
AGAP004892	NA	NA	0	0	0	0	1	1	0
AGAP004893	NA	NA	0	0	0	0	1	1	0
AGAP004974	Or31	odorant receptor 31	0	0	0	0	1	0	0
AGAP004975	PPO3	prophenoloxidase 3	0	0	0	0	1	0	0
AGAP004976	PPO8	prophenoloxidase 8	0	0	0	0	1	0	0
AGAP004977	PPO6	prophenoloxidase 6	0	0	0	0	1	0	0
AGAP004978	PPO9	prophenoloxidase 9	0	0	0	0	1	0	0
AGAP004979	NA	NA	0	0	0	0	1	0	0
AGAP004980	PPO7	prophenoloxidase 7	0	0	0	0	1	0	0
AGAP004981	PPO4	prophenoloxidase 4	0	0	0	0	1	0	0
AGAP005207	NA	Protein kinase domain-containing protein [Source:UniProtKB/TrEMBL;Acc:A0A1S4GP86]	0	1	0	0	0	0	0
AGAP005209	NA	Uridine kinase [Source:UniProtKB/TrEMBL;Acc:Q5TSQ7]	0	1	0	0	0	0	0
AGAP005210	NA	translation initiation factor eIF-2B subunit gamma	0	1	0	0	0	0	0
AGAP005211	NA	CDK5 regulatory subunit-associated protein 1-like 1	0	1	0	0	0	0	0
AGAP005212	NA	NA	0	1	0	0	0	0	0
AGAP005213	NA	myosin XV	0	1	0	0	0	0	0
AGAP005214	NA	NA	0	1	0	0	0	0	0
AGAP005215	NA	O-sialoglycoprotein endopeptidase	0	1	0	0	0	0	0
AGAP005510	NA	oxysterol binding protein-like 9	0	0	0	0	1	0	0
AGAP005511	NA	elongation of very long chain fatty acids protein 2	0	0	0	0	1	0	0
AGAP005512	NA	Elongation of very long chain fatty acids protein [Source:UniProtKB/TrEMBL;Acc:Q7Q747]	0	0	0	0	1	0	0
AGAP005513	NA	elongation of very long chain fatty acids protein 2	0	0	0	0	1	0	0
AGAP005514	Gr47	gustatory receptor 47	0	0	0	0	1	0	0
AGAP005515	NA	Fatty acyl-CoA reductase [Source:UniProtKB/TrEMBL;Acc:Q7Q745]	0	0	0	0	1	0	0
AGAP005516	NA	NA	0	0	0	0	1	0	0
AGAP005518	FMRF	FMRFamide	0	0	0	0	1	0	0
AGAP005519	NA	NA	0	0	0	0	1	0	0
AGAP005520	NA	cytochrome b-561	0	0	0	0	1	0	0
AGAP005521	NA	serine/threonine kinase 38	0	0	0	0	1	0	0
AGAP005522	NA	transcription initiation factor TFIID subunit 11	0	0	0	0	1	0	0
AGAP005523	NA	small nuclear ribonucleoprotein B and B'	0	0	0	0	1	0	0
AGAP005773	NA	guanine nucleotide-binding protein G(o) subunit alpha	0	0	1	0	0	0	0
AGAP005775	NA	Bax inhibitor 1	0	0	1	0	0	0	0
AGAP005776	PDH	pigment dispersing hormone	0	0	1	0	0	0	0
AGAP005777	NA	chloride channel	0	0	1	0	0	0	0
AGAP005778	NA	iduronate 2-sulfatase	0	0	1	0	0	0	0
AGAP005781	NA	glycine C-acetyltransferase	0	0	1	0	0	0	0
AGAP005782	ASNA1	arsenical pump-driving ATPase	0	0	1	0	0	0	0
AGAP005783	NA	NA	0	0	1	0	0	0	0
AGAP005784	NA	NA	1	0	1	0	0	0	0
AGAP005785	NA	NA	1	0	1	0	0	0	0
AGAP005786	NA	NA	1	0	1	0	0	0	0
AGAP005787	NA	NA	1	0	1	0	0	0	0
AGAP005788	NA	NA	1	0	1	0	0	0	0
AGAP005789	NA	NA	1	0	1	0	0	0	0
AGAP005790	NA	NA	0	1	1	1	0	0	0
AGAP005791	NA	NA	0	1	1	1	0	0	0
AGAP005792	NA	NA	0	1	1	1	0	0	0
AGAP005793	NA	NA	0	1	1	1	0	0	0
AGAP005794	NA	NA	1	1	1	1	0	0	0
AGAP005795	NA	sodium-coupled monocarboxylate transporter 1	1	0	1	0	0	0	0
AGAP005797	NA	NA	0	0	0	1	0	0	0
AGAP005799	NA	dally	0	0	0	1	0	0	0
AGAP005805	NA	NA	0	0	1	0	0	0	0
AGAP005850	NA	growth arrest-specific protein 8 homolog	0	1	0	0	0	1	0
AGAP005851	NA	cyclin-dependent kinase 10	0	1	0	0	0	1	0
AGAP005852	mRpL42	39S ribosomal protein L42, mitochondrial	0	1	0	0	0	1	0
AGAP005853	NA	four way stop	0	1	0	0	0	1	0
AGAP005854	NA	NA	0	1	0	0	0	1	0
AGAP005855	NA	NA	0	1	0	0	0	1	0
AGAP005856	NA	nodal modulator 2	0	1	0	0	0	1	0
AGAP005857	NA	actin-related protein 6	0	1	0	0	0	1	0
AGAP005858	NA	protein lin-7 homolog C	0	1	0	0	0	1	0
AGAP005859	NA	NA	0	1	0	0	0	1	0
AGAP005860	NA	phosphoglucomutase	0	1	0	0	0	1	0
AGAP005861	NA	Translocon-associated protein subunit beta [Source:UniProtKB/TrEMBL;Acc:Q5TRB4]	0	1	0	0	0	1	0
AGAP005862	NA	NA	0	1	0	0	0	1	0
AGAP005863	NA	N-alpha-acetyltransferase 35, NatC auxiliary subunit	0	1	0	0	0	1	0
AGAP005864	NA	NA	0	1	0	0	0	1	0
AGAP005865	NA	fumarylacetoacetase	0	1	0	0	0	1	0
AGAP005866	NA	glutamate decarboxylase	0	1	0	0	0	1	0
AGAP005869	NA	NA	0	1	0	0	0	1	0
AGAP005870	NA	NA	0	1	0	0	0	1	0
AGAP005871	NA	ribosome biogenesis protein BMS1	0	1	0	0	0	1	0
AGAP005896	NA	NA	0	0	0	0	1	0	0
AGAP005897	NA	ubiquitin-protein ligase E3 B	0	0	0	0	1	0	0
AGAP005898	NA	nemo like kinase	0	0	0	0	1	0	0
AGAP005899	Osi21	protein osiris 21	0	0	0	0	1	0	0
AGAP005902	NA	forkhead protein/ forkhead protein domain	0	0	0	0	1	0	0
AGAP005903	NA	NA	0	0	0	0	1	0	0
AGAP005904	NA	guanine nucleotide-binding protein G(i) subunit alpha	0	0	0	0	1	0	0
AGAP005905	NA	NA	0	0	0	0	1	0	0
AGAP005906	Med24	Mediator of RNA polymerase II transcription subunit 24 [Source:UniProtKB/Swiss-Prot;Acc:Q7Q6D9]	0	0	0	0	1	0	0
AGAP005907	NA	AMP dependent ligase	0	0	0	0	1	0	0
AGAP005908	NA	NA	0	0	0	0	1	0	0
AGAP005909	Med8	Mediator of RNA polymerase II transcription subunit 8 [Source:UniProtKB/Swiss-Prot;Acc:Q7Q6D6]	0	0	0	0	1	0	0
AGAP005910	APG18B	autophagy related gene	0	0	0	0	1	0	0
AGAP005926	NA	senataxin	0	0	0	0	0	1	0
AGAP005927	mRpL36	39S ribosomal protein L36, mitochondrial	0	0	0	0	0	1	0
AGAP005928	NA	NA	0	0	0	0	0	1	0
AGAP005941	NA	NA	0	0	1	1	0	0	0
AGAP005942	NA	NA	0	0	1	1	0	0	0
AGAP005943	NA	NA	0	0	1	1	0	0	0
AGAP005944	NA	purine nucleoside phosphorylase I, inosine and guanosine-specific family protein	0	0	1	1	0	0	0
AGAP005945	pnp	purine-nucleoside phosphorylase	0	0	1	1	0	0	0
AGAP005946	NA	NA	0	0	1	1	0	0	0
AGAP005947	RpS13	40S ribosomal protein S13 [Source:UniProtKB/Swiss-Prot;Acc:P52811]	0	0	1	1	0	0	0
AGAP005948	kh	Kynurenine 3-monooxygenase [Source:UniProtKB/Swiss-Prot;Acc:Q7Q6A7]	0	0	1	1	0	0	0
AGAP005949	NA	2-acylglycerol O-acyltransferase 2	1	0	1	1	0	0	0
AGAP005951	NA	NA	1	0	0	0	0	0	0
AGAP005952	NA	NA	1	0	0	0	0	0	0
AGAP005953	NA	calcium homeostasis endoplasmic reticulum protein	1	0	0	0	0	0	0
AGAP005954	NA	ubiquitin-conjugating enzyme E2 J2	1	0	0	0	0	0	0
AGAP005955	NA	E3 ubiquitin-protein ligase MUL1	1	0	0	0	0	0	0
AGAP005956	NA	FGGY-family pentulose kinase	1	0	0	0	0	0	0
AGAP005957	NA	Ribonuclease P/MRP protein subunit POP5 [Source:UniProtKB/TrEMBL;Acc:Q7Q699]	1	0	0	0	0	0	0
AGAP005958	NA	Yellow-g	1	0	0	0	0	0	0
AGAP005959	NA	Yellow-g2	1	0	0	0	0	0	0
AGAP005960	RpL7a	60S ribosomal protein L7a [Source:UniProtKB/Swiss-Prot;Acc:O76732]	1	0	0	0	0	0	0
AGAP005961	NA	Zyg-11 protein homolog	1	0	0	0	0	0	0
AGAP005962	NA	NA	1	0	0	0	0	0	0
AGAP005963	NA	NA	1	0	0	0	0	0	0
AGAP005964	NA	NA	1	1	0	0	0	1	0
AGAP005966	CPR17	cuticular protein RR-1 family 17	1	1	0	0	0	1	1
AGAP005967	CPR18	cuticular protein RR-1 family 18	1	1	0	0	0	1	1
AGAP005968	CPR19	cuticular protein RR-1 family 19	1	1	0	0	0	1	1
AGAP005969	CPR20	cuticular protein RR-1 family 20	1	1	0	0	0	1	1
AGAP005971	NA	Phospholipase B-like [Source:UniProtKB/TrEMBL;Acc:Q7Q692]	0	0	0	0	0	1	1
AGAP005972	NA	4-nitrophenylphosphatase	0	0	0	0	0	1	1
AGAP005973	NA	uncharacterized protein Mettl2	0	0	0	0	0	1	1
AGAP005975	NA	chondroitin proteoglycan-2	0	0	0	0	0	1	1
AGAP005976	NA	NA	1	1	0	0	0	1	1
AGAP005977	NA	ariadne-2	1	1	0	0	0	1	1
AGAP005978	NA	zinc finger and SCAN domain containing 2	1	1	0	0	0	0	0
AGAP005979	NA	NA	1	1	0	0	0	0	0
AGAP005980	NA	retinol dehydrogenase 13 (all-trans/9-cis)	1	1	0	0	0	0	0
AGAP005981	NA	DnaJ homolog subfamily A member 1	1	1	0	0	0	0	0
AGAP005982	NA	NA	1	1	0	0	0	0	0
AGAP005983	NA	solute carrier family 38 (sodium-coupled neutral amino acid transporter)	1	1	0	0	0	0	0
AGAP005993	NA	NA	1	0	0	0	0	0	0
AGAP005995	CPR138	cuticular protein RR-1 family 138	1	0	0	0	0	0	0
AGAP005996	CPR21	cuticular protein RR-1 family 21	1	0	0	0	0	0	0
AGAP005997	CPR22	cuticular protein RR-1 family 22	1	0	0	0	0	0	0
AGAP005998	CPR23	cuticular protein RR-1 family 23	1	0	0	0	0	0	0
AGAP005999	CPR24	cuticular protein RR-1 family 24	1	0	0	0	0	0	0
AGAP006000	CPR25	cuticular protein RR-1 family 25	1	0	0	0	0	0	0
AGAP006001	CPR26	cuticular protein RR-1 family 26	1	0	0	0	0	0	0
AGAP006002	CPR137	cuticular protein RR-1 family 137	1	0	0	0	0	0	0
AGAP006003	CPR27	cuticular protein RR-1 family 27	1	0	0	0	0	0	0
AGAP006004	CPR102	cuticular protein RR-1 family 102	1	0	0	0	0	0	0
AGAP006005	CPR103	cuticular protein RR-1 family 103	1	0	0	0	0	0	0
AGAP006006	CPR104	cuticular protein RR-1 family 104	1	0	0	0	0	0	0
AGAP006007	CPR28	cuticular protein RR-1 family 28	1	0	0	0	0	0	0
AGAP006008	CPR29	Cuticular protein RR-1 family 29 [Source:UniProtKB/TrEMBL;Acc:A0A1S4GRK5]	1	0	0	0	0	0	0
AGAP006009	CPR30	cuticular protein RR-1 family 30	1	0	0	0	0	0	0
AGAP006010	CPR105	cuticular protein RR-1 family 105	1	0	0	0	0	0	0
AGAP006011	CPR31	cuticular protein RR-1 family 31	1	0	0	0	0	0	0
AGAP006012	CPR32	cuticular protein RR-1 family 32	1	0	0	0	0	0	0
AGAP006013	CPR33	cuticular protein RR-1 family 33	1	0	0	0	0	0	0
AGAP006014	NA	NA	1	0	0	0	0	0	0
AGAP006015	NA	decaprenyl-diphosphate synthase subunit 2	1	0	0	0	0	0	0
AGAP006016	NA	decaprenyl-diphosphate synthase subunit 2	1	0	0	0	0	0	0
AGAP006017	NA	serine/threonine-protein phosphatase 6 regulatory subunit 3	1	1	0	0	0	1	0
AGAP006018	NA	NA	1	1	0	0	0	1	0
AGAP006019	NA	maltase	0	1	0	0	0	1	0
AGAP006020	NA	tryptophan 5-monooxygenase	1	0	0	0	0	0	0
AGAP006021	NA	JNK-interacting protein 1	1	0	0	0	0	0	0
AGAP006022	Bhlh_PAS	NA	1	0	0	0	0	0	0
AGAP006023	NA	tyrosine 3-monooxygenase	1	0	0	0	0	0	0
AGAP006024	NA	NA	1	0	0	0	0	0	0
AGAP006025	NA	Ras-like protein family member	0	0	0	0	0	0	1
AGAP006026	NA	NA	0	0	0	0	0	0	1
AGAP006027	GLURI	ionotropic glutamate receptor	0	0	0	0	0	0	1
AGAP006028	Rdl	GABA-gated chloride channel subunit	1	0	0	0	0	0	1
AGAP006029	NA	NA	1	0	0	0	0	0	0
AGAP006030	mfrn	Mitoferrin [Source:UniProtKB/TrEMBL;Acc:A0A1S4GRT4]	1	0	0	0	0	0	0
AGAP006031	NA	nuclear pore complex protein Nup54	1	0	0	0	0	0	0
AGAP006032	NA	NA	1	0	0	0	0	0	0
AGAP006033	NA	NA	1	0	0	0	0	0	0
AGAP006034	NA	NA	1	0	0	0	0	0	0
AGAP006089	NA	NA	0	1	1	0	0	1	1
AGAP006090	NA	nucleolar protein 15	0	1	0	0	0	1	0
AGAP006091	NA	NA	0	1	0	0	0	1	0
AGAP006092	NA	U3 small nucleolar RNA-associated protein 4	0	1	0	0	0	1	0
AGAP006093	NA	NA	0	1	0	0	0	1	0
AGAP006157	NA	NA	0	0	1	0	0	0	0
AGAP006158	NA	NA	0	0	1	0	0	0	0
AGAP006159	NA	Ras-related protein Rab-5C	0	0	1	0	0	0	0
AGAP006160	NA	NA	0	0	1	0	0	0	0
AGAP006161	NA	suppressor of G2 allele of SKP1	0	0	1	0	0	0	0
AGAP006162	NA	TatD DNase family protein	0	0	1	0	0	0	0
AGAP006163	NA	NA	0	0	1	0	0	0	0
AGAP006164	NA	RAD51-like protein 3	0	0	1	0	0	0	0
AGAP006165	NA	E1A-binding protein p400	0	0	1	0	0	0	0
AGAP006166	NA	NA	0	0	1	0	0	0	0
AGAP006167	Or6	odorant receptor 6	0	0	1	0	0	0	0
AGAP006168	NA	BMP binding endothelial regulator	0	0	1	0	0	0	0
AGAP006278	NA	NA	0	0	0	1	0	0	1
AGAP006279	NA	cell division control protein 42	0	1	0	0	0	0	1
AGAP006280	NA	nuclear pore complex protein Nup210	0	1	0	0	0	0	1
AGAP006629	NA	regulator of G-protein signaling	1	0	0	0	0	0	0
AGAP006630	NA	NADH dehydrogenase (ubiquinone) 1 alpha subcomplex 1	1	0	0	0	0	0	0
AGAP006631	SCRASP2	Class A Scavenger Receptor (SRCR domain) with Serine Protease domain.	1	0	0	0	0	0	0
AGAP006632	NA	mitotic spindle assembly checkpoint protein MAD1	1	0	0	0	0	0	0
AGAP006633	NA	Syntrophin, gamma 2	1	0	0	0	0	0	0
AGAP006634	NA	Semaphorin-2A	1	0	0	0	0	0	0
AGAP006755	snRNP-U1-70K	U1 small nuclear ribonucleoprotein 70K	0	0	1	0	0	0	0
AGAP006756	NA	NA	0	0	1	0	0	0	0
AGAP006757	NA	NA	0	0	1	0	0	0	0
AGAP006791	NA	NA	0	1	0	1	0	1	0
AGAP006792	NA	NA	0	1	0	1	0	1	0
AGAP006793	NA	NA	0	1	0	1	0	1	0
AGAP006794	NA	NA	0	1	1	1	0	1	0
AGAP006795	Aper1	peritrophin 1	0	1	1	1	0	1	0
AGAP006796	NA	peritrophin	0	1	1	1	0	1	0
AGAP006797	NA	double-strand break repair protein MRE11	0	1	1	1	0	1	0
AGAP006798	NA	transformer-2 protein	0	1	1	1	0	1	0
AGAP006799	NA	Adrenodoxin	0	1	1	1	0	1	0
AGAP006800	NA	NA	0	1	1	1	0	1	1
AGAP006802	mRpS35	28S ribosomal protein S35, mitochondrial	0	1	0	1	0	0	1
AGAP006803	NA	kinesin family member 18/19	0	1	0	1	0	0	1
AGAP006804	NA	ribosome-recycling factor, mitochondrial precursor	0	1	0	1	0	0	1
AGAP006805	NA	Lariat debranching enzyme	0	1	0	1	0	0	1
AGAP006806	NA	mitochondrial thiamine pyrophosphate carrier	0	1	0	1	0	0	1
AGAP006807	NA	cysteamine dioxygenase	0	1	0	1	0	0	1
AGAP006808	NA	regulator of ribosome biosynthesis	0	1	0	1	0	0	1
AGAP006809	akirin	akirin	0	1	1	1	0	1	1
AGAP006810	NA	chromatin modification-related protein EAF6	0	1	1	1	0	1	1
AGAP006811	NA	NA	0	1	1	1	0	1	1
AGAP006813	NA	NA	0	1	1	1	0	1	0
AGAP006820	Pex5	peroxin 5	0	0	1	0	0	1	0
AGAP006821	NA	acetyl-CoA acyltransferase 2	0	0	1	0	0	1	0
AGAP006824	NA	5-formyltetrahydrofolate cyclo-ligase [Source:UniProtKB/TrEMBL;Acc:Q7QIG0]	0	0	1	0	0	1	0
AGAP006825	Trpm	transient receptor potential for cation channel	0	1	1	1	0	1	0
AGAP006826	NA	integrin alpha-ps	0	1	0	1	0	0	0
AGAP006827	NA	NA	0	1	0	1	0	0	0
AGAP006828	CPR60	cuticular protein RR-1 family 60	0	1	0	1	0	0	0
AGAP006829	CPR59	cuticular protein RR-1 family 59	0	1	0	1	0	0	0
AGAP006830	CPR58	cuticular protein RR-1 family 58	0	1	1	1	0	0	0
AGAP006831	CPR57	cuticular protein RR-1 family 57	0	0	1	0	0	0	0
AGAP006832	NA	NA	0	0	1	0	0	0	0
AGAP006833	CPR56	cuticular protein RR-1 family 56	0	0	1	0	0	0	0
AGAP006834	CPR69	cuticular protein RR-1 family 69	0	0	1	0	0	0	0
AGAP006835	NA	NA	0	0	1	0	0	0	0
AGAP006836	CPR101	cuticular protein RR-1 family 101	0	0	1	0	0	0	0
AGAP006837	CPR55	cuticular protein RR-1 family 55	0	0	1	0	0	0	0
AGAP006838	CPR68	cuticular protein RR-1 family 68	0	0	1	0	0	0	0
AGAP006839	CPR67	cuticular protein RR-1 family 67	0	0	1	0	0	0	0
AGAP006840	CPR136	cuticular protein RR-1 family 136	0	0	1	0	0	0	0
AGAP006841	CPR54	cuticular protein RR-1 family 54	0	0	1	0	0	0	0
AGAP006842	CPR53	cuticular protein RR-1 family 53	0	0	1	0	0	0	0
AGAP006843	CPR52	cuticular protein RR-1 family 52	0	0	1	0	0	0	0
AGAP006844	CPR51	cuticular protein RR-1 family 51	0	0	1	0	0	0	0
AGAP006845	CPR50	cuticular protein RR-1 family 50	0	0	1	0	0	0	0
AGAP006846	CPR49	cuticular protein RR-1 family 49	0	0	1	0	0	0	0
AGAP006847	CPR48	cuticular protein RR-1 family 48	0	0	1	0	0	0	0
AGAP006848	CPR47	cuticular protein RR-1 family 47	0	0	1	0	0	0	0
AGAP006849	CPR46	cuticular protein RR-1 family 46	0	0	1	0	0	0	0
AGAP006850	CPR45	cuticular protein RR-1 family 45	0	0	1	0	0	0	0
AGAP006851	CPR44	cuticular protein RR-1 family 44	0	0	1	0	0	0	0
AGAP006852	CPR43	cuticular protein RR-1 family 43	0	0	1	0	0	0	0
AGAP006853	CPR42	cuticular protein RR-1 family 42	0	0	1	0	0	0	0
AGAP006854	CPR41	cuticular protein RR-1 family 41	0	0	1	0	0	0	0
AGAP006855	CPR40	cuticular protein RR-1 family 40	0	0	1	0	0	0	0
AGAP006856	CPR39	cuticular protein RR-1 family 39	0	0	1	0	0	0	0
AGAP006857	CPR38	cuticular protein RR-1 family 38	0	0	1	0	0	0	0
AGAP006893	NA	NA	0	0	1	0	0	1	0
AGAP006894	NA	geranylgeranyl diphosphate synthase, type III	0	0	1	0	0	1	0
AGAP006895	NA	signal recognition particle subunit SRP19	0	0	1	0	0	1	0
AGAP006896	NA	NA	0	0	1	0	0	1	0
AGAP006897	NA	NA	0	0	1	0	0	1	0
AGAP006898	Cht6	chitinase	0	0	1	0	0	1	0
AGAP006899	NA	basic tail-containing salivary secreted peptide	0	0	1	0	0	1	0
AGAP006902	NA	NA	1	0	1	0	0	0	0
AGAP006903	NA	ST6Gal	1	0	1	0	0	0	0
AGAP006904	MMP1	matrix metalloprotease 1	1	0	1	0	0	0	0
AGAP006905	NA	NA	1	0	1	0	0	0	0
AGAP006906	NA	Cat eye syndrome critical region protein 1	1	0	1	0	0	0	0
AGAP006907	NA	Cat eye syndrome chromosome region, candidate 1a	1	0	1	0	0	0	0
AGAP006908	NA	NA	1	0	1	0	0	0	0
AGAP006909	SRPN1	serine protease inhibitor (serpin) 1	1	0	1	0	0	0	0
AGAP006910	SRPN3	serine protease inhibitor (serpin) 3	1	0	1	0	0	0	0
AGAP006911	SRPN2	serine protease inhibitor (serpin) 2	1	0	1	0	0	0	0
AGAP006913	NA	NA	0	0	1	0	0	0	0
AGAP006914	NA	fibrinogen-related protein 1	0	0	1	0	0	0	0
AGAP006915	NA	NA	0	0	1	0	0	0	0
AGAP006916	mRpL54	39S ribosomal protein L54, mitochondrial	0	0	1	0	0	0	0
AGAP006917	Gr55	gustatory receptor 55	0	0	1	0	0	0	0
AGAP006918	NA	NADH dehydrogenase (ubiquinone) 1 alpha subcomplex 8	0	0	1	0	0	0	0
AGAP006920	NA	NA	0	0	1	0	0	0	0
AGAP006921	NA	PID domain-containing protein [Source:UniProtKB/TrEMBL;Acc:A0NBM1]	0	0	1	0	0	0	0
AGAP007001	NA	ubiquitin thioesterase OTU1	0	0	1	0	0	0	0
AGAP007002	NA	transcription initiation factor TFIIF subunit beta	0	0	1	0	0	0	0
AGAP007003	NA	NA	0	0	1	0	0	0	0
AGAP007004	NA	NA	0	0	1	0	0	0	0
AGAP007005	NA	NA	0	0	1	0	0	0	0
AGAP007031	NA	Scabrous protein	0	0	1	0	0	0	0
AGAP007032	NA	breast cancer 2 susceptibility protein	0	0	1	0	0	0	0
AGAP007033	APL1C	Anopheles Plasmodium-responsive Leucine-Rich Repeat 1C	0	0	1	0	0	0	0
AGAP007034	LRIM11	leucine-rich immune protein (Short)	0	0	1	0	0	0	0
AGAP007035	APL1B	Anopheles Plasmodium-responsive Leucine-Rich Repeat 1B	0	0	1	0	0	0	0
AGAP007036	APL1A	Anopheles Plasmodium-responsive Leucine-Rich Repeat 1A	0	0	1	0	0	0	0
AGAP007037	LRIM3	leucine-rich immune protein (Long)	0	0	1	0	0	0	0
AGAP007038	NA	krueppel-like factor 6/7	0	0	1	0	0	0	0
AGAP007039	LRIM4	leucine-rich immune protein (Long)	0	0	1	0	0	0	0
AGAP007043	NA	NA	0	0	1	0	0	0	0
AGAP007044	NA	potassium channel tetramerisation domain containing 1	0	0	1	0	0	0	0
AGAP007045	LRIM15	leucine-rich immune protein (TM)	0	0	1	0	0	0	0
AGAP007046	NA	BTB domain-containing protein [Source:UniProtKB/TrEMBL;Acc:Q7QIS7]	0	0	1	0	0	0	0
AGAP007048	NA	NA	0	0	1	0	0	0	0
AGAP007058	NA	homeobox protein DLX, invertebrate	0	0	1	0	0	0	0
AGAP007059	NA	NA	0	0	1	0	0	0	0
AGAP007060	NA	NA	0	0	1	0	0	0	0
AGAP007061	NA	NA	0	0	1	0	0	0	0
AGAP007562	NA	NA	0	0	1	0	0	0	0
AGAP007563	NA	NA	0	0	1	0	0	0	0
AGAP007736	NA	NA	0	1	0	0	0	0	0
AGAP007737	NA	NA	0	1	0	0	0	0	0
AGAP007738	NA	NA	0	1	0	0	0	0	0
AGAP007739	NA	transducin (beta)-like 1	0	1	0	0	0	0	0
AGAP007740	RpLP1	60S ribosomal protein LP1	0	1	0	0	0	0	0
AGAP007741	NA	ribonuclease H2 subunit A	0	1	0	0	0	0	0
AGAP007742	NA	E3 UFM1-protein ligase 1 homolog [Source:UniProtKB/Swiss-Prot;Acc:Q7Q373]	0	1	0	0	0	0	0
AGAP007743	NA	solute carrier family 16 (monocarboxylic acid transporters), member 10	0	1	0	0	0	0	0
AGAP007868	NA	2-hydroxyglutarate dehydrogenase	0	0	0	0	0	0	1
AGAP007869	NA	Post-GPI attachment to proteins factor 2	0	0	0	0	0	0	1
AGAP007870	NA	Ubiquitin conjugation factor E4 B [Source:UniProtKB/TrEMBL;Acc:A0A1S4GWH0]	0	0	0	0	0	0	1
AGAP007871	NA	mitochondrial import receptor subunit TOM40	0	0	0	0	0	0	1
AGAP007872	NA	Mps one binder kinase activator-like 3	0	0	0	0	0	0	1
AGAP007873	TOR	autophagy related TOR protein (Target of rapamycin)	0	0	0	0	0	0	1
AGAP007874	NA	CWC22 spliceosome-associated protein homolog	0	0	0	0	0	0	1
AGAP007875	NA	NA	0	0	0	0	0	0	1
AGAP007876	NA	NA	0	0	0	0	0	0	1
AGAP007877	NA	NA	0	0	0	0	0	0	1
AGAP007878	NA	NA	0	0	0	0	0	0	1
AGAP007879	NA	Steroid dehydrogenase	0	0	0	0	0	0	1
AGAP007880	NA	3-ketoacyl-CoA reductase [Source:UniProtKB/TrEMBL;Acc:A0A1S4GX81]	0	0	0	0	0	0	1
AGAP007881	NA	Steroid dehydrogenase	0	0	0	0	0	0	1
AGAP007882	NA	ribosome maturation protein SBDS	0	0	0	0	0	0	1
AGAP007883	NA	NA	0	0	0	0	0	0	1
AGAP007884	NA	protein dpy-30	0	0	0	0	0	0	1
AGAP007885	NA	ER membrane protein complex subunit 3 [Source:UniProtKB/TrEMBL;Acc:Q7Q3I0]	0	0	0	0	0	0	1
AGAP007886	NA	NA	0	0	0	0	0	0	1
AGAP007887	NA	NA	0	0	0	0	0	0	1
AGAP007888	NA	NA	0	0	0	0	0	0	1
AGAP007889	NA	UDP-N-acetylglucosamine pyrophosphorylase [Source:UniProtKB/TrEMBL;Acc:A0A1S4GWJ6]	0	0	0	0	0	0	1
AGAP007890	NA	Coiled-coil domain-containing protein 130 [Source:UniProtKB/TrEMBL;Acc:A0A1S4GWL3]	0	0	0	0	0	0	1
AGAP007891	NA	Methionyl-tRNA synthetase [Source:UniProtKB/TrEMBL;Acc:A0A1S4GWK4]	0	0	0	0	0	0	1
AGAP007892	NA	paired amphipathic helix protein Sin3a	0	0	0	0	0	0	1
AGAP007893	NA	Protein FAM36A	0	0	0	0	0	0	1
AGAP007894	NA	translation elongation factor G	0	0	0	0	0	0	1
AGAP007895	NA	A-kinase anchor protein 10 [Source:UniProtKB/TrEMBL;Acc:A0A1S4GWK9]	0	0	0	0	0	0	1
AGAP007896	NA	predicted G-protein coupled receptor GPCR	0	0	0	0	0	0	1
AGAP007897	NA	UbiA prenyltransferase domain containing 1	0	0	0	0	0	0	1
AGAP007899	NA	NA	0	0	0	0	0	0	1
AGAP007901	NA	Ras-related protein Rab-5C	0	0	0	0	0	0	1
AGAP007902	NA	NA	0	0	0	0	0	0	1
AGAP007903	NA	excitatory amino acid transporter 2 isoform 2	0	0	0	0	0	0	1
AGAP007904	NA	Leucine aminopeptidase-like protein	0	0	0	0	0	0	1
AGAP007905	NA	protocadherin-16/23	0	0	0	0	0	0	1
AGAP007906	NA	Spink6	0	0	0	0	0	0	1
AGAP007907	NA	salivary Kazal 1	0	0	0	0	0	0	1
AGAP007908	NA	NA	0	0	0	0	0	0	1
AGAP007909	NA	protocadherin-16/23	0	0	0	0	0	0	1
AGAP007974	drm	Protein drumstick [Source:UniProtKB/Swiss-Prot;Acc:Q7PN68]	0	0	0	0	0	0	1
AGAP007975	NA	pyruvate dehydrogenase E2 component (dihydrolipoamide acetyltransferase)	0	0	0	0	0	0	1
AGAP007976	NA	antennae-specific protein	0	0	0	0	0	0	1
AGAP007977	NA	Fas-associated factor	0	0	0	0	0	0	1
AGAP007978	NA	histone-lysine N-methyltransferase SETDB	0	0	0	0	0	0	1
AGAP007979	NA	NA	0	0	0	0	0	0	1
AGAP007980	CPCFC1	cuticular protein CPCFC family (CPCFC1)	0	0	0	0	0	0	1
AGAP007981	NA	Short chain dehydrogenase/reductase family 16c member 5 [Source:UniProtKB/TrEMBL;Acc:A0A1S4GWV7]	0	0	0	0	0	0	1
AGAP007982	ANCE8	angiotensin-converting enzyme 8	0	0	0	0	0	0	1
AGAP007983	NA	Lunapark [Source:UniProtKB/TrEMBL;Acc:A0A1S4GXK9]	0	0	0	0	0	0	1
AGAP007984	NA	missing oocyte, meiosis regulator homolog (Drosophila)	0	0	0	0	0	0	1
AGAP007985	NA	homeobox protein aristaless-related	0	0	0	0	0	0	1
AGAP007987	NA	bone morphogenetic protein 2/4	0	0	0	0	0	0	1
AGAP007988	NA	glycerate kinase	0	0	0	0	0	0	1
AGAP007989	NA	NA	0	0	0	0	0	0	1
AGAP007990	NA	glucosyl/glucuronosyl transferases	0	0	0	0	0	0	1
AGAP007991	NA	NA	0	0	0	0	0	0	1
AGAP007992	NA	Vesicular glutamate transporter 2	0	0	0	0	0	0	1
AGAP007993	NA	NA	0	0	0	0	0	0	1
AGAP007994	NA	NA	0	0	0	0	0	0	1
AGAP008009	NA	RYK receptor-like tyrosine kinase [Source:UniProtKB/TrEMBL;Acc:A0A1S4GWY8]	0	1	0	0	0	0	1
AGAP008010	NA	NA	0	1	0	0	0	0	1
AGAP008011	NA	NA	0	1	0	0	0	0	1
AGAP008012	NA	NA	0	1	0	0	0	0	1
AGAP008013	NA	NA	0	1	0	0	0	0	1
AGAP008014	NA	NA	0	1	0	0	0	0	1
AGAP008015	NA	lamin	0	1	0	0	0	0	1
AGAP008016	NA	acyl-CoA oxidase	0	1	0	0	0	0	1
AGAP008017	NA	NA	0	0	0	0	0	0	1
AGAP008018	CYP12F4	cytochrome P450	0	0	0	0	0	0	1
AGAP008019	CYP12F3	cytochrome P450	0	0	0	0	0	0	1
AGAP008020	CYP12F2	cytochrome P450	0	0	0	0	0	0	1
AGAP008022	CYP12F1	cytochrome P450	0	0	0	0	0	0	1
AGAP008023	en	segmentation polarity homeobox protein engrailed	0	0	0	0	0	0	1
AGAP008025	NA	Homeobox protein engrailed-like [Source:UniProtKB/TrEMBL;Acc:A0A1S4GX23]	0	0	0	0	0	0	1
AGAP008026	NA	Enhancer of polycomb-like protein [Source:UniProtKB/TrEMBL;Acc:A0A1S4GX20]	0	0	0	0	0	0	1
AGAP008027	NA	Slowmo	0	0	0	0	0	0	1
AGAP008028	NA	voltage-dependent calcium channel beta, invertebrate	0	0	0	0	0	0	1
AGAP008033	NA	NA	0	1	0	0	0	0	1
AGAP008034	NA	solute carrier family 39 (zinc transporter), member 7	0	1	0	0	0	0	1
AGAP008035	NA	NA	0	1	0	0	0	0	1
AGAP008036	NA	NA	0	1	0	0	0	0	1
AGAP008037	NA	KDEL (Lys-Asp-Glu-Leu) containing 1, isoform CRA_a	0	1	0	0	0	0	1
AGAP008039	NA	protein kinase A	0	1	0	0	0	0	1
AGAP008040	NA	NA	0	1	0	0	0	0	1
AGAP008041	NA	RING finger protein 121	0	1	0	0	0	0	1
AGAP008042	NA	pyridine nucleotide-disulfide oxidoreductase domain 1	0	1	0	0	0	0	1
AGAP008043	mRpS18B	28S ribosomal protein S18B, mitochondrial [Source:UniProtKB/TrEMBL;Acc:Q7PNF3]	0	1	0	0	0	0	1
AGAP008044	NA	programmed cell death 8 (apoptosis-inducing factor)	0	1	0	0	0	0	1
AGAP008045	NA	transcription initiation factor TFIID subunit 13	0	1	0	0	0	0	1
AGAP008046	NA	Protein kinase C and casein kinase substrate in neurons 2 protein [Source:UniProtKB/TrEMBL;Acc:A0A1S4GX35]	0	0	0	0	0	0	1
AGAP008047	NA	Integrator complex subunit 1 [Source:UniProtKB/TrEMBL;Acc:A0A1S4GX41]	0	0	0	0	0	0	1
AGAP008048	NA	NA	0	0	0	0	0	0	1
AGAP008049	NA	cell division cycle 123 homolog	0	0	0	0	0	0	1
AGAP008050	NA	Phosphorylated adapter RNA export protein [Source:UniProtKB/TrEMBL;Acc:A0A1S4GXV8]	0	0	0	0	0	0	1
AGAP008051	SAP1	sensory appendage protein 1	0	0	0	0	0	0	1
AGAP008052	SAP2	sensory appendage protein 2	0	0	0	0	0	0	1
AGAP008053	NA	sphingomyelin phosphodiesterase 2	0	0	0	0	0	0	1
AGAP008054	SAP3	sensory appendage protein 3	0	0	0	0	0	0	1
AGAP008055	CSP3	chemosensory protein 3	0	0	0	0	0	0	1
AGAP008056	NA	NA	0	0	0	0	0	0	1
AGAP008078	NA	DET1- and DDB1-associated protein 1	0	0	0	0	0	0	1
AGAP008080	NA	NA	0	0	0	0	0	0	1
AGAP008081	NA	NA	0	0	0	0	0	0	1
AGAP008082	NA	NA	0	0	0	0	0	0	1
AGAP008083	NA	NA	0	0	0	0	0	0	1
AGAP008084	NA	Transcription initiation factor TFIID TATA-box-binding protein [Source:UniProtKB/TrEMBL;Acc:A0A1S4GY00]	0	0	0	0	0	0	1
AGAP008085	NA	cation-transporting ATPase 13A1	0	0	0	0	0	0	1
AGAP008086	NA	mitochondrial processing peptidase	0	0	0	0	0	0	1
AGAP008087	NA	Ribonuclease III [Source:UniProtKB/TrEMBL;Acc:A0A1S4GX90]	0	0	0	0	0	0	1
AGAP008088	NA	ribonuclease HI	0	0	0	0	0	0	1
AGAP008089	NA	NA	0	0	0	0	0	0	1
AGAP008090	NA	nuclear pore complex protein Nup205	0	0	0	0	0	0	1
AGAP008091	CLIPE1	CLIP-domain serine protease	0	0	0	0	0	0	1
AGAP008092	NA	GDP-L-fucose synthase	0	0	0	0	0	0	1
AGAP008093	NA	Four-jointed box protein 1 [Source:UniProtKB/TrEMBL;Acc:A0A1S4GY09]	0	0	0	0	0	0	1
AGAP008094	NA	gamma-secretase subunit PEN-2	0	0	0	0	0	0	1
AGAP008095	NA	NA	0	0	0	0	0	0	1
AGAP008096	NA	Sphingomyelin phosphodiesterase [Source:UniProtKB/TrEMBL;Acc:A0A1S4GXA1]	0	0	0	0	0	0	1
AGAP008097	NA	glucose-fructose oxidoreductase domain-containing protein 2 precursor	0	0	0	0	0	0	1
AGAP008098	NA	NA	0	0	0	0	0	0	1
AGAP008099	NA	Ubiquitin-fold modifier-conjugating enzyme 1 [Source:UniProtKB/Swiss-Prot;Acc:Q7PND3]	0	0	0	0	0	0	1
AGAP008100	NA	Spire [Source:UniProtKB/TrEMBL;Acc:A0A1S4GX95]	0	0	0	0	0	0	1
AGAP008105	NA	cullin 3	0	0	0	0	0	0	1
AGAP008106	NA	Trafficking protein particle complex subunit 4	0	0	0	0	0	0	1
AGAP008107	NA	Etoposide-induced 2.4 mRNA [Source:UniProtKB/TrEMBL;Acc:A0A1S4GXZ8]	0	0	0	0	0	0	1
AGAP008108	NA	Uncharacterized protein	0	0	0	0	0	0	1
AGAP008109	NA	venom allergen	0	0	0	0	0	0	1
AGAP008110	NA	NA	0	0	0	0	0	0	1
AGAP008111	NA	methyltransferase-like protein 14	0	0	0	0	0	0	1
AGAP008112	NA	NA	0	0	0	0	0	0	1
AGAP008113	NA	NA	0	0	0	0	0	0	1
AGAP008114	Or22	odorant receptor 22	0	0	0	0	0	0	1
AGAP008115	NA	NA	0	0	0	0	0	0	1
AGAP008116	NA	NA	0	0	0	0	0	0	1
AGAP008117	NA	NA	0	0	0	0	0	0	1
AGAP008118	NA	serine/threonine-protein kinase Chk1	0	0	0	0	0	0	1
AGAP008122	NA	U6 snRNA-associated Sm-like protein LSm7	0	0	0	0	0	0	1
AGAP008123	NA	NA	0	0	0	0	0	0	1
AGAP008124	NA	Chitinase domain-containing protein 1 [Source:UniProtKB/TrEMBL;Acc:A0A1S4GXC0]	0	0	0	0	0	0	1
AGAP008125	NA	all-trans-retinol dehydrogenase (NAD+)	0	0	0	0	0	0	1
AGAP008126	NA	NA	0	0	0	0	0	0	1
AGAP008129	NA	mitogen-activated protein kinase organizer 1	0	0	0	0	0	0	1
AGAP008130	NA	Menin [Source:UniProtKB/TrEMBL;Acc:A0A1S4GXD4]	0	0	0	0	0	0	1
AGAP008176	NA	dipeptidyl-peptidase 4	0	0	1	0	0	0	0
AGAP008177	NA	NA	0	0	1	0	0	0	0
AGAP008178	NA	NA	0	0	1	0	0	0	0
AGAP008179	SCRBQ3	Class B Scavenger Receptor (CD36 domain).	0	0	1	0	0	0	0
AGAP008180	NA	NA	0	0	1	0	0	0	0
AGAP008181	NA	protein SMG5	0	0	1	0	0	0	0
AGAP008182	NA	NA	0	0	1	0	0	0	0
AGAP008183	CLIPD2	CLIP-domain serine protease [Source:UniProtKB/TrEMBL;Acc:A0A1S4GXI4]	0	0	1	0	0	0	0
AGAP008184	NA	phospholipid-translocating ATPase	0	0	1	0	0	0	0
AGAP008185	NA	Multiple epidermal growth factor-like domains 8	0	0	1	0	0	0	0
AGAP008186	NA	myosin motor	0	0	1	0	0	0	0
AGAP008187	NA	NA	0	0	1	0	0	0	0
AGAP008188	NA	NA	0	0	1	0	0	0	0
AGAP008228	NA	dual specificity phosphatase	0	1	0	0	0	0	0
AGAP008229	NA	polypeptide N-acetylgalactosaminyltransferase	0	1	0	0	0	0	0
AGAP008230	NA	NA	0	1	0	0	0	0	0
AGAP008231	NA	NA	0	1	0	0	0	0	0
AGAP008232	NA	NA	0	1	0	0	0	0	0
AGAP008242	NA	NA	0	1	0	0	0	0	1
AGAP008245	NA	NA	0	1	0	0	0	0	1
AGAP008246	NA	gamma-butyrobetaine dioxygenase	0	1	0	0	0	0	1
AGAP008247	NA	TGF-beta receptor type-1	0	1	0	0	0	0	1
AGAP008249	CCT5	Chaperonin containing TCP1 subunit 5	0	1	0	0	0	0	1
AGAP008252	NA	Protein of unknown function DUF255 [Source:UniProtKB/TrEMBL;Acc:A0A1S4GXQ3]	0	1	0	0	0	0	1
AGAP008253	NA	NA	0	1	0	0	0	0	1
AGAP008274	NA	snail, invertebrate	0	1	0	0	0	0	0
AGAP008275	NA	Tektin-2	0	1	0	0	0	0	0
AGAP008276	NA	NA	0	1	0	0	0	0	0
AGAP008277	NA	trypsinogen 2	0	1	0	0	0	0	0
AGAP008438	NA	NA	0	0	1	0	0	0	0
AGAP008439	NA	NA	0	0	1	0	0	0	0
AGAP008440	NA	urate oxidase	0	0	1	0	0	0	0
AGAP008441	NA	NA	0	0	1	0	0	0	0
AGAP008442	NA	NA	0	0	1	0	0	0	0
AGAP008443	NA	NA	0	0	1	0	0	0	0
AGAP008444	CPLCG1	cuticular protein CPLCG family (CPLCG1)	0	0	1	0	0	0	0
AGAP008445	CPLCG2	cuticular protein CPLCG family (CPLCG2)	0	0	1	0	0	0	0
AGAP008446	CPLCG3	cuticular protein CPLCG family (CPLCG3)	0	0	1	0	0	0	0
AGAP008447	CPLCG4	cuticular protein CPLCG family (CPLCG4)	0	0	1	0	0	0	0
AGAP008448	NA	NA	0	0	1	0	0	0	0
AGAP008449	CPLCG5	cuticular protein CPLCG family (CPLCG5)	0	0	1	0	0	0	0
AGAP008450	NA	NA	0	0	1	0	0	0	0
AGAP008451	CPLCG6	cuticular protein CPLCG family (CPLCG6)	0	0	1	0	0	0	0
AGAP008452	CPLCG8	cuticular protein CPLCG family (CPLCG8)	0	0	1	0	0	0	0
AGAP008453	CPLCG9	cuticular protein CPLCG family (CPLCG9)	0	0	1	0	0	0	0
AGAP008454	CPLCG10	cuticular protein CPLCG family (CPLCG10)	0	0	1	0	0	0	0
AGAP008456	CPLCG11	cuticular protein CPLCG family (CPLCG11)	0	0	1	0	0	0	0
AGAP008457	CPLCG13	cuticular protein CPLCG family (CPLCG13)	0	0	1	0	0	0	0
AGAP008458	CPLCG14	cuticular protein CPLCG family (CPLCG14)	0	0	1	0	0	0	0
AGAP008459	CPLCG15	cuticular protein CPLCG family (CPLCG15)	0	0	1	0	0	0	0
AGAP008460	CPLCG16	cuticular protein CPLCG family (CPLCG16)	0	0	1	0	0	0	0
AGAP008461	CPLCG17	cuticular protein CPLCG family (CPLCG17)	0	0	1	0	0	0	0
AGAP008462	CPLCG18	cuticular protein CPLCG family (CPLCG18)	0	0	1	0	0	0	0
AGAP008463	CPLCG19	cuticular protein CPLCG family (CPLCG19)	0	0	1	0	0	0	0
AGAP008515	NA	NA	0	1	0	0	0	0	0
AGAP008516	NA	nicotinate phosphoribosyltransferase	0	1	0	0	0	0	0
AGAP008521	NA	low density lipoprotein receptor adapter protein 1	0	1	0	0	0	0	0
AGAP008522	NA	transcription initiation factor TFIIH subunit 3	0	1	0	0	0	0	0
AGAP008523	NA	NA	0	1	0	0	0	0	0
AGAP008855	NA	NA	0	1	0	0	0	0	0
AGAP008864	NA	NA	0	1	0	0	0	0	0
AGAP008867	NA	regucalcin protein	0	1	0	0	0	0	0
AGAP008868	NA	NA	0	1	0	0	0	0	0
AGAP008869	NA	Chromosome transmission fidelity protein 18 [Source:UniProtKB/TrEMBL;Acc:A0A1S4H083]	0	1	0	0	0	0	0
AGAP008870	NA	NA	0	1	0	0	0	0	0
AGAP008871	GPRFZ4	Putative frizzled 4-like receptor [Source:UniProtKB/TrEMBL;Acc:A0A1S4GZH6]	0	1	0	0	0	0	0
AGAP008872	Ift57	intraflagellar transport 57	0	1	0	0	0	0	0
AGAP008873	NA	NA	0	1	0	0	0	0	0
AGAP008903	NA	NA	0	1	0	0	0	0	0
AGAP008904	NA	glutamate decarboxylase	0	1	0	0	0	0	0
AGAP008905	NA	NA	0	1	0	0	0	0	0
AGAP008906	NA	Brefeldin A-inhibited guanine nucleotide-exchange protein [Source:UniProtKB/TrEMBL;Acc:A0A1S4GZJ3]	0	1	0	0	0	0	0
AGAP008907	NA	carnitine O-palmitoyltransferase 2	0	1	0	0	0	0	0
AGAP008908	NA	actin-related protein 2/3 complex subunit 1A	0	1	0	0	0	0	0
AGAP008909	NA	NA	0	1	0	0	0	0	0
AGAP008910	NA	DNA polymerase delta small subunit	0	1	0	0	0	0	0
AGAP008911	NA	NA	0	1	0	0	0	0	0
AGAP008912	NA	Rac GTPase-activating protein 1	0	1	0	0	0	0	0
AGAP008917	NA	DNA topoisomerase II	0	1	0	0	0	0	0
AGAP008918	NA	STIP1 homology and U-box containing protein 1	0	1	0	0	0	0	0
AGAP008919	NA	NA	0	1	0	0	0	0	0
AGAP009025	NA	NA	0	1	0	1	0	0	0
AGAP009026	NA	centrosomal protein CEP78	0	1	0	0	0	0	0
AGAP009027	NA	testis development protein nyd-sp29	0	1	0	0	0	0	0
AGAP009028	NA	Teashirt-like protein [Source:UniProtKB/TrEMBL;Acc:A0A1S4H0P6]	0	1	0	0	0	0	0
AGAP009123	NA	NA	0	1	0	0	0	0	1
AGAP009181	NA	NA	1	0	1	0	0	0	0
AGAP009182	NA	protein transport protein SEC61 subunit alpha	1	0	1	0	0	0	0
AGAP009788	NA	translocation protein SEC62	0	0	0	0	1	0	0
AGAP009789	NA	NA	0	0	0	0	1	0	0
AGAP009790	CPAP3-B	cuticular protein	0	0	0	0	1	0	0
AGAP009791	Nep1	neprilysin, neutral endopeptidase 1	0	0	0	0	1	0	0
AGAP009792	NA	importin subunit alpha-2	0	0	0	0	1	0	0
AGAP009793	NA	NA	0	0	0	0	1	0	0
AGAP009798	NA	protein kinase, cGMP-dependent	0	0	0	0	1	0	0
AGAP009799	ABCC13	ATP-binding cassette transporter (ABC transporter) family C member 13 [Source:UniProtKB/TrEMBL;Acc:A0A1S4H240]	0	0	0	0	1	0	0
AGAP010289	NA	F-box and leucine-rich repeat protein 14 [Source:UniProtKB/TrEMBL;Acc:A0A1S4H4H8]	0	0	0	0	1	0	0
AGAP010290	NA	wingless-type MMTV integration site family, member 5	0	0	0	0	1	0	0
AGAP010291	NA	NA	0	0	0	0	1	0	0
AGAP010292	NA	guanine nucleotide exchange factor VAV	0	0	0	0	1	0	0
AGAP010324	NA	Groucho	0	0	0	0	0	1	0
AGAP010326	AQP3	aquaporin	0	0	0	0	0	1	0
AGAP010327	NA	SH3-binding domain kinase	0	0	0	0	0	1	0
AGAP010328	NA	NA	0	0	0	0	0	1	0
AGAP010329	NA	NA	0	1	0	0	0	1	0
AGAP010330	NA	NA	0	0	0	1	0	0	0
AGAP010334	NA	glucosyl/glucuronosyl transferases	0	0	0	1	0	1	0
AGAP010335	NA	NEL-LIKE PROTEIN 1	0	0	0	1	0	1	0
AGAP010336	NA	tubulin polyglutamylase TTLL1	0	0	0	1	0	1	0
AGAP010337	NA	ubiquinol-cytochrome c reductase subunit 8	0	0	0	1	0	1	0
AGAP010338	mRpL23	39S ribosomal protein L23, mitochondrial	0	0	0	1	0	1	0
AGAP010339	NA	WW domain-binding protein 4	0	0	0	1	0	1	0
AGAP010417	NA	tetratricopeptide repeat protein 39B	0	1	0	0	0	0	0
AGAP010418	Oseg6	outer segment 6	0	1	0	0	0	0	0
AGAP010419	NA	Rab proteins geranylgeranyltransferase component A [Source:UniProtKB/TrEMBL;Acc:Q7QDU2]	0	1	0	0	0	0	0
AGAP010420	NA	valyl-tRNA synthetase	0	1	0	0	0	0	0
AGAP010421	NA	pyruvate dehydrogenase E1 component subunit beta	0	1	0	0	0	0	0
AGAP010422	NA	Limbic system-associated membrane protein	0	1	0	0	0	0	0
AGAP010423	STAT	JAKSTAT pathway signalling transcription factor	0	1	0	0	0	0	0
AGAP010468	NA	NA	0	0	0	1	1	0	0
AGAP010469	NA	NA	0	0	0	1	1	0	0
AGAP010470	NA	NA	0	0	0	1	1	0	0
AGAP010471	NA	NA	0	0	0	1	1	0	0
AGAP010473	NA	Pleckstrin-like proteiny domain-containing family G member 5	0	0	0	1	1	0	0
AGAP010489	OBP4	odorant-binding protein antennal 4	0	1	0	0	0	0	0
AGAP010490	NA	rabconnectin	0	1	0	0	0	0	0
AGAP010491	NA	N-acetyltransferase 10	0	1	0	0	0	0	0
AGAP010492	NA	asparagine synthetase domain-containing protein c	0	1	0	0	0	0	0
AGAP010493	NA	transcription initiation factor TFIID subunit 7	0	1	0	0	0	0	0
AGAP010494	NA	partitioning defective protein 6	0	1	0	0	0	0	0
AGAP010496	NA	splicing factor, arginine/serine-rich 1/9	0	1	0	0	0	0	0
AGAP010497	Pex12	peroxin 12	0	1	0	0	0	0	0
AGAP010498	NA	RNA 3'-terminal phosphate cyclase-like protein	0	1	0	0	0	0	0
AGAP010499	AD20590	S-(hydroxymethyl)glutathione dehydrogenase [Source:UniProtKB/TrEMBL;Acc:A0A1S4H465]	0	1	0	0	0	0	0
AGAP010500	NA	NA	0	1	0	0	0	0	0
AGAP010501	NA	NA	0	1	0	0	0	0	0
AGAP010502	NA	NA	0	1	0	0	0	0	0
AGAP010503	NA	potassium intermediate/small conductance calcium-activated channel subfamily N	0	1	0	1	0	1	0
AGAP010504	Or43	odorant receptor 43	0	0	0	1	0	1	0
AGAP010505	Or44	odorant receptor 44	0	0	0	1	0	1	0
AGAP010506	NA	NA	0	0	0	1	0	1	0
AGAP010750	NA	NA	0	1	0	0	0	0	0
AGAP010751	NA	NA	0	1	0	0	0	0	0
AGAP010752	NA	NA	0	1	0	0	0	0	0
AGAP010755	NA	protein mago nashi	0	1	0	0	0	0	0
AGAP010756	NA	NA	0	1	0	0	0	0	0
AGAP010757	NA	NA	0	1	0	0	0	0	0
AGAP010759	NA	NA	0	1	0	0	0	0	0
AGAP010869	NA	fibrinogen	0	0	0	1	0	0	0
AGAP010870	NA	solute carrier family 27 (fatty acid transporter), member 1/4	0	0	0	1	0	0	0
AGAP010871	NA	peptidyl-tRNA hydrolase, PTH2 family	0	0	0	1	0	0	0
AGAP010922	NA	NA	0	0	0	1	1	0	0
AGAP010924	Pex1	peroxin 1	0	0	0	1	1	0	0
AGAP010925	NA	eukaryotic translation initiation factor 2-alpha kinase 1	0	0	0	1	1	0	0
AGAP011349	NA	GABA-gated chloride channel	1	0	0	0	0	0	0
AGAP011350	NA	4-nitrophenyl phosphatase	1	0	0	0	0	0	0
AGAP011351	NA	Rab6-interacting	1	0	0	0	0	0	0
AGAP011352	NA	glucosamine--fructose-6-phosphate aminotransferase (isomerizing)	1	0	0	0	0	0	0
AGAP011353	NA	phosphomannomutase	1	0	0	0	0	0	0
AGAP011354	NA	methylglutaconyl-CoA hydratase	1	0	0	0	0	0	0
AGAP011355	NA	NA	1	0	0	0	0	0	0
AGAP011374	NA	AP-1 complex subunit mu	0	0	0	0	1	0	0
AGAP011375	NA	Selenophosphate synthetase 2	0	0	0	0	1	0	0
AGAP011376	NA	NA	0	0	0	0	1	0	0
AGAP011377	NA	NA	0	0	0	0	1	0	0
AGAP011378	NA	Tartan [Source:UniProtKB/TrEMBL;Acc:A0A1S4H6I9]	1	0	0	0	0	0	0
AGAP011379	GPRFZ1	Frizzled receptor [Source:UniProtKB/TrEMBL;Acc:A0A1S4H7J6]	1	0	0	0	0	0	0
AGAP011579	NA	NA	0	1	0	0	1	0	0
AGAP011580	eIF3k	Eukaryotic translation initiation factor 3 subunit K [Source:UniProtKB/Swiss-Prot;Acc:Q7QGK4]	0	1	0	0	1	0	0
AGAP011581	mRpL12	39S ribosomal protein L12, mitochondrial	0	1	0	0	1	0	0
AGAP011582	APG3	autophagy related gene	0	1	0	0	1	0	0
AGAP011583	NA	NA	0	1	0	0	1	0	0
AGAP011584	NA	NA	0	1	0	0	1	0	0
AGAP011695	NA	homeobox protein SIX1	0	1	0	0	0	0	0
AGAP011696	NA	duplex-specific nuclease	0	1	0	0	0	0	0
AGAP011697	NA	NA	0	1	0	0	0	0	0
AGAP011698	NA	deoxyribonuclease I	0	1	0	0	0	0	0
AGAP011959	king-tubby	protein king tubby	0	0	1	1	0	0	0
AGAP011960	NA	tRNA-specific 2-thiouridylase	0	0	1	1	0	0	0
AGAP011961	NA	cell division control protein 45	0	0	1	1	0	0	0
AGAP011962	NA	NA	0	0	1	1	0	0	0
AGAP011963	NA	NA	0	0	1	1	0	0	0
AGAP011964	NA	NA	0	0	1	1	0	0	0
AGAP011965	NA	neuralized-like protein 411965]	0	0	1	1	0	0	0
AGAP011966	NA	transcription termination factor 2	0	0	1	1	0	0	0
AGAP011967	NA	IQ motif containing with AAA domain 1-like	0	0	1	1	0	0	0
AGAP011968	IR76b	ionotropic receptor IR76b	0	0	1	1	0	0	0
AGAP011969	NA	NA	0	0	1	1	0	0	0
AGAP011970	NA	Abhydrolase domain-containing protein 7 [Source:UniProtKB/TrEMBL;Acc:A0A1S4H804]	0	0	1	1	0	0	0
AGAP011971	NA	Ser/Thr protein phosphatase/nucleotidase	0	0	1	1	0	0	0
AGAP011972	NA	Epoxide hydrolase	0	0	1	1	0	0	0
AGAP012012	NA	NA	0	0	0	0	0	0	1
AGAP012013	NA	NA	0	0	0	0	0	0	1
AGAP012014	Arf1	ADP-ribosylation factor 1	0	0	0	0	0	0	1
AGAP012015	NA	NA	0	0	0	0	0	0	1
AGAP012017	NA	NA	0	0	0	0	0	0	1
AGAP012018	NA	NA	0	0	0	0	0	0	1
AGAP012019	NA	NA	0	0	0	0	0	0	1
AGAP012020	NA	NA	0	0	0	0	0	0	1
AGAP012021	NA	NA	0	1	0	0	0	0	1
AGAP012023	NA	NA	0	1	0	0	0	0	0
AGAP012026	NA	beta-adrenergic-receptor kinase	0	1	0	0	0	0	0
AGAP012034	NA	NA	0	1	0	0	1	0	0
AGAP012037	CLIPB20	CLIP-domain serine protease	0	1	0	0	1	0	0
AGAP012040	NA	NA	0	1	0	0	1	0	0
AGAP012041	NA	Activated RNA polymerase II transcriptional coactivator p15	0	1	0	0	1	0	0
AGAP012042	NA	NA	0	1	0	0	1	0	0
AGAP012043	NA	NA	0	1	0	0	1	0	0
AGAP012044	NA	tetratricopeptide repeat protein 4	0	1	0	0	1	0	0
AGAP012045	NA	ATP-dependent RNA helicase DDX5/DBP2	0	1	0	0	1	0	0
AGAP012046	NA	zinc transporter 9	0	1	0	0	1	0	0
AGAP012047	NA	arylsulfatase B precursor	0	1	0	0	1	0	0
AGAP012048	NA	Citrate synthase [Source:UniProtKB/TrEMBL;Acc:Q7PV48]	0	1	0	0	1	0	0
AGAP012049	NA	NA	0	1	0	0	1	0	0
AGAP012050	NA	cell differentiation protein RCD1 homolog	0	1	0	0	1	0	0
AGAP012051	NA	NA	0	1	0	0	1	0	0
AGAP012389	NA	Pangolin	0	0	1	0	0	0	0
AGAP012390	NA	Mpv17-like protein	0	0	1	0	0	0	0
AGAP012391	NA	NA	0	0	1	0	0	0	0
AGAP012392	NA	NA	0	0	1	0	0	0	0
AGAP012393	NA	NA	0	0	1	0	0	0	0
AGAP012424	INR	insulin receptor	0	0	0	0	0	1	0
AGAP012425	NA	NA	0	0	0	0	0	1	0
AGAP012991	NA	Fascin [Source:UniProtKB/TrEMBL;Acc:F5HLZ2]	0	0	0	1	0	1	0
AGAP013015	NA	p53 and DNA damage-regulated protein	0	1	0	0	0	0	0
AGAP013018	NA	abhydrolase domain-containing protein FAM108B1	0	0	0	0	1	0	0
AGAP013019	NA	NA	0	1	0	0	0	0	0
AGAP013021	NA	NA	0	0	0	1	1	1	0
AGAP013022	NA	NA	0	0	0	0	1	0	0
AGAP013030	NA	dynein light chain roadblock-type 2	1	0	0	0	1	0	0
AGAP013063	NA	Synaptic vesicle protein	0	0	0	0	0	0	1
AGAP013097	NA	NA	0	0	0	1	0	1	0
AGAP013101	NA	NA	0	0	0	0	1	0	0
AGAP013117	NA	NA	0	0	0	0	0	0	1
AGAP013128	CYP6AA2	cytochrome P450	0	0	0	0	1	0	0
AGAP013143	NA	Rho GTPase-activating protein 26	0	1	0	1	0	1	0
AGAP013157	NA	Antp family	1	0	0	0	0	0	0
AGAP013161	NA	fatty-acid amide hydrolase 2	0	0	0	0	1	0	0
AGAP013170	NA	NA	1	0	0	0	1	0	0
AGAP013186	NA	NA	0	1	0	0	0	0	0
AGAP013202	NA	NA	0	0	0	0	1	1	0
AGAP013204	NA	NA	1	0	0	0	1	0	0
AGAP013211	NA	NA	0	1	0	1	0	0	0
AGAP013244	NA	adenosine deaminase, tRNA-specific 2, TAD2 homolog	0	0	0	0	1	1	0
AGAP013297	NA	Fork-head domain-containing protein [Source:UniProtKB/TrEMBL;Acc:F5HK36]	0	0	0	0	1	0	0
AGAP013302	NA	NA	0	0	0	0	0	0	1
AGAP013312	NA	NA	0	0	0	0	1	0	0
AGAP013341	NA	NA	0	0	0	0	1	0	0
AGAP013385	NA	NA	0	1	0	0	0	1	0
AGAP013506	UPD3A	JAK/STAT pathway cytokine unpaired 3 variant A	0	0	0	0	1	0	0
AGAP013541	NA	NA	0	0	0	1	1	0	0
AGAP013546	NA	Vacuolar ATPase assembly integral membrane protein VMA21 homolog [Source:UniProtKB/TrEMBL;Acc:F5HM04]	0	0	0	0	1	0	0
AGAP013547	NA	NA	0	0	0	0	1	0	0
AGAP013713	NA	NA	0	0	0	0	0	0	1
AGAP013715	NA	NA	0	0	0	0	0	0	1
AGAP013716	NA	NA	0	1	0	0	0	0	0
AGAP013719	NA	Crumbs	0	0	0	0	0	0	1
AGAP013725	NA	HemK methyltransferase family member 1 [Source:UniProtKB/TrEMBL;Acc:A0A1S4HDI5]	0	0	0	0	0	0	1
AGAP013728	NA	NA	0	0	0	0	0	0	1
AGAP013730	NA	NA	0	0	0	0	0	0	1
AGAP013732	NA	NA	0	0	0	0	0	0	1
AGAP013736	NA	NA	0	0	0	0	0	0	1
AGAP013737	NA	NA	0	0	0	0	0	0	1
AGAP013741	Med11	Mediator of RNA polymerase II transcription subunit 11 [Source:UniProtKB/TrEMBL;Acc:A0A1S4HDK1]	0	0	0	0	0	0	1
AGAP013746	NA	NA	0	0	0	0	0	0	1
AGAP013760	NA	NA	0	1	0	0	0	0	1
AGAP027981	NA	NA	0	1	0	0	0	0	1
AGAP027982	NA	Tetraspanin [Source:UniProtKB/TrEMBL;Acc:A0A1S4HDP2]	0	0	0	0	0	1	0
AGAP027998	NA	NA	0	1	0	0	1	0	0
AGAP027999	AQP8	aquaporin	0	0	0	0	0	1	0
AGAP028003	NA	NA	0	0	0	1	1	0	0
AGAP028004	NA	NA	0	1	0	0	0	0	0
AGAP028007	NA	NA	0	1	0	0	1	0	0
AGAP028023	NA	Phosphatidylinositol glycan, class M [Source:UniProtKB/TrEMBL;Acc:A0A1S4HCM1]	0	0	0	0	0	0	1
AGAP028027	NA	NA	0	1	0	0	0	0	0
AGAP028030	NA	NA	0	0	1	1	0	0	0
AGAP028031	NA	NA	0	1	0	0	0	0	1
AGAP028037	NA	NA	0	0	0	1	1	0	0
AGAP028062	NA	NA	0	0	0	1	1	0	0
AGAP028069	NA	NA	0	0	0	0	0	0	1
AGAP028075	NA	NA	0	1	0	0	0	0	1
AGAP028077	NA	Cuticular protein CPLCW family (CPLCW2) [Source:UniProtKB/TrEMBL;Acc:A0A1S4HCU2]	0	0	1	0	0	0	0
AGAP028078	NA	NA	0	0	0	1	1	0	0
AGAP028081	CPLCG7	cuticular protein CPLCG family (CPLCG7)	0	0	1	0	0	0	0
AGAP028083	NA	DOMON domain-containing protein [Source:UniProtKB/TrEMBL;Acc:A0A1S4HCS6]	1	0	0	0	0	0	0
AGAP028087	NA	NA	0	1	0	0	0	0	0
AGAP028089	CPLCW2	cuticular protein CPLCW family (CPLCW2)	0	0	1	0	0	0	0
AGAP028095	NA	NA	0	1	0	0	0	0	1
AGAP028098	CPLCG21	cuticular protein CPLCG family (CPLCG21)	0	0	1	0	0	0	0
AGAP028102	NA	NA	0	0	0	0	0	0	1
AGAP028110	NA	NA	0	0	0	1	1	0	0
AGAP028119	CPLCW4	cuticular protein CPLCW family (CPLCW4)	0	0	1	0	0	0	0
AGAP028126	CPLCW5	cuticular protein CPLCW family (CPLCW5)	0	0	1	0	0	0	0
AGAP028135	NA	NA	0	0	0	0	0	0	1
AGAP028143	NA	Signal peptidase complex subunit 3 [Source:UniProtKB/TrEMBL;Acc:A0A1S4HE52]	1	0	0	0	0	0	0
AGAP028147	NA	NA	0	0	1	0	0	0	0
AGAP028167	NA	NA	0	1	0	0	1	0	0
AGAP028173	NA	NA	0	0	0	1	1	0	0
AGAP028176	NA	NA	0	1	0	0	0	0	0
AGAP028183	NA	NA	0	1	0	0	0	0	1
AGAP028191	CPLCW1	cuticular protein CPLCW family (CPLCW1)	0	0	1	0	0	0	0
AGAP028216	NA	NA	0	1	0	0	0	0	1
AGAP028218	NA	NA	0	1	0	0	0	0	0
AGAP028219	NA	NA	0	0	0	1	1	0	0
AGAP028224	CPLCG12	cuticular protein CPLCG family (CPLCG12)	0	0	1	0	0	0	0
AGAP028229	NA	NA	0	0	0	0	0	0	1
AGAP028396	NA	NA	1	0	1	0	0	0	0
AGAP028397	NA	NA	1	1	0	0	0	1	1
AGAP028401	NA	NA	0	0	1	0	0	0	0
AGAP028406	NA	NA	0	0	0	1	0	0	0
AGAP028434	NA	NA	0	1	0	1	0	0	0
AGAP028436	NA	NA	0	1	0	1	0	0	1
AGAP028450	NA	NA	0	1	0	0	0	1	0
AGAP028462	NA	NA	0	1	1	1	0	1	0
AGAP028491	AQP2	aquaporin	0	0	0	0	0	1	0
AGAP028493	NA	NA	0	0	0	1	0	0	0
AGAP028503	NA	NA	0	0	0	1	0	0	0
AGAP028523	NA	NA	0	0	0	0	0	1	0
AGAP028550	NA	NA	0	0	1	0	0	0	0
AGAP028554	NA	NA	0	0	1	0	0	0	0
AGAP028555	NA	NA	0	0	1	0	0	0	0
AGAP028612	NA	NA	0	0	0	0	0	1	0
AGAP028644	NA	NA	0	0	0	0	1	0	0
AGAP028655	NA	NA	0	0	0	0	1	0	0
AGAP028658	NA	NA	0	1	1	1	0	1	0
AGAP028659	NA	NA	0	1	1	1	0	1	0
AGAP029059	NA	NA	0	1	0	0	0	0	1
AGAP029113	NA	NA	1	1	0	0	1	0	1
AGAP029116	NA	NA	0	0	1	0	0	0	0
AGAP029127	CSP5	chemosensory protein 5	0	0	0	0	0	0	1
AGAP029136	NA	NA	0	0	1	0	0	1	0
AGAP029137	NA	NA	0	0	1	0	0	1	0
AGAP029142	NA	NA	0	0	1	0	0	1	0
AGAP029157	NA	NA	0	0	0	0	0	0	1
AGAP029158	NA	NA	0	0	1	0	0	1	0
AGAP029161	NA	NA	0	0	0	0	0	0	1
AGAP029163	NA	NA	0	0	0	0	0	0	1
AGAP029190	NA	NA	0	0	0	0	1	1	0
AGAP029191	dpr12	defective proboscis extension response 12	0	0	0	1	0	0	1
AGAP029216	Ir155	ionotropic receptor	0	0	0	0	0	0	1
AGAP029219	NA	NA	0	1	0	0	0	0	1
AGAP029227	Ir176	ionotropic receptor	0	0	1	0	0	1	0
AGAP029229	Ir180	ionotropic receptor	0	0	1	0	0	1	0
AGAP029232	Ir179	ionotropic receptor	0	0	1	0	0	1	0
AGAP029233	Ir175	ionotropic receptor	0	0	1	0	0	1	0
AGAP029236	GPRMGL1	putative metabotropic glutamate receptor 1	0	0	1	0	0	0	0
AGAP029242	NA	NA	0	0	0	1	0	0	0
AGAP029280	NA	NA	0	0	0	0	0	0	1
AGAP029303	NA	NA	0	1	0	0	0	0	0
AGAP029337	NA	NA	0	1	1	1	0	1	0
AGAP029350	NA	NA	0	1	1	1	0	1	0
AGAP029401	NA	NA	0	0	1	0	0	0	0
AGAP029418	NA	NA	1	0	1	0	0	0	0
AGAP029429	NA	NA	0	1	0	0	0	0	1
AGAP029433	NA	NA	0	0	0	0	1	0	0
AGAP029434	NA	NA	0	0	0	0	1	0	0
AGAP029435	NA	NA	0	0	0	0	1	0	0
AGAP029443	NA	NA	0	0	0	0	0	0	1
AGAP029459	NA	NA	0	1	0	0	0	0	0
AGAP029462	NA	Non-specific serine/threonine protein kinase [Source:UniProtKB/TrEMBL;Acc:A0A453Z0R9]	0	1	0	0	0	1	0
AGAP029471	NA	NA	0	1	0	0	0	0	0
AGAP029495	NA	NA	0	1	0	0	1	0	0
AGAP029503	NA	NA	0	1	0	0	1	0	0
AGAP029505	NA	WAS protein family [Source:UniProtKB/TrEMBL;Acc:A0A453YZU7]	0	1	0	0	0	0	0
AGAP029518	NA	NA	0	0	0	1	0	1	0
AGAP029524	NA	NA	0	0	0	0	0	0	1
AGAP029526	NA	NA	0	0	1	0	0	0	0
AGAP029542	NA	NA	0	0	1	0	0	0	0
AGAP029547	NA	NA	0	0	0	0	0	0	1
AGAP029567	NA	NA	0	0	0	0	1	0	0
AGAP029572	NA	AP-1 complex subunit gamma [Source:UniProtKB/TrEMBL;Acc:A0A453Z0F0]	0	1	0	0	0	0	1
AGAP029580	NA	NA	0	1	0	0	0	0	1
AGAP029584	NA	NA	0	0	1	0	0	1	0
AGAP029618	GPRNNA16	putative GPCR class a orphan receptor 16	0	0	0	0	0	1	0
AGAP029621	NA	Tetraspanin [Source:UniProtKB/TrEMBL;Acc:Q5TQJ1]	0	1	0	0	0	0	0
AGAP029625	NA	NA	0	0	0	1	0	0	0
AGAP029634	NA	NA	0	0	0	0	0	1	0
AGAP029638	NA	NA	0	1	0	0	0	0	0
AGAP029644	NA	NA	0	1	0	0	0	0	0
AGAP029652	NA	NA	0	0	0	1	1	0	0
AGAP029656	NA	NA	0	0	1	0	0	0	0
AGAP029667	NA	NA	0	1	0	1	0	0	1
AGAP029671	NA	NA	0	0	0	1	0	1	0
AGAP029672	NA	Protein tweety homolog [Source:UniProtKB/TrEMBL;Acc:A0A453Z0G7]	0	0	0	1	0	1	0
AGAP029687	NA	NA	1	0	0	1	0	0	0
AGAP029688	NA	NA	1	0	0	1	0	0	0
AGAP029703	NA	NA	0	1	0	0	0	0	0
AGAP029704	NA	NA	0	1	0	0	0	0	0
AGAP029773	NA	NA	0	1	0	0	0	0	1
AGAP029774	NA	NA	0	1	0	0	0	0	1
AGAP029796	NA	NA	0	0	0	1	0	0	0
AGAP029801	NA	DDE Tnp4 domain-containing protein [Source:UniProtKB/TrEMBL;Acc:A0A499FX21]	0	0	0	1	0	0	0
AGAP029853	NA	NA	0	1	1	1	0	1	0
AGAP029861	NA	NA	0	0	1	0	0	0	0
AGAP029871	NA	NA	0	1	0	0	0	0	1
AGAP029883	NA	NA	0	0	0	0	1	0	0
AGAP029888	NA	NA	0	0	0	0	1	0	1
AGAP029890	NA	NA	0	0	0	0	1	0	1
AGAP029927	NA	NA	0	1	0	0	0	0	0
AGAP029928	NA	NA	0	1	0	0	0	0	0
AGAP029931	NA	NA	0	1	0	0	0	0	1
AGAP029932	NA	NA	0	1	0	0	0	0	1
