# Supplementary material for: Multi-omics analysis identifies loci associated with pyrethroid resistance across sister species in the Anopheles gambiae species complex
Source: BMC Genomics. 2026 Jul 7;27:594. doi: 10.1186/s12864-026-13109-8 (PMC13339448; doi:10.1186/s12864-026-13109-8)
Supplement: Supplementary file 16 — Supplementary Material 16. Supplementary Table 5. [file 12864_2026_13109_MOESM16_ESM.xlsx]

## Sheet: An,arabiensis
Supplementary Table 5: Wild caught An. arabiensis information. Collection period, location, larval/adult collection, collection method, pyrethroid exposure status, co-ordinates of collection site and genetoype for both I1527T and L207I. HLC = human landing catch. Orange highhlights indicate presence of I1527T by TaqMan, red FAIL indicates failure to amplify, and ND indicates samples not tested. L…
Collection period	Country	District	Site	ID-PCR	Specimen	Collected as	Collection type	Exposure Status	Coordinates	I1527T	L207I
July-August 21	Burkina Faso	Banfora	Tiefora	BTA1	An. arabiensis	Larvae	Larvae	Alive after exp. to delta 0.5%	10.624116669/ -4.55335	Negative	FAIL
July-August 21	Burkina Faso	Banfora	Tiefora	BTA4	An. arabiensis	Larvae	Larvae	Alive after exp. to delta 0.5%	10.624116669/ -4.55335	Negative	FAIL
July-August 21	Burkina Faso	Banfora	Tiefora	BTA10	An. arabiensis	Larvae	Larvae	Alive after exp. to delta 0.5%	10.624116669/ -4.55335	Negative	Negative
July-August 21	Burkina Faso	Banfora	Tiefora	BTA11	An. arabiensis	Larvae	Larvae	Alive after exp. to delta 0.5%	10.624116669/ -4.55335	Negative	FAIL
July-August 21	Burkina Faso	Banfora	Tiefora	BTA13	An. arabiensis	Larvae	Larvae	Alive after exp. to delta 0.5%	10.624116669/ -4.55335	Negative	FAIL
July-August 21	Burkina Faso	Banfora	Tiefora	BTA15	An. arabiensis	Larvae	Larvae	Alive after exp. to delta 0.5%	10.624116669/ -4.55335	Negative	FAIL
July-August 21	Burkina Faso	Banfora	Tiefora	BTA16	An. arabiensis	Larvae	Larvae	Alive after exp. to delta 0.5%	10.624116669/ -4.55335	Negative	ND
July-August 21	Burkina Faso	Banfora	Tiefora	BTA22	An. arabiensis	Larvae	Larvae	Alive after exp. to delta 0.5%	10.624116669/ -4.55335	Negative	ND
July-August 21	Burkina Faso	Banfora	Tiefora	BTA23	An. arabiensis	Larvae	Larvae	Alive after exp. to delta 0.5%	10.624116669/ -4.55335	Negative	Negative
July-August 21	Burkina Faso	Banfora	Tiefora	BTA26	An. arabiensis	Larvae	Larvae	Alive after exp. to delta 0.5%	10.624116669/ -4.55335	Negative	ND
July-August 21	Burkina Faso	Banfora	Tiefora	BTA30	An. arabiensis	Larvae	Larvae	Alive after exp. to delta 0.5%	10.624116669/ -4.55335	Heterozygote	ND
July-August 21	Burkina Faso	Banfora	Tiefora	BTA31	An. arabiensis	Larvae	Larvae	Alive after exp. to delta 0.5%	10.624116669/ -4.55335	Heterozygote	FAIL
July-August 21	Burkina Faso	Banfora	Tiefora	BTA36	An. arabiensis	Larvae	Larvae	Alive after exp. to delta 0.5%	10.624116669/ -4.55335	Negative	ND
July-August 21	Burkina Faso	Banfora	Tiefora	BTA58	An. arabiensis	Larvae	Larvae	Alive after exp. to delta 0.5%	10.624116669/ -4.55335	Negative	FAIL
July-August 21	Burkina Faso	Banfora	Tiefora	BTA61	An. arabiensis	Larvae	Larvae	Alive after exp. to delta 0.5%	10.624116669/ -4.55335	Negative	FAIL
July-August 21	Burkina Faso	Banfora	Tiefora	BTD3	An. arabiensis	Larvae	Larvae	Dead after exp. to delta 0.5%	10.624116669/ -4.55335	Negative	FAIL
July-August 21	Burkina Faso	Banfora	Tiefora	BTD5	An. arabiensis	Larvae	Larvae	Dead after exp. to delta 0.5%	10.624116669/ -4.55335	Negative	FAIL
July-August 21	Burkina Faso	Banfora	Tiefora	BTD8	An. arabiensis	Larvae	Larvae	Dead after exp. to delta 0.5%	10.624116669/ -4.55335	Negative	FAIL
July-August 21	Burkina Faso	Banfora	Tiefora	BTD9	An. arabiensis	Larvae	Larvae	Dead after exp. to delta 0.5%	10.624116669/ -4.55335	Negative	FAIL
July-August 21	Burkina Faso	Banfora	Tiefora	BTD10	An. arabiensis	Larvae	Larvae	Dead after exp. to delta 0.5%	10.624116669/ -4.55335	Negative	FAIL
July-August 21	Burkina Faso	Banfora	Tiefora	BTD11	An. arabiensis	Larvae	Larvae	Dead after exp. to delta 0.5%	10.624116669/ -4.55335	Negative	FAIL
July-August 21	Burkina Faso	Banfora	Tiefora	BTD13	An. arabiensis	Larvae	Larvae	Dead after exp. to delta 0.5%	10.624116669/ -4.55335	Negative	FAIL
July-August 21	Burkina Faso	Banfora	Tiefora	BTD14	An. arabiensis	Larvae	Larvae	Dead after exp. to delta 0.5%	10.624116669/ -4.55335	Negative	Negative
July-August 21	Burkina Faso	Banfora	Tiefora	BTD15	An. arabiensis	Larvae	Larvae	Dead after exp. to delta 0.5%	10.624116669/ -4.55335	Negative	FAIL
July-August 21	Burkina Faso	Banfora	Tiefora	BTD16	An. arabiensis	Larvae	Larvae	Dead after exp. to delta 0.5%	10.624116669/ -4.55335	Negative	FAIL
July-August 21	Burkina Faso	Banfora	Tiefora	BTD17	An. arabiensis	Larvae	Larvae	Dead after exp. to delta 0.5%	10.624116669/ -4.55335	Negative	FAIL
July-August 21	Burkina Faso	Banfora	Tiefora	BTD20	An. arabiensis	Larvae	Larvae	Dead after exp. to delta 0.5%	10.624116669/ -4.55335	Negative	ND
July-August 21	Burkina Faso	Banfora	Tiefora	BTD24	An. arabiensis	Larvae	Larvae	Dead after exp. to delta 0.5%	10.624116669/ -4.55335	Negative	Negative
July-August 21	Burkina Faso	Banfora	Tiefora	BTD25	An. arabiensis	Larvae	Larvae	Dead after exp. to delta 0.5%	10.624116669/ -4.55335	Negative	FAIL
July-August 21	Burkina Faso	Banfora	Tiefora	BCA14	An. arabiensis	Larvae	Larvae	Alive	10.624116669/ -4.55335	Negative	ND
2021-08-01	Burkina Faso	Banfora	Tiefora	BA13379	An. arabiensis	Adult	HLC colletion	None	10.624116669/ -4.55335	Negative	FAIL
2021-08-01	Burkina Faso	Banfora	Tiefora	BA13406	An. arabiensis	Adult	HLC colletion	None	10.624116669/ -4.55335	Negative	Negative
2021-08-01	Burkina Faso	Banfora	Tiefora	BA13411	An. arabiensis	Adult	HLC colletion	None	10.624116669/ -4.55335	Negative	Negative
2021-08-01	Burkina Faso	Banfora	Tiefora	BA13413	An. arabiensis	Adult	HLC colletion	None	10.624116669/ -4.55335	Negative	FAIL
2021-08-01	Burkina Faso	Banfora	Tiefora	BA13414	An. arabiensis	Adult	HLC colletion	None	10.624116669/ -4.55335	Negative	Negative
2021-08-01	Burkina Faso	Banfora	Tiefora	BA13425	An. arabiensis	Adult	HLC colletion	None	10.624116669/ -4.55335	Negative	Negative
2021-09-01	Burkina Faso	Banfora	Tengrela	BA14222.1	An. arabiensis	Adult	HLC colletion	None	10.65188333/ -4.82441667	Negative	Negative
2021-09-01	Burkina Faso	Banfora	Tiefora	BA14436	An. arabiensis	Adult	HLC colletion	None	10.624116669/ -4.55335	Negative	Negative
2021-09-01	Burkina Faso	Banfora	Tiefora	BA14437	An. arabiensis	Adult	HLC colletion	None	10.624116669/ -4.55335	Negative	Negative
2021-09-01	Burkina Faso	Banfora	Tiefora	BA14450	An. arabiensis	Adult	HLC colletion	None	10.624116669/ -4.55335	Negative	Negative
2021-09-01	Burkina Faso	Banfora	Tiefora	BA14456	An. arabiensis	Adult	HLC colletion	None	10.624116669/ -4.55335	Negative	Negative
2021-09-01	Burkina Faso	Banfora	Tiefora	BA14460	An. arabiensis	Adult	HLC colletion	None	10.624116669/ -4.55335	Negative	FAIL
2021-09-01	Burkina Faso	Banfora	Tiefora	BA14463.2	An. arabiensis	Adult	HLC colletion	None	10.624116669/ -4.55335	Negative	Negative
2021-09-01	Burkina Faso	Banfora	Tiefora	BA14494	An. arabiensis	Adult	HLC colletion	None	10.624116669/ -4.55335	Negative	FAIL
2021-09-01	Burkina Faso	Banfora	Tiefora	BA14511.1	An. arabiensis	Adult	HLC colletion	None	10.624116669/ -4.55335	Negative	Negative
2021-11-01	Burkina Faso	Ouagadougou	Zogona	NG22-309	An. arabiensis	Larvae	HLC colletion	None	12.3786/-1.48752	Negative	Negative
2022-11-01	Burkina Faso	Ouagadougou	Zogona	NG22-310	An. arabiensis	Larvae	HLC colletion	None	12.3786/-1.48752	Negative	Negative
2022-11-01	Burkina Faso	Ouagadougou	Zogona	NG22-311	An. arabiensis	Larvae	HLC colletion	None	12.3786/-1.48752	Negative	Negative
2022-11-01	Burkina Faso	Ouagadougou	Zogona	NG22-312	An. arabiensis	Larvae	HLC colletion	None	12.3786/-1.48752	FAIL	Negative
2022-11-01	Burkina Faso	Ouagadougou	Zogona	NG22-313	An. arabiensis	Larvae	HLC colletion	None	12.3786/-1.48752	Negative	Negative
2022-11-01	Burkina Faso	Ouagadougou	Zogona	NG22-314	An. arabiensis	Larvae	HLC colletion	None	12.3786/-1.48752	Negative	Negative
2022-11-01	Burkina Faso	Ouagadougou	Zogona	NG22-315	An. arabiensis	Larvae	HLC colletion	None	12.3786/-1.48752	Negative	Negative
2022-11-01	Burkina Faso	Ouagadougou	Zogona	NG22-316	An. arabiensis	Larvae	HLC colletion	None	12.3786/-1.48752	Heterozygote	Negative
2022-11-01	Burkina Faso	Ouagadougou	Zogona	NG22-317	An. arabiensis	Larvae	HLC colletion	None	12.3786/-1.48752	Negative	Negative
2022-11-01	Burkina Faso	Ouagadougou	Zogona	NG22-318	An. arabiensis	Larvae	HLC colletion	None	12.3786/-1.48752	Heterozygote	FAIL
2022-11-01	Burkina Faso	Ouagadougou	Zogona	BG22-319	An. arabiensis	Larvae	HLC colletion	None	12.3786/-1.48752	Negative	Negative
2022-11-01	Burkina Faso	Ouagadougou	Zogona	NG22-320	An. arabiensis	Larvae	HLC colletion	None	12.3786/-1.48752	Negative	Negative
2022-11-01	Burkina Faso	Ouagadougou	Zogona	NG22-321	An. arabiensis	Larvae	HLC colletion	None	12.3786/-1.48752	Negative	Negative
2022-11-01	Burkina Faso	Ouagadougou	Zogona	NG22-322	An. arabiensis	Larvae	HLC colletion	None	12.3786/-1.48752	Negative	FAIL
2022-11-01	Burkina Faso	Ouagadougou	Zogona	NG22-323	An. arabiensis	Larvae	HLC colletion	None	12.3786/-1.48752	Negative	Negative
2022-11-01	Burkina Faso	Ouagadougou	Zogona	NG22-324	An. arabiensis	Larvae	HLC colletion	None	12.3786/-1.48752	Negative	FAIL
2022-11-01	Burkina Faso	Ouagadougou	Zogona	NG22-325	An. arabiensis	Larvae	HLC colletion	None	12.3786/-1.48752	Negative	FAIL
2022-11-01	Burkina Faso	Ouagadougou	Zogona	NG22-326	An. arabiensis	Larvae	HLC colletion	None	12.3786/-1.48752	Negative	FAIL
2022-11-01	Burkina Faso	Ouagadougou	Zogona	NG22-327	An. arabiensis	Larvae	HLC colletion	None	12.3786/-1.48752	Negative	FAIL
2022-11-01	Burkina Faso	Ouagadougou	Zogona	NG22-328	An. arabiensis	Larvae	HLC colletion	None	12.3786/-1.48752	Negative	Negative
2022-11-01	Burkina Faso	Ouagadougou	Zogona	NG22-329	An. arabiensis	Larvae	HLC colletion	None	12.3786/-1.48752	Negative	Negative
2022-11-01	Burkina Faso	Ouagadougou	Zogona	NG22-330	An. arabiensis	Larvae	HLC colletion	None	12.3786/-1.48752	FAIL	Negative
2022-11-01	Burkina Faso	Ouagadougou	Zogona	NG22-331	An. arabiensis	Larvae	HLC colletion	None	12.3786/-1.48752	Negative	FAIL
2022-11-01	Burkina Faso	Ouagadougou	Zogona	NG22-332	An. arabiensis	Larvae	HLC colletion	None	12.3786/-1.48752	Negative	Negative
2022-11-01	Burkina Faso	Ouagadougou	Zogona	NG22-333	An. arabiensis	Larvae	HLC colletion	None	12.3786/-1.48752	Negative	FAIL
2022-11-01	Burkina Faso	Ouagadougou	Zogona	NG22-334	An. arabiensis	Larvae	HLC colletion	None	12.3786/-1.48752	Negative	Negative
2022-11-01	Burkina Faso	Ouagadougou	Zogona	NG22-335	An. arabiensis	Larvae	HLC colletion	None	12.3786/-1.48752	Negative	Negative
2022-11-01	Burkina Faso	Ouagadougou	Zogona	NG22-336	An. arabiensis	Larvae	HLC colletion	None	12.3786/-1.48752	Negative	Negative
2022-11-01	Burkina Faso	Ouagadougou	Zogona	NG22-338	An. arabiensis	Larvae	HLC colletion	None	12.3786/-1.48752	Negative	FAIL
2022-11-01	Burkina Faso	Ouagadougou	Zogona	NG22-339	An. arabiensis	Larvae	HLC colletion	None	12.3786/-1.48752	Negative	Negative
2022-09-01	Burkina Faso	Ouagadougou	Karpala	PU22-KPL28	An. arabiensis	Adult	HLC colletion	None	12.31929/-1.50171	FAIL	FAIL
2022-09-01	Burkina Faso	Ouagadougou	Karpala	PU-KPL29.1	An. arabiensis	Adult	HLC colletion	None	12.31929/-1.50171	Negative	Negative
2022-09-01	Burkina Faso	Ouagadougou	Karpala	PU-KPL29.2	An. arabiensis	Adult	HLC colletion	None	12.31929/-1.50171	Negative	Negative
2022-09-01	Burkina Faso	Ouagadougou	Karpala	PU22-KPL30	An. arabiensis	Adult	HLC colletion	None	12.31929/-1.50171	Negative	FAIL
2022-09-01	Burkina Faso	Ouagadougou	Karpala	PU22-KPL31.1	An. arabiensis	Adult	HLC colletion	None	12.31929/-1.50171	Negative	Negative
2022-09-01	Burkina Faso	Ouagadougou	Karpala	PU22-KPL31.2	An. arabiensis	Adult	HLC colletion	None	12.31929/-1.50171	Negative	FAIL
2022-09-01	Burkina Faso	Ouagadougou	Karpala	PU22-KPL32.1	An. arabiensis	Adult	HLC colletion	None	12.31929/-1.50171	Negative	Negative
2022-09-01	Burkina Faso	Ouagadougou	Karpala	PU22-KPL32.2	An. arabiensis	Adult	HLC colletion	None	12.31929/-1.50171	Negative	Negative
2022-09-01	Burkina Faso	Ouagadougou	Karpala	PU22-KPL33	An. arabiensis	Adult	HLC colletion	None	12.31929/-1.50171	FAIL	FAIL
2022-09-01	Burkina Faso	Ouagadougou	Karpala	PU22-KPL34	An. arabiensis	Adult	HLC colletion	None	12.31929/-1.50171	Negative	Negative
2022-09-01	Burkina Faso	Ouagadougou	Karpala	PU22-KPL35	An. arabiensis	Adult	HLC colletion	None	12.31929/-1.50171	FAIL	FAIL
2022-09-01	Burkina Faso	Ouagadougou	Karpala	PU22-KPL36	An. arabiensis	Adult	HLC colletion	None	12.31929/-1.50171	FAIL	FAIL
2022-09-01	Burkina Faso	Ouagadougou	Karpala	PU22-KPL37.1	An. arabiensis	Adult	HLC colletion	None	12.31929/-1.50171	Negative	FAIL
2022-09-01	Burkina Faso	Ouagadougou	Karpala	PU22-KPL37.2	An. arabiensis	Adult	HLC colletion	None	12.31929/-1.50171	Negative	FAIL
2022-09-01	Burkina Faso	Ouagadougou	Karpala	PU22-KPL39.1	An. arabiensis	Adult	HLC colletion	None	12.31929/-1.50171	Negative	FAIL
2022-09-01	Burkina Faso	Ouagadougou	Karpala	PU22-KPL39.2	An. arabiensis	Adult	HLC colletion	None	12.31929/-1.50171	Negative	Negative
2022-09-01	Burkina Faso	Ouagadougou	Karpala	PU22-KPL41.1	An. arabiensis	Adult	HLC colletion	None	12.31929/-1.50171	Negative	Negative
2022-09-01	Burkina Faso	Ouagadougou	Karpala	PU22-KPL41.2	An. arabiensis	Adult	HLC colletion	None	12.31929/-1.50171	Negative	FAIL
2022-09-01	Burkina Faso	Ouagadougou	Karpala	PU22-KPL42	An. arabiensis	Adult	HLC colletion	None	12.31929/-1.50171	Negative	Negative
2022-09-01	Burkina Faso	Ouagadougou	Karpala	PU22-KPL43.1	An. arabiensis	Adult	HLC colletion	None	12.31929/-1.50171	Negative	FAIL
