# Supplementary material for: Multi-omics analysis identifies loci associated with pyrethroid resistance across sister species in the Anopheles gambiae species complex
Source: BMC Genomics. 2026 Jul 7;27:594. doi: 10.1186/s12864-026-13109-8 (PMC13339448; doi:10.1186/s12864-026-13109-8)
Supplement: Supplementary file 17 — Supplementary Material 17. Supplementary Table 6. [file 12864_2026_13109_MOESM17_ESM.xlsx]

## Sheet: Supplementary_Table
Supplementary Table 6: Modal CNV output from HMM model. The table shows the value of the modal HMM for all the windows within that gene (row) for each sample (column header). 0 represents no CNV, a negative indicates a potential deletion and a positive a duplication. The number shows the modal number of copies for that gene within the window.
Gene	QJIUK041A4_Bakaridjan 1	QJIUK165AM_Bakaridjan 10	QJIUK166AU_Bakaridjan 11	QJIUK167A4_Bakaridjan 12	QJIUK168AC_Bakaridjan 13	QJIUK170AN_Bakaridjan 15	QJIUK171AV_Bakaridjan 16	QJIUK172A5_Bakaridjan 17	QJIUK173AD_Bakaridjan 18	QJIUK174AL_Bakaridjan 19	QJIUK042AC_Bakaridjan 2	QJIUK175AT_Bakaridjan 20	QJIUK043AK_Bakaridjan 3	QJIUK044AS_Bakaridjan 4	QJIUK045A2_Bakaridjan 5	QJIUK161AO_Bakaridjan 6	QJIUK162AW_Bakaridjan 7	QJIUK163A6_Bakaridjan 8	QJIUK164AE_Bakaridjan 9	QJIUK056AH_Tiefora 1	QJIUK210AL_Tiefora 10	QJIUK211AT_Tiefora 11	QJIUK212A3_Tiefora 12	QJIUK213AB_Tiefora 13	QJIUK214AJ_Tiefora 14	QJIUK215AR_Tiefora 15	QJIUK216A1_Tiefora 16	QJIUK217A9_Tiefora 17	QJIUK218AH_Tiefora 18	QJIUK219AP_Tiefora 19	QJIUK057AP_Tiefora 2	QJIUK220AS_Tiefora 20	QJIUK058AX_Tiefora 3	QJIUK059A7_Tiefora 4	QJIUK060AA_Tiefora 5	QJIUK206AS_Tiefora 6	QJIUK207A2_Tiefora 7	QJIUK208AA_Tiefora 8	QJIUK209AI_Tiefora 9	QJIUK150A9_Tiassale 10	QJIUK151AH_Tiassale 11	QJIUK152AP_Tiassale 12	QJIUK153AX_Tiassale 13	QJIUK154A7_Tiassale 14	QJIUK155AF_Tiassale 15	QJIUK156AN_Tiassale 16	QJIUK157AV_Tiassale 17	QJIUK158A5_Tiassale 18	QJIUK159AD_Tiassale 19
AGAP000115	0	0	-1	-1	0	-1	0	0	-1	-1	-1	-1	0	0	-1	-1	-1	0	0	-1	-1	-1	-1	-1	-1	-1	-1	-1	-1	-1	-1	-1	-1	-1	-1	-1	-1	-1	0	0	0	0	0	0	0	0	0	0	0
AGAP000816	1	2	1	0	1	1	-1	-1	-1	1	0	0	1	-1	1	1	0	2	0	1	0	2	1	2	2	1	0	1	2	2	1	2	1	2	2	1	0	0	2	2	2	2	0	2	2	2	0	2	2
AGAP000817	1	2	1	4	1	5	1	4	4	1	5	5	5	4	1	1	5	2	4	1	0	2	1	2	2	1	0	1	2	2	1	2	1	2	2	1	2	0	2	2	2	2	3	2	2	2	2	2	2
AGAP000818	9	9	8	9	9	9	9	8	9	9	9	8	8	8	8	9	9	9	8	0	0	0	0	0	0	0	0	0	0	0	0	0	0	0	0	0	0	0	0	0	0	0	0	0	0	0	0	0	0
AGAP000917	1	1	1	1	1	0	1	1	1	1	1	1	1	1	1	1	1	1	1	3	3	2	3	4	3	4	4	3	3	4	3	2	2	2	3	3	2	4	2	-2	-2	-2	-2	-2	-2	0	-2	-2	-2
AGAP000919	0	1	1	1	1	1	1	1	1	1	1	1	1	1	1	1	0	1	1	1	1	1	1	1	1	1	1	1	1	1	0	1	1	1	0	1	1	1	0	-1	-1	-1	-1	-1	-1	0	-1	-1	-1
AGAP000921	-1	-1	0	-1	0	0	-1	-1	-1	-1	-1	-1	-1	-1	-1	-1	-1	-1	-1	1	1	1	1	1	1	1	1	1	1	1	1	1	1	0	1	1	1	1	0	-2	-2	-2	-2	-2	-2	-1	-2	-2	-2
AGAP001067	0	2	1	-1	0	-2	-2	-2	-2	0	0	-2	-2	-2	-2	2	0	-1	-1	0	0	0	0	0	0	0	0	0	0	0	0	0	0	0	0	0	0	0	0	-2	0	-2	-2	-1	-1	-2	-2	-1	0
AGAP001072	3	0	3	3	1	3	1	1	3	1	3	1	1	1	3	2	3	2	1	1	1	1	1	1	1	1	1	1	1	1	2	1	1	1	1	0	1	1	1	0	0	2	0	1	1	2	2	2	1
AGAP001085	2	0	-1	1	-1	1	-1	1	2	-1	-1	-1	-1	1	0	-1	-1	-1	-1	0	0	0	0	0	0	0	0	0	0	0	0	0	0	0	0	0	0	0	0	-1	0	-1	-1	-1	-1	-1	-1	-1	0
AGAP001088	1	1	0	0	1	0	1	1	0	1	0	1	1	0	0	1	1	0	0	0	0	0	0	0	0	0	0	0	0	0	0	0	0	0	0	0	0	0	0	0	0	0	0	0	0	0	0	0	0
AGAP001331	-1	-2	-1	-2	-2	-2	-2	-2	-2	-2	-1	-2	-1	-1	-2	-1	-2	-2	-2	-2	-1	-1	-1	-1	-1	-1	-2	-1	-2	-1	-1	-2	-2	-2	-1	-1	-2	-2	-2	-1	-1	-1	-1	-1	-1	-2	-1	-2	-1
AGAP001592	-1	-1	0	-1	0	-1	-1	-1	-1	-1	0	-1	0	-1	0	-1	-1	-1	-1	0	0	0	0	0	0	0	0	0	0	0	0	0	0	0	0	0	0	0	0	0	0	0	0	0	0	0	0	0	0
AGAP001595	0	0	-1	-1	-1	-1	0	-1	-1	0	-1	-1	-1	0	0	0	-1	0	-1	0	0	0	0	0	0	0	0	0	0	0	0	0	0	0	0	0	0	0	0	0	0	0	0	0	0	0	0	0	0
AGAP001597	-1	0	0	-1	0	-1	-1	-1	0	-1	-1	-1	-1	-1	-1	0	-1	-1	-1	0	-1	-1	-1	-1	-1	-1	-1	-1	-1	-1	-1	-1	-1	-1	-1	-1	-1	-1	0	0	0	0	0	0	0	0	0	0	0
AGAP001598	-1	0	0	-1	-1	-1	-1	-1	0	-1	-1	-1	-1	-1	-1	0	-1	-1	-1	0	0	0	0	0	0	0	0	0	0	0	0	0	0	0	0	0	0	0	0	0	0	0	0	0	0	0	0	0	0
AGAP001603	0	-1	-1	0	0	0	-1	0	-1	-1	-1	-1	-1	-1	0	0	-1	0	-1	-1	-1	-1	-1	-1	0	-1	-1	-1	0	-1	-1	-1	-1	-1	-1	-1	-1	-1	-1	0	0	0	0	0	0	0	0	0	0
AGAP001609	-1	0	-1	-1	-1	-1	-1	-1	-1	-1	-1	-1	-1	0	-1	0	-1	-1	-1	0	0	0	0	0	0	0	0	0	0	0	0	0	0	0	0	0	0	0	0	0	0	0	0	0	0	0	0	0	0
AGAP001611	-1	0	-1	-1	-1	-1	-1	-1	-1	-1	-1	-1	-1	-1	-1	-1	-1	-1	-1	0	0	0	0	0	0	0	0	0	0	0	0	0	0	0	0	0	0	0	0	0	0	0	0	0	0	0	0	0	0
AGAP001613	-1	-1	-1	-1	-1	-1	-1	-1	-1	-1	-1	-1	-1	-1	-1	-1	-1	0	-1	0	0	0	0	0	0	0	0	0	0	0	0	0	0	0	0	0	0	0	0	0	0	0	0	0	0	0	0	0	0
AGAP001614	-1	-1	-1	-1	-1	-1	-1	-1	-1	-1	-1	-1	-1	-1	-1	-1	-1	0	-1	-1	-1	-1	-2	-1	-1	-1	-1	-2	-1	-1	-1	-1	-1	-1	-1	-1	-1	-1	-1	0	0	0	0	0	0	0	0	0	0
AGAP001615	-1	-1	-1	-1	-1	-1	-1	-1	-1	-1	-1	-1	-1	-1	-1	-1	-1	0	-1	0	0	0	0	0	0	0	0	0	0	0	0	0	0	0	0	0	0	0	0	0	0	0	0	0	0	0	0	0	0
AGAP001766	-1	-1	-1	0	0	0	-1	0	0	-1	0	-1	0	-1	0	0	-1	-1	-1	0	0	0	0	0	0	0	0	0	0	0	0	0	0	0	0	0	0	0	0	0	0	0	0	0	0	0	0	0	0
AGAP001767	-1	-1	-1	-1	0	-1	-1	-1	-1	-1	0	-1	0	0	-1	0	-1	-1	-1	-1	-1	-1	0	0	-1	-1	0	0	-1	0	-1	0	-1	-1	0	0	-1	-1	-1	-1	-1	0	0	0	-1	-1	0	-1	-1
AGAP001779	-1	-1	-1	-1	-1	0	0	-1	-1	-1	-1	-1	-1	-1	-1	0	0	-1	-1	0	0	0	0	0	0	0	0	0	0	0	0	0	0	0	0	0	0	0	0	0	0	0	0	0	0	0	0	0	0
AGAP002044	-1	0	0	0	-1	-1	-1	-1	0	-1	0	-1	-1	0	-1	0	-1	0	-1	0	0	0	0	0	0	0	0	0	0	0	0	0	0	0	0	0	0	0	0	0	0	0	0	0	0	0	0	0	0
AGAP002045	0	1	1	1	1	1	-1	0	1	0	-1	1	-1	0	0	1	1	0	-1	0	0	0	0	0	0	0	0	0	0	0	0	0	0	0	0	0	0	0	0	0	3	3	0	1	0	0	2	1	1
AGAP002046	1	1	1	1	1	1	1	2	1	1	1	1	1	1	1	1	1	1	1	0	0	0	0	0	0	0	0	0	0	0	0	0	0	0	0	0	0	0	0	0	0	0	0	0	0	0	0	0	0
AGAP002048	0	-1	-1	-1	-1	-1	-1	0	-1	-1	-1	-1	0	-1	-1	-1	-1	-1	-1	0	0	0	0	0	0	0	0	0	0	0	0	0	0	0	0	0	0	0	0	0	0	0	0	0	0	0	0	0	0
AGAP002049	-1	-1	-1	-1	-1	-1	-1	-1	-1	-1	-1	-1	-1	0	-1	-1	-1	-1	-1	0	0	0	0	0	0	0	0	0	0	0	0	0	0	0	0	0	0	0	0	0	0	0	0	0	0	0	0	0	0
AGAP002299	2	0	2	2	0	2	2	0	0	1	1	2	2	2	2	2	1	2	2	1	0	2	0	1	0	1	1	1	0	1	1	0	1	0	1	0	0	1	0	0	0	0	0	0	0	0	0	0	0
AGAP002803	-2	-2	-2	-2	-1	-1	-2	-2	-1	-2	-1	-1	-2	-2	-1	-2	-1	-2	0	0	0	0	0	0	0	0	0	0	0	0	0	0	0	0	0	0	0	0	0	4	2	0	3	0	6	2	5	2	4
AGAP002950	4	4	4	2	3	2	2	2	2	3	3	4	3	2	3	3	3	4	2	0	3	0	3	3	0	4	0	3	4	3	3	0	0	0	3	3	0	0	3	2	3	3	0	3	2	2	1	5	4
AGAP002997	-1	0	-1	0	-1	0	-1	-1	-1	-1	-1	-1	-1	0	-1	0	-1	0	0	-1	-1	-1	-1	-1	-1	0	0	-1	-1	-1	0	-1	-1	-1	0	0	-1	-1	-1	0	0	0	0	0	0	0	0	0	0
AGAP003008	-1	-1	-1	0	-1	-1	-1	-1	-1	-1	-1	-1	-1	-1	-1	-1	-1	-1	-1	0	0	0	0	0	0	0	0	0	0	0	0	0	0	0	0	0	0	0	0	0	0	0	0	0	0	0	0	0	0
AGAP003053	0	0	-1	-1	-1	-1	-1	-1	-1	0	0	0	-1	0	0	-1	0	-1	0	0	0	0	0	0	0	0	0	0	0	0	0	0	0	0	0	0	0	0	0	0	0	0	0	0	0	0	0	0	0
AGAP003055	-1	0	-1	-1	0	-1	-1	-1	-1	0	0	-1	-1	-1	-1	-1	-1	-1	-1	-1	-1	0	-1	0	-1	-1	-1	-1	0	-1	0	-1	-1	0	0	-1	-1	-1	-1	-1	-1	-1	-1	-1	-1	-1	-1	-1	-1
AGAP003056	-1	0	-1	-1	-1	-1	-1	-1	-1	-1	-1	-1	-1	-1	-1	-1	-1	-1	-1	-1	-1	-1	0	-1	-1	-1	-1	-1	-1	-1	-1	-1	-1	-1	-1	-1	-1	-1	-1	-1	0	-1	-1	-1	-1	-1	-1	-1	-1
AGAP003069	-1	-1	0	-1	-1	0	-1	-1	-1	-1	-1	-1	-1	0	-1	0	0	-1	-1	-1	-1	-1	-1	0	-1	-1	0	-1	-1	0	-1	-1	-1	0	-1	-1	0	-1	-1	0	0	0	0	0	0	0	0	0	0
AGAP003083	0	-1	-1	0	0	0	0	0	-1	-1	-1	-1	-1	0	-1	0	-1	0	-1	0	0	0	0	0	0	0	0	0	0	0	0	0	0	0	0	0	0	0	0	-1	0	0	0	0	-1	-1	-1	-1	-1
AGAP003138	-1	-1	-1	-1	-1	0	0	-1	-1	0	-1	0	-1	-1	-1	-1	-1	-1	-1	-1	0	-1	-1	0	-1	-1	0	-1	0	-1	0	-1	0	-1	0	0	-1	-1	0	0	0	0	0	0	0	0	0	0	0
AGAP003161	-1	-1	-1	-1	-1	-1	-1	-1	-1	-1	-1	-1	-1	-1	-1	0	-1	-1	-1	0	0	0	0	0	0	0	0	0	0	0	0	0	0	0	0	0	0	0	0	-1	-1	-1	-1	-1	-1	-1	-1	-1	-1
AGAP003162	-1	-1	-1	-1	-1	-1	-1	0	-1	-1	-1	-1	-1	-1	-1	-1	-1	-1	-1	0	0	0	0	0	0	0	0	0	0	0	0	0	0	0	0	0	0	0	0	0	0	0	0	0	0	0	0	0	0
AGAP003189	-1	-1	-1	-1	-1	-1	-1	0	-1	-1	-1	-1	-1	0	-1	-1	-1	-1	0	0	0	0	0	0	0	0	0	0	0	0	0	0	0	0	0	0	0	0	0	0	0	0	0	0	0	0	0	0	0
AGAP003195	-1	-1	-1	0	0	0	-1	-1	-1	0	-1	-1	-1	-1	-1	0	0	0	-1	-1	-1	-1	-1	-1	-1	-1	0	-1	0	-1	-1	-1	-1	-1	-1	-1	-1	-1	-1	-1	0	-1	0	-1	-1	-1	0	-1	0
AGAP003196	-1	-1	-1	0	0	-1	-1	-1	-1	0	-1	-1	-1	-1	-1	0	0	0	0	-1	-1	-1	-1	0	-1	-1	0	-1	0	0	0	-1	-1	-1	-1	-1	0	-1	-1	0	0	-1	0	-1	-1	-1	0	-1	0
AGAP003214	0	-1	-1	-1	-1	-1	-1	0	0	-1	-1	-1	-1	-1	-1	-1	0	0	0	0	0	0	0	0	0	0	0	0	0	0	0	0	0	0	0	0	0	0	0	-1	-1	-1	-1	-1	-1	-1	-1	-1	-1
AGAP003215	-1	-1	-1	-1	-1	-1	-1	-1	-1	-1	-1	-1	-1	-1	-1	-1	0	0	-1	0	0	0	0	0	0	0	0	0	0	0	0	0	0	0	0	0	0	0	0	0	0	0	0	0	0	0	0	0	0
AGAP003219	-1	-1	-1	-1	-1	-1	-1	-1	-1	-1	-1	-1	-1	-1	-1	-1	0	-1	-1	0	0	0	0	0	0	0	0	0	0	0	0	0	0	0	0	0	0	0	0	0	0	0	0	0	0	0	0	0	0
AGAP003232	-1	-1	0	-1	-1	-1	0	-1	-1	-1	-1	-1	-1	-1	0	0	0	0	0	0	0	0	0	0	0	0	0	0	0	0	0	0	0	0	0	0	0	0	0	-1	-1	-1	-1	-1	-1	-1	-1	-1	-1
AGAP003248	-1	-1	-1	-1	-1	0	-1	0	-1	0	-1	-1	-1	-1	0	-1	-1	-1	0	0	0	0	0	0	0	0	0	0	0	0	0	0	0	0	0	0	0	0	0	0	0	0	0	0	0	0	0	0	0
AGAP003285	-1	-1	-1	-1	-1	-1	-1	0	-1	-1	-1	-1	-1	-1	-1	-1	-1	-1	-1	0	0	0	0	0	0	0	0	0	0	0	0	0	0	0	0	0	0	0	0	0	0	0	0	0	0	0	0	0	0
AGAP003302	1	0	1	1	0	0	1	0	1	2	2	1	1	1	1	1	1	2	1	0	0	0	0	0	0	0	0	0	0	0	0	0	0	0	0	0	0	0	0	0	0	0	0	0	0	0	0	0	0
AGAP003328	-1	-1	-1	-1	-1	-1	-1	-1	-1	-1	-1	-1	0	-1	-1	-1	-1	0	-1	0	0	0	0	0	0	0	0	0	0	0	0	0	0	0	0	0	0	0	0	0	0	0	0	0	0	0	0	0	0
AGAP003332	-1	-1	-1	-1	0	-1	-1	-1	-1	-1	-1	-1	-1	-1	-1	-1	-1	-1	-1	0	0	0	0	0	0	0	0	0	0	0	0	0	0	0	0	0	0	0	0	0	0	0	0	0	0	0	0	0	0
AGAP003380	0	-1	-1	-1	-1	-1	-1	-1	0	-1	-1	-1	-1	-1	-1	-1	-1	-1	-1	-1	-1	-1	-1	-1	0	-1	-1	-1	0	-1	-1	-1	-1	-1	-1	-1	-1	-1	-1	-1	-1	0	-1	-1	-1	0	-1	-1	-1
AGAP003398	0	-1	-1	-1	0	-1	-1	0	-1	-1	-1	-1	-1	-1	-1	-1	-1	-1	-1	0	0	0	0	0	0	0	0	0	0	0	0	0	0	0	0	0	0	0	0	-1	-1	-1	0	0	0	-1	0	0	0
AGAP003408	-1	0	-1	-1	-1	-1	-1	-1	-1	0	-1	-1	-1	-1	-1	-1	-1	-1	-1	-1	0	-1	0	-1	0	-1	-1	-1	-1	-1	-1	0	-1	-1	-1	-1	-1	-1	0	0	0	0	0	0	0	0	0	0	0
AGAP003444	0	-1	-1	-1	-1	-1	-1	-1	-1	-1	-1	-1	-1	-1	-1	-1	-1	-1	-1	0	0	0	0	0	0	0	0	0	0	0	0	0	0	0	0	0	0	0	0	0	0	0	0	0	0	0	0	0	0
AGAP003454	-1	0	-1	-1	0	-1	-1	-1	-1	-1	-1	-1	-1	-1	-1	-1	-1	0	-1	0	0	0	0	0	0	0	0	0	0	0	0	0	0	0	0	0	0	0	0	0	-2	0	-2	-1	-2	-1	-2	0	-2
AGAP003469	-1	-1	-1	-1	0	-1	0	-1	-1	-1	-1	-1	-1	-1	-1	-1	0	0	-1	0	0	0	0	0	0	0	0	0	0	0	0	0	0	0	0	0	0	0	0	-1	0	-1	-1	-1	0	-1	-1	-1	0
AGAP003470	-1	-1	-1	-1	0	-1	0	-1	-1	-1	-1	-1	-1	-1	-1	-1	0	0	-1	0	0	0	0	0	0	0	0	0	0	0	0	0	0	0	0	0	0	0	0	-1	0	-1	-1	-1	0	-1	-1	-1	0
AGAP003498	-1	-1	0	-1	0	-1	0	-1	-1	0	-1	0	-1	-1	-1	-1	-1	-1	-1	0	0	0	0	0	0	0	0	0	0	0	0	0	0	0	0	0	0	0	0	-1	-1	-1	-1	-1	0	-2	-1	-1	0
AGAP003516	0	-1	0	-1	-1	0	-1	0	0	-1	-1	0	-1	0	0	0	-1	-1	-1	0	0	0	0	0	0	0	0	0	0	0	0	0	0	0	0	0	0	0	0	-1	-1	-1	-1	-1	-2	-2	-1	-1	-2
AGAP003525	0	-1	0	0	-1	-1	-1	-1	0	-1	-1	-1	0	0	0	-1	-1	-1	-1	-1	-1	-1	-1	-1	-1	-1	-1	-1	-1	-1	-1	-1	-1	-1	-1	-1	-1	0	-1	-1	-1	-1	-1	-1	-1	-1	-1	-1	-2
AGAP003526	0	-1	0	-1	-1	-1	-1	-1	0	0	-1	-1	-1	-1	-1	-1	-1	0	-1	0	0	0	0	0	0	0	0	0	0	0	0	0	0	0	0	0	0	0	0	0	0	0	0	0	0	0	0	0	0
AGAP003530	-1	0	-1	-1	0	-1	0	-1	-1	-1	-1	-1	-1	0	-1	0	-1	-1	-1	0	0	0	0	0	0	0	0	0	0	0	0	0	0	0	0	0	0	0	0	-1	-1	-1	-1	-2	-2	-2	-1	-1	-1
AGAP003657	-1	0	0	-1	0	0	0	-1	-1	-1	-1	-1	-1	-1	-1	-1	-1	0	-1	-1	-1	-1	-1	0	-1	-1	-1	-1	0	-1	-1	0	-1	0	0	-1	-1	-1	-1	-1	0	-1	-1	-1	0	-1	-1	-1	-1
AGAP003677	0	0	0	0	0	2	0	2	0	2	-1	-1	2	2	2	-1	-1	2	0	-1	-1	-1	-1	-1	0	-1	-1	-1	-1	-1	-1	-1	-1	-1	-1	-1	-1	-1	-1	0	0	0	0	0	0	0	0	0	0
AGAP003678	0	-1	-1	-1	-1	0	-1	-1	0	-1	-1	-1	-1	0	0	-1	0	0	-1	0	0	0	0	0	0	0	0	0	0	0	0	0	0	0	0	0	0	0	0	0	0	0	0	0	0	0	0	0	0
AGAP003680	0	-1	-1	-1	0	0	-1	-1	-1	-1	-1	-1	-1	-1	-1	0	-1	-1	-1	0	-1	-1	-1	-1	-1	-1	-1	0	-1	-1	-1	-1	-1	0	-1	-1	0	0	0	-1	-1	-1	-1	-1	0	-1	-1	0	0
AGAP003697	-1	0	-1	-1	-1	-1	0	-1	-1	-1	-1	-1	0	-1	-1	-1	0	-1	-1	0	-1	-1	-1	-1	-1	-1	-1	-1	-1	-1	-1	-1	-1	-1	-1	-1	-1	-1	-1	0	0	0	0	0	0	0	0	0	0
AGAP003698	-1	0	-1	-1	-1	-1	0	-1	0	-1	-1	-1	0	-1	-1	-1	0	-1	-1	0	-1	-1	-1	-1	-1	-1	-1	-1	-1	-1	-1	-1	-1	-1	-1	-1	-1	-1	-1	-1	-1	-1	-1	-1	-1	-1	-1	-1	-1
AGAP003699	-1	-1	-1	-1	-1	-1	0	-1	0	-1	0	-1	-1	-1	-1	-1	-1	-1	-1	-1	-1	-1	-1	-1	-1	-1	-1	-1	-1	0	-1	0	-1	0	-1	-1	-1	-1	-1	0	0	0	0	0	0	0	0	0	0
AGAP003736	-1	-1	0	-1	-1	-1	-1	-1	-1	-1	-1	-1	-1	-1	-1	-1	-1	-1	-1	0	0	0	0	0	0	0	0	0	0	0	0	0	0	0	0	0	0	0	0	0	0	0	0	0	0	0	0	0	0
AGAP003797	-1	0	-1	-1	-1	-1	-1	0	-1	-1	-1	0	-1	-1	0	-1	-1	-1	-1	0	-1	-1	-1	-1	0	0	-1	-1	-1	-1	-1	-1	-1	-1	0	-1	-1	-1	0	0	0	-1	-1	-1	-1	-1	-1	-1	-1
AGAP003809	-1	-1	0	0	-1	0	-1	-1	0	-1	-1	-1	-1	0	-1	-1	-1	0	-1	0	0	0	0	0	0	0	0	0	0	0	0	0	0	0	0	0	0	0	0	0	0	0	0	0	0	0	0	0	0
AGAP003837	0	-1	-1	-1	0	-1	0	-1	0	0	0	-1	0	-1	0	0	-1	-1	-1	0	0	0	0	0	0	0	0	0	0	0	0	0	0	0	0	0	0	0	0	0	0	0	0	0	0	0	0	0	0
AGAP003863	-1	-1	-1	-1	0	-1	0	0	0	0	0	-1	-1	0	0	-1	-1	-1	-1	0	0	0	-1	-1	0	0	0	-1	-1	0	-1	0	-1	-1	0	-1	-1	-1	-1	0	0	0	0	0	0	0	0	0	0
AGAP003887	0	-1	0	0	-1	-1	0	0	0	-1	-1	-1	-1	-1	-1	-1	-1	-1	-1	-1	-1	-1	-1	-1	-1	-1	-1	-1	0	-1	-1	-1	-1	-1	0	-1	-1	-1	-1	0	0	0	0	0	0	0	0	0	0
AGAP003889	-1	-1	-1	-1	0	-1	-1	-1	-1	-1	-1	-1	-1	-1	-1	-1	-1	0	-1	0	0	0	0	0	0	0	0	0	0	0	0	0	0	0	0	0	0	0	0	0	-1	-1	-1	-1	-1	0	-1	-1	-1
AGAP003911	4	10	10	10	10	10	10	10	10	10	10	10	10	10	10	10	10	10	10	10	10	10	10	10	4	10	2	10	10	10	6	10	10	4	5	4	9	10	10	10	10	10	10	4	10	5	10	10	10
AGAP003912	0	0	2	-1	1	1	-1	-1	0	2	2	-1	2	-1	1	2	2	2	2	0	0	1	1	4	0	3	0	3	1	1	2	-1	0	2	2	0	2	0	2	-1	0	-1	-1	0	0	-1	-1	-1	0
AGAP004093	-1	0	-1	-1	0	-1	-1	-1	-1	0	-1	-1	-1	-1	-1	-1	-1	-1	-1	0	0	0	0	0	0	0	0	0	0	0	0	0	0	0	0	0	0	0	0	0	0	0	0	0	0	0	0	0	0
AGAP004094	-1	0	-1	-1	-1	-1	-1	-1	-1	0	-1	-1	-1	-1	-1	-1	-1	-1	-1	0	0	0	0	0	0	0	0	0	0	0	0	0	0	0	0	0	0	0	0	0	0	0	0	0	0	0	0	0	0
AGAP004095	-1	-1	-1	-1	0	-1	-1	-1	-1	0	-1	-1	-1	-1	-1	0	-1	-1	-1	0	0	0	0	0	0	0	0	0	0	0	0	0	0	0	0	0	0	0	0	-1	-1	-1	-2	-1	-1	-1	-1	-1	-1
AGAP004107	-1	-1	-1	-1	-1	-1	0	-1	0	-1	-1	-1	0	-1	-1	-1	-1	-1	0	0	0	0	0	0	0	0	0	0	0	0	0	0	0	0	0	0	0	0	0	0	0	0	0	0	0	0	0	0	0
AGAP004110	-1	0	0	-1	-1	-1	-1	-1	-1	0	0	-1	-1	-1	0	0	0	-1	0	0	-1	-1	-1	0	-1	-1	-1	-1	-1	0	-1	-1	0	-1	-1	-1	-1	-1	-1	-1	0	-2	0	-1	-1	-2	0	-1	-2
AGAP004113	0	-1	-1	0	-1	-1	-1	-1	-1	-1	-1	-1	0	0	-1	-1	-1	-1	-1	0	0	0	0	0	0	0	0	0	0	0	0	0	0	0	0	0	0	0	0	-1	-1	-2	-1	-1	-2	-1	-1	-1	-2
AGAP004133	-1	-1	-1	-1	0	-1	0	-1	-1	-1	-1	-1	-1	-1	-1	-1	-1	0	-1	0	0	0	0	0	0	0	0	0	0	0	0	0	0	0	0	0	0	0	0	-1	-1	0	-1	-1	0	-1	-1	-1	-1
AGAP004137	0	-1	0	0	-1	-1	0	-1	0	-1	-1	-1	0	0	-1	-1	-1	0	-1	-1	-1	-1	-1	-1	-1	-1	-1	-1	-1	0	-1	0	-1	-1	-1	-1	-1	-1	-1	-1	-1	-1	0	0	-1	0	-1	-1	0
AGAP004138	0	-1	0	0	-1	-1	0	-1	0	-1	-1	-1	0	0	-1	-1	-1	0	-1	0	0	0	0	0	0	0	0	0	0	0	0	0	0	0	0	0	0	0	0	-1	-1	-1	0	-1	-1	-1	-1	-1	-1
AGAP004139	0	-1	0	0	-1	-1	0	-1	0	-1	-1	-1	0	0	-1	-1	-1	0	-1	0	0	0	0	0	0	0	0	0	0	0	0	0	0	0	0	0	0	0	0	-1	-1	-1	-1	-1	0	-1	-1	-1	-1
AGAP004173	-1	-1	-1	0	-1	-1	-1	-1	-1	-1	-1	-1	-1	-1	-1	-1	-1	-1	-1	0	0	0	0	0	0	0	0	0	0	0	0	0	0	0	0	0	0	0	0	0	0	0	0	0	0	0	0	0	0
AGAP004189	-1	-1	-1	-1	-1	-1	-1	-1	-1	-1	-1	-1	-1	-1	-1	-1	0	-1	-1	0	-1	-1	-1	-1	-1	-1	0	-1	-1	-1	0	-1	-1	-1	-1	-1	-1	-1	-1	0	0	0	0	0	0	0	0	0	0
AGAP004195	-1	0	0	-1	-1	-1	-1	-1	-1	-1	-1	-1	-1	-1	-1	-1	-1	-1	-1	-1	-1	-1	-1	-1	-1	-1	-1	-1	-1	-1	-1	-1	-1	-1	0	-1	-1	-1	-1	0	0	0	0	0	0	0	0	0	0
AGAP004203	9	9	8	9	9	7	8	8	9	8	9	8	9	8	9	8	9	8	9	8	9	7	9	10	8	9	9	8	9	9	8	9	9	9	9	8	8	8	7	8	8	8	9	7	6	6	8	7	6
AGAP004219	-1	-1	-1	-1	-1	-1	-1	-1	-1	-1	-1	-1	-1	-1	-1	-1	-1	0	-1	0	0	0	0	0	0	0	0	0	0	0	0	0	0	0	0	0	0	0	0	0	0	0	0	0	0	0	0	0	0
AGAP004254	-1	-1	0	-1	-1	-1	0	-1	-1	-1	0	-1	-1	-1	-1	-1	0	0	-1	0	0	-1	-1	0	-1	0	-1	-1	0	-1	0	-1	-1	0	0	-1	-1	-1	0	0	0	0	0	0	0	0	0	0	0
AGAP004293	-1	-1	-1	-1	-1	-1	0	0	-1	-1	0	0	0	0	-1	0	0	0	-1	0	0	0	0	0	0	0	0	0	0	0	0	0	0	0	0	0	0	0	0	-1	0	-1	0	-1	-1	-1	-1	0	0
AGAP004298	-1	0	0	-1	0	-1	-1	-1	-1	0	0	-1	-1	-1	-1	0	-1	-1	0	-1	-1	-1	-1	-1	-1	-1	0	-1	-1	0	-1	-1	0	-1	-1	-1	-1	0	-1	0	0	0	0	0	0	0	0	0	0
AGAP004307	0	-1	-1	-1	-1	-1	-1	-1	-1	0	0	0	-1	0	-1	0	0	-1	-1	0	0	0	0	0	0	0	0	0	0	0	0	0	0	0	0	0	0	0	0	0	0	0	0	0	0	0	0	0	0
AGAP004308	-1	-1	-1	-1	-1	-1	0	-1	-1	-1	-1	-1	-1	-1	-1	-1	-1	-1	-1	0	0	0	0	0	0	0	0	0	0	0	0	0	0	0	0	0	0	0	0	0	0	0	0	0	0	0	0	0	0
AGAP004310	-1	-1	-1	-1	-1	-1	0	-1	-1	-1	-1	-1	-1	-1	-1	-1	-1	-1	-1	0	0	0	0	0	0	0	0	0	0	0	0	0	0	0	0	0	0	0	0	-1	-1	-1	0	-1	-1	0	0	-1	-1
AGAP004330	-1	-1	-1	-1	-1	-1	-1	-1	-1	-1	-1	-1	-1	-1	0	-1	-1	-1	-1	0	0	0	0	0	0	0	0	0	0	0	0	0	0	0	0	0	0	0	0	-1	0	-1	-1	-1	-1	-1	0	-1	-1
AGAP004375	-1	-1	0	-1	0	-1	-1	-1	-1	0	0	-1	0	0	-1	0	0	-1	0	0	0	0	0	0	0	0	0	0	0	0	0	0	0	0	0	0	0	0	0	-1	-1	-1	-1	-1	0	0	-1	0	-1
AGAP004384	-1	-1	-1	-1	-1	0	-1	0	-1	-1	-1	-1	-1	-1	-1	0	0	-1	-1	-1	-1	-1	0	0	-1	-1	-1	-1	-1	-1	-1	-1	-1	-1	-1	-1	-1	-1	-1	-1	-1	0	-1	-1	-1	-1	-1	-1	-1
AGAP004444	0	-1	-1	0	-1	0	-1	0	0	-1	-1	-1	-1	-1	-1	-1	-1	-1	-1	0	0	0	0	0	0	0	0	0	0	0	0	0	0	0	0	0	0	0	0	0	0	0	0	0	0	0	0	0	0
AGAP004500	0	-1	0	0	-1	-1	-1	0	0	-1	-1	-1	-1	-1	-1	-1	-1	-1	0	0	0	0	0	0	0	0	0	0	0	0	0	0	0	0	0	0	0	0	0	-1	-1	-1	-1	-1	-1	-1	-1	-1	-1
AGAP004516	-1	0	0	-1	-1	-1	-1	-1	-1	0	-1	-1	-1	-1	-1	-1	-1	-1	-1	0	-1	-1	0	0	0	-1	-1	0	-1	0	0	-1	0	0	-1	-1	0	-1	-1	0	0	0	0	0	0	0	0	0	0
AGAP004575	-1	-1	-1	-1	-1	-1	0	-1	-1	-1	-1	0	-1	-1	-1	-1	-1	0	-1	0	0	0	0	0	0	0	0	0	0	0	0	0	0	0	0	0	0	0	0	-1	0	-1	-1	-1	-1	-1	-1	-1	-1
AGAP004581	10	8	6	8	7	9	2	10	10	7	4	5	5	5	7	8	4	2	7	7	7	8	7	7	8	7	6	7	7	8	7	7	8	7	7	8	7	6	8	6	5	5	4	6	3	4	6	3	7
AGAP004582	3	4	3	4	5	4	2	6	4	5	4	5	4	1	2	3	0	2	3	1	1	3	6	4	4	3	6	1	1	5	2	1	2	6	3	7	1	3	3	1	5	2	1	2	3	1	2	3	3
AGAP004583	4	3	6	4	3	3	0	3	3	3	4	2	5	5	5	3	4	0	3	7	6	3	6	7	7	7	6	6	7	4	9	6	6	6	7	7	6	4	9	6	5	6	4	5	3	4	6	3	6
AGAP004666	1	1	1	1	2	0	1	1	1	1	4	1	1	1	1	1	4	4	2	10	10	10	10	8	10	10	10	10	10	9	10	10	10	10	10	10	9	10	10	1	10	10	10	10	10	10	10	10	10
AGAP004675	1	1	0	1	0	1	0	1	0	0	0	1	1	1	1	0	0	0	1	0	0	0	0	0	0	0	0	0	0	0	0	0	0	0	0	0	0	0	0	0	0	0	0	0	0	0	0	0	0
AGAP004676	1	1	2	2	1	2	3	0	0	1	2	2	2	0	2	1	3	3	1	-1	-1	0	-1	0	-1	-1	-1	-1	-1	1	-1	0	-1	0	-1	-1	0	0	-1	-1	1	1	0	1	0	-1	0	-1	1
AGAP004759	0	0	0	-1	-1	-1	0	-1	0	-1	-1	-1	-1	-1	0	0	-1	0	-1	0	-1	-1	0	-1	0	-1	-1	-1	0	-1	0	-1	0	0	0	-1	0	0	-1	-1	0	0	-1	-1	0	-1	0	-1	0
AGAP004771	-1	-1	-1	-1	0	-1	-1	-1	0	-1	-1	0	0	0	0	0	-1	-1	-1	0	0	0	0	0	0	0	0	0	0	0	0	0	0	0	0	0	0	0	0	0	0	0	0	0	0	0	0	0	0
AGAP004786	-1	-1	0	-1	-1	0	0	-1	-1	-1	-1	-1	-1	-1	-1	0	-1	-1	-1	0	0	0	0	0	0	0	0	0	0	0	0	0	0	0	0	0	0	0	0	0	0	0	0	0	0	0	0	0	0
AGAP004793	-1	-1	0	-1	-1	-1	-1	-1	-2	0	-1	-1	-1	-1	-1	0	-1	0	-1	-1	-1	-1	-1	-1	-1	-1	-1	0	-1	-1	-1	-1	-1	-1	-1	-1	-1	-1	-1	0	0	0	0	0	0	0	0	0	0
AGAP004813	-1	0	0	-1	0	-1	-1	-1	-1	0	-1	-1	-1	-1	-1	0	-1	-1	-1	0	0	0	0	0	0	0	0	0	0	0	0	0	0	0	0	0	0	0	0	0	0	0	0	0	0	0	0	0	0
AGAP004816	-1	-1	-1	0	-1	-1	-1	-1	-1	-1	-1	-1	-1	-1	-1	-1	-1	0	-1	-1	-1	-1	-1	0	-1	-1	-1	-1	-1	-1	0	0	-1	0	-1	-1	-1	-1	-1	0	0	0	0	0	0	0	0	0	0
AGAP004826	-2	-1	-1	-1	-1	0	-1	-2	0	-1	-1	0	-2	-1	-1	-1	-1	-1	0	0	0	-1	0	-2	2	-2	0	-2	-1	1	-2	0	-2	-2	1	-2	-2	2	-2	0	0	1	1	0	-1	0	1	0	-1
AGAP004838	-1	-1	-1	-1	-1	-1	-1	-1	-1	-1	-1	-1	-1	-1	0	-1	-1	-1	-1	0	0	0	0	0	0	0	0	0	0	0	0	0	0	0	0	0	0	0	0	0	0	0	0	0	0	0	0	0	0
AGAP004964	-1	-1	-1	-1	-1	-1	0	-1	-1	-1	0	0	0	0	0	-1	-1	0	-1	0	0	0	0	0	0	0	0	0	0	0	0	0	0	0	0	0	0	0	0	0	0	0	0	0	0	0	0	0	0
AGAP004987	-1	-1	-1	-1	-1	-1	-1	0	0	0	0	0	-1	-1	-1	-1	-1	0	0	0	-1	-1	-1	0	0	-1	-1	-1	0	0	-1	0	0	-1	-1	0	-1	-1	-1	-1	-1	-1	0	-1	0	-1	0	-1	-1
AGAP005012	1	-1	0	1	-1	0	-1	1	1	-1	1	0	0	1	1	0	-1	0	0	-1	-1	0	0	0	-1	-1	0	-1	-1	0	-1	-1	-1	-1	-1	-1	0	0	-1	0	-1	-1	-1	-1	-1	-1	-1	-1	0
AGAP005025	-1	-1	-1	-1	-1	-1	-1	-1	-1	-1	-1	-1	-1	0	-1	-1	0	-1	-1	-1	-1	-1	-1	-1	-1	-1	-1	-1	-1	-1	0	-1	-1	-1	-1	-1	-1	-1	-1	0	0	0	0	0	0	0	0	0	0
AGAP005026	-1	-1	-1	-1	-1	-1	-1	-1	-1	-1	-1	-1	-1	0	-1	-1	-1	-1	-1	0	-1	-1	-1	-1	-1	-1	-1	-1	-1	-1	0	-1	-1	-1	-1	-1	-1	-1	-1	0	0	0	0	0	0	0	0	0	0
AGAP005027	-1	-1	-1	-1	-1	-1	-1	-1	-1	-1	-1	-1	-1	-1	-1	0	-1	-1	-1	-1	-1	0	-1	-1	-1	0	-1	-1	0	-1	-1	-1	-1	-1	0	0	-1	-1	0	0	0	0	0	0	0	0	0	0	0
AGAP005047	-1	-1	0	-1	-1	-1	0	-1	-1	-1	-1	-1	-1	-1	-1	-1	-1	0	-1	-1	-1	-1	-1	0	-1	-1	0	-1	-1	-1	-1	0	0	-1	-1	-1	0	0	-1	0	-1	0	-1	-1	-1	0	-1	0	-1
AGAP005054	-1	-1	-1	-1	-1	0	0	-1	-1	-1	0	-1	-1	-1	-1	-1	-1	-1	-1	-1	-1	-1	-1	0	-1	-1	-1	-1	-1	-1	-1	-1	-1	0	-1	-1	-1	-1	0	-1	0	-1	-1	-1	-1	-1	-1	-1	-1
AGAP005059	-1	0	-1	-1	0	-1	-1	-1	-1	-1	-1	-1	-1	-1	-1	-1	-1	-1	-1	0	0	0	0	0	0	0	0	0	0	0	0	0	0	0	0	0	0	0	0	0	0	0	0	0	0	0	0	0	0
AGAP005061	-1	-1	0	0	0	0	-1	0	0	-1	-1	-1	-1	-1	-1	0	0	-1	-1	0	0	0	0	0	0	0	0	0	0	0	0	0	0	0	0	0	0	0	0	0	0	0	0	0	0	0	0	0	0
AGAP005264	10	10	10	9	7	10	10	10	10	10	9	10	10	10	9	10	10	10	10	10	10	10	10	9	10	9	10	10	10	10	10	10	10	10	10	10	10	10	10	10	10	10	10	10	10	7	10	9	10
AGAP005265	10	8	9	9	6	10	9	10	10	8	7	9	8	9	8	8	10	10	10	9	9	9	9	7	8	8	8	8	7	8	9	9	8	10	9	10	8	8	10	10	10	8	10	8	9	6	10	9	10
AGAP005338	-2	-1	-1	-1	-1	-2	0	-2	-2	-1	-1	0	0	0	0	-1	0	0	-1	0	0	0	0	0	0	0	0	0	0	0	0	0	0	0	0	0	0	0	0	-2	-1	0	-1	0	0	0	-1	0	-2
AGAP005339	8	3	5	9	2	8	0	9	8	3	1	4	5	5	4	3	3	0	7	4	4	3	3	4	4	4	3	4	5	2	3	4	4	2	5	3	5	4	4	2	2	2	3	3	2	3	2	2	2
AGAP005486	2	0	1	3	2	0	1	0	2	0	2	2	0	2	2	1	0	1	0	0	0	0	0	0	0	0	0	0	0	0	0	0	0	0	0	0	0	0	0	0	0	1	1	0	0	2	1	0	2
AGAP005597	0	2	2	0	3	0	2	0	0	3	2	1	1	1	2	3	3	2	1	0	0	0	0	0	0	0	0	0	0	0	0	0	0	0	0	0	0	0	0	0	0	0	0	0	0	0	0	0	0
AGAP006200	-1	-1	-1	-1	-1	-1	-1	-1	-1	-1	-2	-1	-1	-1	-2	-1	-2	-1	-1	-2	-2	-2	-2	-1	-1	-2	-1	-2	-1	-1	-2	-2	-2	-2	-2	-2	-1	-1	-2	0	0	-2	0	-2	0	-2	0	0	-2
AGAP006216	2	2	2	2	2	2	3	3	3	2	2	2	3	2	2	2	2	4	2	0	0	0	0	0	0	0	0	0	0	0	0	0	0	0	0	0	0	0	0	0	0	0	0	0	0	0	0	0	0
AGAP006345	-2	-2	-2	0	0	2	-2	-2	-1	0	0	-1	-1	0	-2	0	-2	-2	0	-1	-1	-1	-1	-1	-1	-1	-1	-1	-1	-2	-1	-1	-1	-1	-1	-1	-1	-1	-1	0	-1	-2	-1	-1	-1	-2	-1	-1	-1
AGAP006440	3	3	3	3	3	2	2	2	2	2	2	2	2	3	3	2	2	2	2	0	0	0	0	0	0	0	0	0	0	0	0	0	0	0	0	0	0	0	0	4	4	3	6	3	1	2	3	2	3
AGAP006488	2	2	2	2	2	2	1	2	2	2	2	1	2	2	3	2	2	0	2	0	2	2	2	2	2	1	2	2	2	2	1	0	2	2	2	0	3	0	1	0	0	0	0	0	0	0	0	0	0
AGAP006557	-1	-1	0	-1	0	0	-1	-1	0	-1	-1	-1	-1	-1	-1	0	-1	0	0	0	0	0	0	0	0	0	0	0	0	0	0	0	0	0	0	0	0	0	0	0	0	0	0	0	0	0	0	0	0
AGAP006558	-1	-1	0	-1	0	0	-1	-1	0	-1	-1	-1	-1	-1	-1	0	-1	0	0	0	0	0	0	0	0	0	0	0	0	0	0	0	0	0	0	0	0	0	0	0	0	0	0	0	0	0	0	0	0
AGAP006566	0	3	0	3	3	0	3	2	3	3	3	2	3	3	0	0	0	2	0	3	0	1	4	5	3	0	4	4	4	5	0	4	0	3	2	1	4	3	3	3	0	3	4	1	0	2	3	0	1
AGAP006854	2	2	3	4	2	2	2	0	2	2	2	2	2	4	2	2	2	3	1	2	2	3	3	3	2	3	2	2	3	3	3	2	2	3	2	3	4	2	2	1	2	2	2	2	1	1	2	2	2
AGAP006855	-1	2	-1	0	-1	2	2	0	2	2	2	2	2	-1	2	2	2	0	1	2	2	-1	-1	-1	2	3	2	2	3	-1	3	2	2	3	2	-1	-1	2	2	1	-1	0	2	0	-1	1	-1	2	0
AGAP006860	-1	0	-1	0	-1	0	-1	-1	0	0	0	-1	-1	0	0	0	-1	-1	-1	-1	0	0	-1	0	0	-1	0	0	-1	0	-1	0	-1	-1	-1	-1	0	-1	0	0	0	0	0	0	0	0	0	0	0
AGAP006881	0	1	0	0	1	0	1	0	0	2	2	1	1	0	1	0	1	0	1	0	0	0	0	0	0	0	0	0	0	0	0	0	0	0	0	0	0	0	0	0	0	0	0	0	0	0	0	0	0
AGAP006958	3	-1	-1	3	0	0	3	3	0	3	-1	3	0	0	-1	-1	-1	0	-1	0	0	0	0	0	0	0	0	0	0	0	0	0	0	0	0	0	0	0	0	0	0	0	0	0	0	0	0	0	0
AGAP007189	-1	-1	0	-1	0	-1	0	-1	-1	-1	-1	-1	0	-1	0	-1	-1	0	-1	0	0	0	0	0	0	0	0	0	0	0	0	0	0	0	0	0	0	0	0	-1	-1	0	-1	0	0	0	-2	-1	-1
AGAP007190	-1	-1	0	-1	0	-1	0	-1	-1	-1	-1	-1	0	-1	0	-1	-1	0	-1	0	0	0	0	0	0	0	0	0	0	0	0	0	0	0	0	0	0	0	0	0	0	0	0	0	0	0	0	0	0
AGAP007192	1	2	1	1	1	0	0	1	0	1	0	1	1	1	0	0	1	1	0	0	0	0	0	0	0	0	0	0	0	0	0	0	0	0	0	0	0	0	0	1	2	0	1	0	0	0	1	2	1
AGAP007227	0	0	2	0	2	0	2	0	0	0	2	0	-1	2	-1	2	0	2	2	0	-1	2	-1	-1	-1	0	0	-1	1	-1	0	1	0	-1	2	-1	0	0	-1	0	0	0	0	0	0	0	0	0	0
AGAP007228	0	0	-1	0	-1	0	-1	0	0	0	-1	0	-1	-1	-1	-1	0	-1	-1	0	-1	0	-1	-1	-1	0	0	-1	-1	-1	0	1	0	-1	-1	-1	0	0	-1	0	0	0	0	0	0	0	0	0	0
AGAP007229	0	0	-1	0	-1	0	-1	0	0	0	-1	0	-1	-1	-1	-1	0	-1	-1	0	-1	-1	-1	-1	-1	-1	0	-1	-1	-1	0	-1	0	-1	-1	-1	-1	0	-1	0	0	0	0	0	0	0	0	0	0
AGAP007230	0	0	-1	0	-1	0	-1	0	0	0	-1	0	-1	-1	-1	-1	0	-1	-1	0	-1	-1	-1	-1	-1	-1	0	-1	-1	-1	0	-1	0	-1	-1	-1	-1	0	-1	0	0	0	0	0	0	0	0	0	0
AGAP007231	0	0	-1	0	-1	0	-1	0	0	0	-1	0	-1	-1	-1	-1	0	-1	-1	0	0	0	0	0	0	0	0	0	0	0	0	0	0	0	0	0	0	0	0	0	0	0	0	0	0	0	0	0	0
AGAP007232	-1	-1	-1	-1	-1	-1	-1	-1	-1	-1	-1	-1	0	-1	0	-1	-1	-1	-1	0	0	0	0	0	0	0	0	0	0	0	0	0	0	0	0	0	0	0	0	0	0	0	0	0	0	0	0	0	0
AGAP007233	-1	-1	-1	-1	-1	-1	-1	-1	-1	-1	-1	-1	0	-1	0	-1	-1	-1	-1	0	2	0	1	1	1	2	3	2	2	2	3	0	-1	2	2	1	0	-1	1	0	-1	-1	-1	0	-1	0	0	-1	-1
AGAP007234	-1	-1	-1	-1	-1	-1	-1	-1	-1	-1	-1	-1	0	-1	0	-1	-1	-1	-1	-1	-1	0	-1	-1	-1	-1	-1	-1	-1	-1	-1	0	-1	-1	-1	-1	0	-1	-1	0	-1	-1	-1	0	-1	-1	-1	-1	-1
AGAP007279	-1	-1	-1	-1	-1	-1	-1	-1	0	-1	-1	-1	-1	-1	-1	-1	-1	-1	-1	-1	-1	-1	-1	-1	-1	-1	-1	-1	-1	-1	-1	-1	-1	-1	-1	-1	-1	-1	0	0	-1	-1	-1	0	-1	-1	-1	-1	-1
AGAP007291	-1	-2	-2	-1	-2	-1	-1	-2	-1	-2	-2	-2	-2	-2	-2	-2	-2	-2	-2	-1	-2	-2	-2	-2	-1	-2	-2	0	-2	-2	-1	-2	-2	0	-2	-2	-2	0	-1	0	0	0	0	0	0	0	0	0	0
AGAP007292	-1	-1	-1	-2	-1	-1	-1	-1	-1	-1	-1	-1	-1	-2	-1	-2	-1	-1	-1	-1	-1	-2	-1	-1	-1	-1	-1	0	-1	-1	-2	-1	-2	-1	-1	-2	-2	0	-2	-2	-2	-2	-2	-2	-1	-2	-1	-2	-2
AGAP007293	-1	-1	-1	-1	-1	0	-1	-2	-1	-1	-1	-2	-1	-1	-2	-1	-2	-1	-1	0	0	0	0	0	0	0	0	0	0	0	0	0	0	0	0	0	0	0	0	0	0	0	0	0	0	0	0	0	0
AGAP007299	-1	0	-1	0	-1	-1	-1	0	-1	-1	-1	-1	-1	-1	-1	-1	0	-1	-1	-1	-1	-1	0	-1	-1	-1	-1	-1	-1	-1	-1	-1	-1	-1	-1	-1	-1	-1	-1	0	0	0	0	0	0	0	0	0	0
AGAP007344	-1	0	-1	-1	0	-1	-1	-1	-1	0	-1	0	-1	-1	-1	-1	-1	0	-1	0	0	0	0	0	0	0	0	0	0	0	0	0	0	0	0	0	0	0	0	0	0	-1	0	-1	0	-1	-1	0	-1
AGAP007345	-1	0	-1	-1	0	-1	-1	-1	-1	-1	-1	-1	-1	-1	-1	-1	-1	0	-1	0	0	-1	-1	0	0	-1	0	0	0	0	-1	0	-1	-1	-1	-1	-1	0	-1	0	0	-1	0	-1	0	-1	-1	0	-1
AGAP007403	1	0	0	1	1	3	1	2	0	0	1	0	1	1	0	0	1	1	0	-1	-1	-1	-1	-1	-1	0	-1	0	0	-1	-1	-1	-1	-1	-1	0	-1	0	-1	0	0	0	0	0	0	0	0	0	0
AGAP007408	0	0	0	0	0	-1	-1	-1	-1	-1	-1	-1	-1	-1	-1	0	-1	0	-1	0	0	0	0	0	0	0	0	0	0	0	0	0	0	0	0	0	0	0	0	-1	0	0	-1	-1	-1	-1	-1	-1	0
AGAP007469	-1	0	0	-1	-1	-1	0	-1	-1	-1	-1	-1	0	0	0	0	-1	0	-1	0	0	0	0	0	0	0	0	0	0	0	0	0	0	0	0	0	0	0	0	-1	0	0	0	-1	0	1	0	1	-1
AGAP007470	-1	0	0	-2	-1	-2	0	-2	-2	-2	-1	-2	0	0	0	0	-1	0	-1	0	0	0	0	0	0	0	0	0	0	0	0	0	0	0	0	0	0	0	0	-2	0	0	0	-1	-1	-1	-1	-1	-1
AGAP007602	10	5	3	6	1	5	5	5	5	1	4	2	3	3	5	6	5	4	2	8	3	10	7	5	5	3	5	6	3	5	5	6	6	9	1	4	9	6	7	4	5	3	4	2	6	3	4	4	4
AGAP007760	2	2	3	3	2	2	2	3	2	3	2	2	3	3	3	3	2	2	2	2	2	2	2	0	0	2	0	0	2	0	0	2	0	0	2	2	0	3	2	3	3	3	3	2	3	2	3	2	3
AGAP008139	2	2	2	3	3	2	2	3	2	2	3	2	2	2	2	2	3	2	2	1	1	1	1	3	3	1	3	2	1	1	2	3	2	1	2	2	1	3	1	0	0	0	0	0	0	0	0	0	0
AGAP008170	1	4	3	3	4	4	4	2	2	6	0	4	2	2	1	1	2	4	4	1	1	1	1	1	3	1	3	1	1	1	2	0	3	0	2	3	0	3	0	0	0	0	0	0	0	0	0	0	0
AGAP008209	-1	0	-1	-1	0	-1	-1	-1	-1	0	-1	-1	-1	-1	-1	-1	-1	-1	-1	0	0	0	0	0	0	0	0	0	0	0	0	0	0	0	0	0	0	0	0	0	0	0	0	0	0	0	0	0	0
AGAP008210	-1	0	-1	-1	0	-1	-1	-1	-1	0	-1	-1	-1	-1	-1	-1	-1	-1	-1	0	0	0	0	0	0	0	0	0	0	0	0	0	0	0	0	0	0	0	0	-1	-1	-1	-1	-1	-1	-1	-1	-1	-1
AGAP008214	-1	-1	-1	-1	-1	-1	-1	-1	-1	-1	0	-1	-1	0	0	0	-1	-1	-1	0	-1	-1	0	-1	0	-1	0	-1	-1	-1	0	-1	0	-1	-1	-1	-1	0	-1	-1	-1	0	-1	-1	-1	-1	-1	-1	-1
AGAP008215	-1	-1	-1	-1	-1	-1	-1	-1	0	-2	-1	-1	-1	-1	-1	-1	-1	-1	0	-1	-1	-1	-1	-1	-1	-1	-1	-1	-1	-1	-1	-1	0	-1	-1	-1	-1	-1	-1	-1	-1	-1	-1	-1	-1	0	-1	-1	-1
AGAP008216	-1	-1	-1	-1	-1	-1	-1	0	0	-1	-1	-1	-1	-1	-1	-1	-1	-1	0	-1	-1	-1	-1	-1	-1	-1	-1	-1	-1	-1	-1	-1	0	-1	-1	-1	-1	-1	-1	-1	-1	-1	-1	-1	-1	0	-1	-1	-1
AGAP008217	-1	0	-1	-1	0	-1	-1	-1	0	0	-1	-1	-1	-1	-1	-1	-1	-1	-1	0	0	0	0	0	0	0	0	0	0	0	0	0	0	0	0	0	0	0	0	0	0	0	0	0	0	0	0	0	0
AGAP008218	-1	0	-1	-1	0	-1	-1	-1	0	0	-1	-1	0	-1	-1	-1	0	-1	-1	0	0	0	0	0	0	0	0	0	0	0	0	0	0	0	0	0	0	0	0	-1	-1	-1	-1	-1	-1	-1	-1	-1	-1
AGAP008224	-1	-1	-1	-1	-1	-1	-1	-1	-1	-1	-1	-1	0	-1	-1	-1	-1	0	-1	0	0	0	0	0	0	0	0	0	0	0	0	0	0	0	0	0	0	0	0	-1	-1	-1	-1	-1	-1	0	-1	-1	-1
AGAP008234	-1	0	-1	-1	0	-1	-1	0	-1	-1	-1	-1	-1	-1	-1	0	0	-1	-1	-1	-1	-1	-1	-1	-1	-1	-1	-1	-1	0	-1	-1	-1	-1	-1	-1	0	-1	-1	-1	-1	0	-1	-1	-1	-1	-1	-1	-1
AGAP008331	-1	-1	-1	-1	-1	0	-1	-1	-1	-1	-1	-1	-1	-1	-1	-1	-1	0	-1	0	0	0	0	0	0	0	0	0	0	0	0	0	0	0	0	0	0	0	0	-1	0	-1	-1	-1	-1	-1	-1	-1	-1
AGAP008355	2	-1	0	-1	2	-1	0	2	0	-1	2	-1	1	0	1	2	1	0	0	-1	1	1	1	0	2	1	0	1	1	0	0	0	0	1	0	0	0	2	0	-1	0	2	-1	-1	-1	-1	-1	2	-1
AGAP008435	-1	-1	-1	-1	-1	-1	-1	-1	-1	-1	-1	-1	-1	-1	-1	0	-1	-1	-1	-1	-1	-1	-1	-1	0	-1	-1	0	-1	-1	0	0	0	-1	-1	-1	-1	-1	0	-1	-1	-1	-1	-1	-1	-1	0	-1	0
AGAP008443	-1	-1	0	-1	-1	0	0	0	-1	-1	-1	-1	-1	-1	-1	-1	0	-1	-1	-1	-1	-1	-1	-1	-1	-1	0	-1	-1	-1	-1	-1	-1	-1	-1	-1	-1	-1	-1	0	0	-1	-1	-1	0	0	-1	-1	0
AGAP008446	-1	-1	-1	-1	-1	-1	-1	-1	-1	-1	-1	-1	-1	-1	-1	-1	0	-1	-1	-1	-1	-1	-1	0	0	-1	-1	0	-1	-1	-1	-1	-1	-1	-1	-1	-1	-1	0	0	0	0	0	0	0	0	0	0	0
AGAP008449	-1	-1	-1	0	-1	-1	0	0	-1	0	0	0	-1	0	0	-1	0	-1	-1	-1	-1	-1	-1	0	0	-1	-1	0	-1	-1	-1	0	-1	-1	-1	-1	0	0	-1	-1	0	-1	-1	-1	-1	-1	-1	-1	-1
AGAP008452	3	2	1	2	2	2	2	2	2	2	2	2	2	2	2	1	2	2	2	2	2	1	2	1	0	2	2	0	2	1	1	1	2	1	1	2	2	1	1	-1	2	1	-1	1	-1	1	-1	1	0
AGAP008456	0	0	1	1	1	1	0	0	0	0	1	0	1	1	0	1	1	2	1	0	0	0	0	0	0	0	0	0	0	0	0	0	0	0	0	0	0	0	0	-1	0	-1	-1	-1	-1	-1	-1	0	-1
AGAP008480	0	-1	-1	-1	-1	-1	-1	-1	-1	-1	-1	-1	-1	-1	0	-1	-1	-1	-1	0	0	0	0	0	0	0	0	0	0	0	0	0	0	0	0	0	0	0	0	0	0	0	0	0	0	0	0	0	0
AGAP008481	0	-1	-1	-1	-1	-1	-1	-1	-1	-1	-1	-1	-1	-1	0	-1	-1	-1	-1	0	0	0	0	0	0	0	0	0	0	0	0	0	0	0	0	0	0	0	0	0	0	0	0	0	0	0	0	0	0
AGAP008512	0	0	0	-1	0	-1	-1	-1	-1	0	0	-1	-1	-1	0	-1	0	-1	0	0	0	0	0	0	0	0	0	0	0	0	0	0	0	0	0	0	0	0	0	0	0	0	0	0	0	0	0	0	0
AGAP008531	0	-1	-1	-1	-1	0	-1	-1	-1	-1	-1	-1	-1	-1	-1	-1	-1	-1	-1	-1	-1	-1	-1	-1	-1	-1	-1	-1	-1	0	-1	-1	-1	-1	-1	-1	-1	-1	-1	0	0	0	0	0	0	0	0	0	0
AGAP008538	0	0	-1	-1	0	-1	-1	-1	-1	-1	0	-1	-1	-1	-1	0	-1	0	0	-1	-1	-1	-1	-1	0	-1	0	-1	-1	-1	0	0	-1	-1	0	-1	-1	-1	-1	-1	-1	0	-1	0	-1	-1	-1	-1	-1
AGAP008553	-1	-1	-1	-1	-1	-1	-1	-1	-1	-1	-1	-1	-1	-1	-1	0	-1	0	-1	-1	-2	-1	-1	-1	-1	-1	-1	-1	-1	-1	-1	-1	-1	-1	-2	-1	-1	-1	-1	0	0	0	0	0	0	0	0	0	0
AGAP008562	2	0	1	0	2	3	2	2	0	2	3	1	1	1	2	1	1	0	1	0	0	0	0	0	0	0	0	0	0	0	0	0	0	0	0	0	0	0	0	0	0	0	0	0	0	0	0	0	0
AGAP008671	0	1	1	0	0	1	0	0	1	0	0	1	1	1	1	1	0	1	2	0	1	1	1	0	0	1	2	0	2	0	1	0	0	1	1	0	0	1	0	0	0	0	0	0	0	0	0	0	0
AGAP008808	0	2	2	1	1	1	1	1	1	1	0	0	1	0	0	0	1	1	0	0	0	0	0	0	0	0	0	0	0	0	0	0	0	0	0	0	0	0	0	0	0	0	0	0	0	0	0	0	0
AGAP008823	2	-1	-1	-1	-1	1	-1	-1	0	2	-1	-1	-1	2	0	-1	-1	-1	0	0	0	0	0	0	0	0	0	0	0	0	0	0	0	0	0	0	0	0	0	0	-1	-1	-1	-1	0	0	-1	-1	-1
AGAP008824	0	-1	-2	-2	-2	-1	-2	-2	-1	-1	-2	-2	-2	-1	-1	-2	-2	-1	-1	-1	-1	-1	-1	-2	-2	-1	-1	-2	-1	-2	-2	-2	-2	-1	-1	-2	-1	-2	-2	-2	-1	-1	-1	-1	-2	-1	-1	-1	-1
AGAP008825	2	-1	-1	-1	-1	2	-1	-1	1	2	-1	-1	-1	2	1	-1	-1	-1	1	0	0	0	0	0	0	0	0	0	0	0	0	0	0	0	0	0	0	0	0	-1	-1	-1	-1	-1	-1	0	-1	-1	-1
AGAP008887	-1	-1	-1	-1	-1	0	-1	0	-1	-1	-1	-1	-1	-1	-1	-1	-1	-1	-1	0	0	0	0	0	0	0	0	0	0	0	0	0	0	0	0	0	0	0	0	-1	0	0	-1	0	0	0	-1	-1	-1
AGAP008891	2	2	2	2	2	2	1	2	2	3	2	2	2	1	2	2	2	1	2	0	0	0	0	0	0	0	0	0	0	0	0	0	0	0	0	0	0	0	0	0	0	0	0	0	0	0	0	0	0
AGAP009145	2	3	3	2	3	3	2	3	2	3	2	2	2	2	3	2	2	2	2	0	0	0	0	0	0	0	0	0	0	0	0	0	0	0	0	0	0	0	0	3	1	0	0	0	2	2	0	2	0
AGAP009217	2	2	2	2	2	1	2	3	2	2	2	2	2	3	2	2	2	2	2	0	0	0	0	0	0	0	0	0	0	0	0	0	0	0	0	0	0	0	0	0	0	0	0	0	0	0	0	0	0
AGAP009219	-2	-2	-2	-1	-2	-2	-2	-2	-2	-2	-2	-2	-2	-2	-2	-2	-2	-1	-2	-1	-2	-1	-2	-2	-1	-1	0	-1	-1	-1	-1	-1	-1	-1	-2	-1	0	-1	-2	0	0	0	0	0	0	0	0	0	0
AGAP009247	3	3	2	2	1	1	1	2	2	2	2	2	2	2	2	3	2	2	2	2	2	3	3	2	2	2	2	3	2	2	1	2	2	2	2	2	2	2	2	0	0	0	0	0	0	0	0	0	0
AGAP009248	1	1	1	0	1	1	1	-1	0	0	1	1	1	0	1	1	1	0	1	1	0	0	1	3	1	2	1	2	1	0	1	1	0	1	2	1	1	1	2	2	1	1	1	2	2	2	1	0	1
AGAP009253	-1	0	0	0	0	0	1	-1	-1	2	2	2	-1	-1	-1	0	-1	0	-1	0	0	0	0	0	0	0	0	0	0	0	0	0	0	0	0	0	0	0	0	0	0	0	0	0	0	0	0	0	0
AGAP009310	0	0	-1	-1	-1	-1	-1	-1	-1	-1	-1	-1	-1	-1	-1	-1	-1	-1	0	0	0	0	0	0	0	0	0	0	0	0	0	0	0	0	0	0	0	0	0	-1	0	-1	-1	0	-1	0	0	-1	-1
AGAP009330	-1	-1	-1	-1	-1	-1	-1	-1	0	-1	-1	-1	-1	-1	-1	-1	-1	-1	-1	0	0	0	0	0	0	0	0	0	0	0	0	0	0	0	0	0	0	0	0	0	0	0	0	0	0	0	0	0	0
AGAP009331	-1	-1	-1	-1	-1	-1	0	-1	-1	-1	-1	-1	-1	-1	-1	-1	-1	-1	-1	-1	-1	-1	-1	0	-1	-1	-1	-1	-1	-1	-1	0	-1	-1	-1	-1	-1	-1	-1	-1	-1	-1	-1	-1	-1	-1	-1	-1	-1
AGAP009360	-1	-1	-1	-1	-1	-1	-1	-1	-1	-1	-1	-1	-1	-1	-1	-1	-1	0	0	-1	-1	-1	-1	0	-1	-1	-1	-1	-1	-1	-1	0	-1	-1	-1	-1	-1	0	0	-1	-1	-1	-1	-1	-1	0	-1	-1	-1
AGAP009362	-1	-1	-1	-1	-1	0	-1	0	0	-1	-1	-1	0	0	0	-1	-1	-1	0	0	-1	0	-1	-1	-1	-1	-1	-1	-1	-1	-1	-1	-1	0	-1	-1	-1	-1	-1	-1	-1	-1	0	0	1	0	-1	-1	0
AGAP009364	0	-1	-1	-1	-1	0	0	0	-1	-1	-1	-1	0	-1	0	-1	-1	-1	-1	0	-1	-1	-1	-1	-1	-1	-1	-1	-1	-1	-1	-1	-1	-1	-1	0	-1	-1	-1	0	0	0	0	0	0	0	0	0	0
AGAP009365	0	0	-1	-1	-1	-1	-1	-1	-1	-1	-1	-1	-1	-1	-1	-1	-1	-1	-1	0	0	-1	0	-1	-1	-1	0	-1	-1	-1	0	-1	0	0	0	0	-1	-1	-1	0	0	0	0	0	0	0	0	0	0
AGAP009377	-1	-1	-1	-1	-1	-1	-1	-1	-1	-1	-1	-1	-1	-1	0	-1	-1	-1	-1	0	0	0	0	0	0	0	0	0	0	0	0	0	0	0	0	0	0	0	0	-1	-1	-1	-1	0	-1	-1	-1	-1	-1
AGAP009387	-1	-1	-1	-1	-1	-1	-1	-1	-1	-1	-1	-1	-1	-1	0	-1	-1	-1	-1	0	0	0	0	0	0	0	0	0	0	0	0	0	0	0	0	0	0	0	0	0	0	0	0	0	0	0	0	0	0
AGAP009418	-1	-1	-1	-1	0	0	-1	0	0	-1	-1	0	0	-1	-2	-1	-1	-1	-1	0	0	0	0	0	0	0	0	0	0	0	0	0	0	0	0	0	0	0	0	0	0	0	0	0	0	0	0	0	0
AGAP009541	-1	-1	-1	-1	-1	-1	-1	-1	-1	-1	-1	-1	-1	-1	-1	0	0	-1	-1	1	1	0	2	0	1	0	0	1	0	1	0	1	0	1	0	1	0	1	1	0	0	0	0	0	0	0	0	0	0
AGAP009542	0	0	-1	-1	-1	0	-1	-1	-1	0	-1	-1	-1	-1	-1	-1	0	-1	-1	-1	0	-1	-1	-1	0	0	-1	-1	0	-1	-1	-1	-1	-1	0	-1	0	-1	-1	-1	-1	-1	-1	-1	-1	-1	-1	-1	-1
AGAP009548	-1	0	-1	-1	-1	-1	-1	-1	-1	-1	-1	-1	-1	-1	-1	-1	-1	-1	-1	0	0	0	0	0	0	0	0	0	0	0	0	0	0	0	0	0	0	0	0	0	0	0	0	0	0	0	0	0	0
AGAP009552	-2	-2	-1	-1	0	0	0	0	0	0	-1	-1	0	-1	0	-2	-1	-1	0	0	0	0	0	0	0	0	0	0	0	0	0	0	0	0	0	0	0	0	0	-1	0	0	-1	-1	-1	-1	-1	-1	-1
AGAP009576	-1	-1	-1	-1	-1	-1	0	0	-1	-1	-1	-1	-1	0	-1	0	-1	0	-1	0	0	0	0	0	0	0	0	0	0	0	0	0	0	0	0	0	0	0	0	-1	0	-1	-1	-1	-1	-1	-1	-1	-1
AGAP009581	-1	-1	-1	-1	-1	-1	-1	-1	-1	-1	-1	-1	-1	-1	-1	0	-1	-1	-1	0	0	0	0	0	0	0	0	0	0	0	0	0	0	0	0	0	0	0	0	-1	-1	0	-1	-1	-1	-1	-1	-1	-1
AGAP009582	-1	-1	-1	-1	-1	-1	-1	-1	-1	0	-1	-1	-1	0	-1	-1	-1	-1	-1	0	0	0	0	0	0	0	0	0	0	0	0	0	0	0	0	0	0	0	0	-1	-1	0	0	0	-1	-1	-1	0	-1
AGAP009586	-1	-1	-1	0	0	-1	-1	0	0	0	-1	-1	-1	0	-1	0	-1	-1	-1	0	0	-1	-1	0	0	0	-1	-1	0	-1	-1	-1	-1	0	-1	-1	0	0	-1	-1	-1	-1	-1	0	-1	0	0	-1	-1
AGAP009592	-1	0	0	-1	0	-1	-1	-1	-1	-1	-1	-1	-1	-1	-1	0	-1	0	-1	0	0	0	0	0	0	0	0	0	0	0	0	0	0	0	0	0	0	0	0	0	0	0	-1	-2	0	-1	0	-1	-1
AGAP009714	-1	-1	-1	-1	-1	-1	-1	-1	-1	-1	-1	-1	-1	-1	-1	-1	-1	0	-1	-1	-1	-1	-1	-1	-1	-1	-1	0	-1	-1	-1	0	-1	-1	-1	-1	-1	-1	-1	0	0	0	0	0	0	0	0	0	0
AGAP009867	-1	-1	-1	-1	-1	0	-1	-1	-1	-1	-1	-1	-1	-1	-1	-1	-1	-1	-1	-1	-1	-1	-1	0	-1	-1	-1	-1	-1	-1	-1	0	-1	-1	-1	-1	0	-1	-1	-1	0	-1	0	-1	-1	-1	-1	-1	-1
AGAP009889	0	-1	0	0	-1	0	-1	-1	-1	-1	-1	0	0	0	-1	0	-1	-1	0	-1	-1	-1	-1	-1	-1	-1	-1	-1	-1	-1	-1	0	-1	-1	0	-1	-1	-1	-1	0	0	0	0	0	0	0	0	0	0
AGAP010022	0	0	1	1	4	1	2	3	3	0	2	3	4	4	3	0	1	0	1	0	0	0	1	1	-1	0	-1	-1	1	1	-1	0	0	1	-1	0	0	-1	0	0	0	0	0	0	0	0	0	0	0
AGAP010047	-2	-2	-2	-2	-2	-1	-2	-2	-2	-2	-2	-1	-2	-2	-1	-2	-2	-2	-2	0	0	0	0	0	0	0	0	0	0	0	0	0	0	0	0	0	0	0	0	0	0	0	-1	-1	0	-1	-1	-1	0
AGAP010052	-1	-1	-1	-1	-1	-1	-1	-1	-1	-1	-1	-1	-1	-1	-1	0	-1	-1	-1	0	0	0	0	0	0	0	0	0	0	0	0	0	0	0	0	0	0	0	0	0	0	0	0	0	0	0	0	0	0
AGAP010113	2	2	2	2	2	0	2	2	0	1	2	0	2	1	0	2	1	2	0	0	1	-1	0	2	0	0	0	2	0	1	1	2	-1	-1	2	1	-1	0	0	0	0	0	0	0	0	0	0	0	0
AGAP010121	-1	-1	-1	-1	-1	-1	-1	-1	-1	-1	-1	-1	-1	-1	-1	-1	-1	0	-1	-1	-1	0	-1	0	-1	0	-1	-1	0	-1	-1	-1	0	0	-1	0	0	-1	-1	0	0	-1	-1	-1	-1	-1	-1	-1	-1
AGAP010127	-1	-1	-1	-1	-1	-1	-1	-1	-1	-1	-1	0	-1	-1	0	-1	-1	-1	0	0	-1	0	-1	-1	-1	0	-1	-1	0	-1	-1	-1	0	0	-1	-1	0	-1	-1	0	0	0	0	0	0	0	0	0	0
AGAP010156	-1	0	-1	-1	-1	0	-1	-1	0	-1	-1	0	-1	-1	0	-1	-1	-1	-1	0	-1	0	-1	-1	0	-1	0	0	-1	-1	-1	-1	0	-1	-1	0	0	-1	-1	0	0	0	0	0	0	0	0	0	0
AGAP010226	0	0	-1	-1	-1	0	0	-1	-1	-1	0	-1	-1	-1	0	0	-1	0	-1	0	0	0	0	0	0	0	0	0	0	0	0	0	0	0	0	0	0	0	0	-1	0	-1	-1	0	-1	-1	-1	-1	-1
AGAP010288	1	0	1	0	0	1	1	1	0	0	1	1	0	1	1	1	1	1	0	0	0	0	0	0	0	0	0	0	0	0	0	0	0	0	0	0	0	0	0	0	0	0	0	0	0	0	0	0	0
AGAP010317	-2	-2	-1	-1	0	0	-1	0	0	-1	-1	-1	-1	0	-1	-2	-1	-1	-1	0	0	0	0	0	0	0	0	0	0	0	0	0	0	0	0	0	0	0	0	0	0	0	0	0	0	0	0	0	0
AGAP010323	0	1	1	0	1	0	1	0	0	1	1	0	1	1	0	1	1	1	1	0	0	0	0	0	0	0	0	0	0	0	0	0	0	0	0	0	0	0	0	-1	1	0	1	0	1	0	1	0	1
AGAP010329	-1	-1	-1	-1	0	-1	0	0	-1	0	0	0	0	0	-1	-1	-1	0	-1	0	0	0	0	0	0	0	0	0	0	0	0	0	0	0	0	0	0	0	0	0	0	0	0	0	0	0	0	0	0
AGAP010449	0	0	0	0	0	0	-2	-1	-1	-1	0	-1	-1	-1	-1	2	0	-1	0	0	0	0	0	0	0	0	0	0	0	0	0	0	0	0	0	0	0	0	0	0	0	0	0	0	0	0	0	0	0
AGAP010614	-2	-2	1	1	2	1	3	3	2	3	0	1	3	3	1	-2	0	0	2	0	0	0	0	0	0	0	0	0	0	0	0	0	0	0	0	0	0	0	0	0	0	0	0	0	0	0	0	0	0
AGAP010615	-2	-2	1	1	2	1	3	3	2	3	0	3	3	3	2	-2	0	0	2	2	2	2	2	3	2	2	3	2	3	3	2	3	2	2	2	2	2	3	2	0	0	0	0	0	0	0	0	0	0
AGAP010616	-1	-1	-1	-1	0	-1	0	0	0	0	-1	-1	-1	-1	-1	-1	-1	-1	0	0	0	0	0	0	0	0	0	0	0	0	0	0	0	0	0	0	0	0	0	0	0	0	0	0	0	0	0	0	0
AGAP010625	0	-1	-1	-1	0	0	-1	-1	-1	-1	-1	0	-1	0	0	-1	-1	0	0	0	0	0	0	0	0	0	0	0	0	0	0	0	0	0	0	0	0	0	0	-1	-1	0	-1	-1	-1	-1	-1	-1	-1
AGAP010634	-1	-1	-1	-1	-1	0	-1	-1	-1	-1	-1	-1	-1	-1	0	-1	-1	-1	-1	-1	-1	-2	-1	0	-1	-1	-1	-1	-1	0	-1	-1	-1	0	-1	-1	0	-1	-1	-1	-1	-1	0	-1	-1	-1	-1	-1	-1
AGAP010635	-2	-2	-2	-2	-2	-1	-2	-2	-1	-2	-2	-1	-2	-2	-2	-2	-2	-2	-1	-1	-1	-2	-1	-1	-1	-2	-1	-1	-1	-1	-1	-1	-1	-1	-2	-1	-2	-1	-1	-1	-1	-1	-1	-2	-2	-1	-1	-1	-1
AGAP010636	0	1	-1	-1	-2	-2	-2	-2	-2	-2	-1	-2	-2	-2	-2	0	-1	-1	-2	-1	-2	0	-2	-2	-2	-2	-1	0	-2	-2	-1	-1	0	0	-2	-1	0	-2	-1	-2	-2	0	-2	-2	-2	-1	-1	-1	-1
AGAP010657	2	0	1	1	2	2	3	2	2	2	2	2	2	1	2	1	3	0	2	2	2	2	2	3	2	2	3	2	2	2	2	2	2	2	1	2	1	3	2	2	1	2	3	2	2	2	2	2	2
AGAP010709	-1	0	-1	-1	-1	-1	-1	-1	-1	-1	0	-1	-1	-1	-1	0	0	-1	-1	-1	-1	-1	-1	-1	0	-1	0	-1	-1	-1	-1	-1	-1	-1	-1	-1	-1	-1	-1	-1	-1	-1	-1	-1	-1	-1	0	-1	-1
AGAP010724	-1	-1	-1	-1	-1	-1	-1	-1	0	-1	0	-1	-1	-1	-1	-1	-1	-1	-1	0	0	0	0	0	0	0	0	0	0	0	0	0	0	0	0	0	0	0	0	0	0	0	0	0	0	0	0	0	0
AGAP010765	0	-1	-1	-1	0	0	-1	-1	-1	0	-1	-1	0	-1	-1	0	-1	0	0	0	0	0	0	0	0	0	0	0	0	0	0	0	0	0	0	0	0	0	0	0	0	0	0	0	0	0	0	0	0
AGAP010774	0	0	0	1	2	1	2	2	1	2	1	1	2	2	1	0	1	0	0	0	0	0	0	0	0	0	0	0	0	0	0	0	0	0	0	0	0	0	0	0	0	0	0	0	0	0	0	0	0
AGAP010775	0	0	1	1	2	1	2	2	1	2	1	1	2	2	1	0	1	2	0	0	0	0	0	0	0	0	0	0	0	0	0	0	0	0	0	0	0	0	0	0	0	0	0	0	0	0	0	0	0
AGAP010780	-1	-1	-1	-1	-1	-1	-1	0	-1	-1	-1	-1	-1	-1	-1	-1	-1	-1	-1	0	0	0	0	0	0	0	0	0	0	0	0	0	0	0	0	0	0	0	0	0	0	0	0	0	0	0	0	0	0
AGAP010806	0	0	-1	-1	-1	-1	-1	0	-1	-1	-1	-1	-1	-1	-1	0	-1	-1	-1	-1	-1	0	-1	-1	-1	-1	-1	-1	-1	-1	-1	-1	-1	-1	-1	-1	-1	-1	-1	0	0	0	0	0	0	0	0	0	0
AGAP010809	-2	-2	-1	-1	-1	-1	-1	-2	-1	-2	-1	-1	-2	-2	-1	-1	-1	-1	-1	0	0	0	0	0	0	0	0	0	0	0	0	0	0	0	0	0	0	0	0	0	0	0	0	0	0	0	0	0	0
AGAP010818	1	1	0	0	1	1	1	1	0	1	1	1	1	1	0	1	1	1	1	0	0	0	0	0	0	0	0	0	0	0	0	0	0	0	0	0	0	0	0	0	0	0	0	0	0	0	0	0	0
AGAP010914	0	0	0	0	-1	-1	-1	-1	-1	-1	0	-1	-1	-1	-1	0	0	0	-1	-1	-1	-1	0	0	-1	-1	-1	-1	-1	-1	0	-1	-1	-1	-1	-1	-1	-1	-1	-1	0	-1	-1	-1	-1	-1	-1	-1	-1
AGAP010928	0	0	0	-1	-1	-1	-1	-1	-1	-1	-1	-1	-1	-1	-1	0	-1	-1	-1	0	0	0	0	0	0	0	0	0	0	0	0	0	0	0	0	0	0	0	0	0	0	0	0	0	0	0	0	0	0
AGAP010962	-1	-1	-1	-1	-1	0	-1	-1	-1	-1	-1	-1	0	-1	-1	-1	-1	-1	0	0	0	0	0	0	0	0	0	0	0	0	0	0	0	0	0	0	0	0	0	-1	-1	-1	0	-1	-1	-1	-1	-1	0
AGAP010963	0	-1	-1	0	-1	0	-1	-1	-1	-1	-1	-1	-1	-1	-1	-1	-1	-1	-1	-1	-1	-1	-1	-1	-1	-1	-1	-1	-1	-1	-1	-1	-1	-1	-1	-1	0	-1	-1	0	0	0	0	0	0	0	0	0	0
AGAP010965	-1	-1	-1	-1	-1	0	-1	0	0	0	-1	-1	-1	0	-1	-1	-1	-1	0	-1	-1	-1	-1	-1	0	-1	-1	-1	-1	-1	-1	-1	-1	-1	-1	-1	-1	-1	-1	0	0	0	0	0	0	0	0	0	0
AGAP010980	-1	-1	-1	-1	-1	0	-1	-1	-1	-1	-1	-1	-1	-1	-1	-1	-1	0	-1	-1	-1	-1	-1	-1	-1	-1	-1	-1	-1	-1	-1	-1	0	-1	-1	-1	-1	-1	-1	-1	0	-1	-1	-1	-1	-1	-1	-1	-1
AGAP010984	-1	-1	0	0	-1	-1	-1	-1	-1	-1	0	-1	0	-1	-1	0	0	-1	-1	0	-1	-1	0	0	0	-1	-1	-1	0	0	0	-1	-1	0	-1	-1	0	-1	-1	-1	0	-1	-1	0	-1	-1	0	-1	-1
AGAP011000	-2	-1	-2	-1	-2	-2	-1	-1	-1	-2	-2	-2	-2	-1	-2	-1	-2	-2	-2	0	0	0	0	0	0	0	0	0	0	0	0	0	0	0	0	0	0	0	0	-2	-2	-2	-2	-2	-2	-2	-2	-2	-2
AGAP011012	-1	-1	-1	-1	-1	-1	-2	-2	-1	-1	-1	-1	-1	-2	-1	-1	-1	-1	-1	-1	0	-1	1	0	-1	1	-1	-1	1	1	0	-1	-1	-1	0	0	-1	-1	0	0	-1	-1	-1	-2	-1	-1	-1	-1	-1
AGAP011020	0	-1	-1	-1	0	-1	-1	0	0	0	-1	-1	-1	0	-1	-1	-1	-1	-1	-1	-1	-1	-1	-1	0	0	-1	0	-1	-1	-1	0	-1	-1	-1	-1	-1	0	-1	-1	-1	0	-1	-1	-1	-1	-1	-1	-1
AGAP011021	-1	-1	-1	-1	-1	-1	-1	0	0	0	-1	-1	-1	0	-1	-1	-1	-1	-1	-1	-1	-1	-1	-1	0	-1	-1	-1	-1	-1	-1	-1	-1	-1	-1	-1	-1	0	-1	-1	-1	0	-1	-1	-1	0	-1	-1	-1
AGAP011022	-1	-1	-1	-1	-1	-1	-1	-1	0	-1	-1	-1	-1	-1	-1	-1	-1	-1	-1	-1	-1	-1	-2	-1	0	-1	-1	-1	-1	-2	-1	-1	-1	-1	-1	-1	-1	0	-1	-1	-1	0	-1	0	-1	0	-1	-1	-1
AGAP011023	-1	-1	-1	-1	-1	-1	-1	-1	0	-1	-1	-1	0	-1	-1	-1	-1	-1	-1	-1	-1	-1	-1	-1	-1	-2	-1	-1	-1	-1	-1	-1	-1	-1	-1	-1	-1	-1	-1	0	0	0	0	0	0	0	0	0	0
AGAP011024	-1	-1	-1	-1	-1	-1	-1	-1	0	-1	-1	-1	0	0	-1	-1	-1	-1	-1	0	0	0	0	0	0	0	0	0	0	0	0	0	0	0	0	0	0	0	0	0	0	0	0	0	0	0	0	0	0
AGAP011029	0	-1	-1	-1	-1	-1	-1	-1	-1	-1	-1	-1	-1	-1	-1	-1	-1	-1	-1	0	0	0	0	0	0	0	0	0	0	0	0	0	0	0	0	0	0	0	0	0	0	0	0	0	0	0	0	0	0
AGAP011048	-1	0	0	-1	-1	-1	-1	-1	-1	-1	-1	-1	-1	-1	-1	-1	-1	-1	-1	-1	0	-1	0	-1	-1	0	-1	0	0	0	0	0	-1	-1	-1	0	-1	-1	0	0	-1	0	0	-1	-1	-1	-1	-1	-1
AGAP011050	-1	-1	-1	-1	-1	-1	-1	-1	-1	-1	-1	-1	-1	-1	-1	0	-1	-1	-1	-1	-1	-1	-1	-1	0	-1	-1	-1	-1	-1	-1	-1	0	0	-1	-1	-1	-1	-1	-1	0	-1	-1	-1	-1	-1	-1	-1	-1
AGAP011051	-1	-1	-1	-1	-1	-1	0	-1	-1	0	-1	-1	-1	-1	-1	-1	-1	-1	-1	0	0	0	0	0	0	0	0	0	0	0	0	0	0	0	0	0	0	0	0	0	0	0	0	0	0	0	0	0	0
AGAP011064	-1	-1	-1	-1	-1	0	-1	-1	0	-1	-1	0	-1	-1	0	-1	-1	0	0	0	-1	0	-1	-1	-1	0	-1	-1	-1	-1	-1	-1	-1	0	0	-1	0	0	0	-1	-1	-1	-1	-1	-1	-1	-1	-1	-1
AGAP011079	-1	-1	-1	-1	0	0	-1	0	-1	0	-1	-1	0	-1	0	-1	0	-1	-1	0	0	0	0	0	0	0	0	0	0	0	0	0	0	0	0	0	0	0	0	0	0	-1	-1	-1	0	-1	0	0	-1
AGAP011081	-1	-1	-1	-1	-1	0	-1	-1	-1	-1	-1	-1	0	-1	-1	0	-1	-1	-1	0	0	0	0	0	0	0	0	0	0	0	0	0	0	0	0	0	0	0	0	-1	-1	-1	-1	-1	-1	-1	-1	-1	-1
AGAP011147	0	0	-1	-1	-1	-1	-1	-1	-1	-1	-1	-1	-1	-1	-1	0	0	-1	-1	0	0	0	0	0	0	0	0	0	0	0	0	0	0	0	0	0	0	0	0	0	0	0	0	0	0	0	0	0	0
AGAP011148	0	0	-1	-1	-1	-1	-1	-1	-1	-1	-1	-1	-1	-1	-1	0	0	-1	-1	0	0	0	0	0	0	0	0	0	0	0	0	0	0	0	0	0	0	0	0	0	0	0	0	0	0	0	0	0	0
AGAP011262	0	0	0	-1	-1	0	-1	-1	-1	-1	0	-1	-1	-1	-1	0	0	0	-1	-1	-1	0	-1	-1	-1	0	1	0	0	-1	-1	0	-1	0	0	0	0	-1	0	0	0	0	0	0	0	0	0	0	0
AGAP011267	0	0	0	3	2	2	2	2	1	3	1	3	2	2	3	0	0	0	3	1	1	1	1	0	0	2	1	2	3	0	1	1	1	0	2	1	1	0	1	0	0	0	0	0	0	0	0	0	0
AGAP011388	-1	-1	-1	-1	-1	-1	0	0	-1	-1	-1	-1	-1	0	0	-1	-1	-1	-1	0	0	0	0	0	0	0	0	0	0	0	0	0	0	0	0	0	0	0	0	-1	0	0	0	-1	-1	-1	-1	0	-1
AGAP011433	-1	-1	-1	-1	-1	-1	-1	0	-1	-1	-1	-1	-1	-1	-1	-1	-1	-1	-1	0	0	0	0	0	0	0	0	0	0	0	0	0	0	0	0	0	0	0	0	0	0	0	0	0	0	0	0	0	0
AGAP011443	-1	-1	0	-1	-1	-1	-1	-1	-1	-1	-1	0	-1	0	0	0	0	0	-1	0	0	0	0	0	0	0	0	0	0	0	0	0	0	0	0	0	0	0	0	-1	0	-1	0	-1	-1	-1	-1	-1	-1
AGAP011444	0	-1	-1	-1	-1	-1	-1	-1	-1	0	-1	0	-1	0	0	0	0	0	-1	-1	-1	-1	-1	-1	-1	0	-1	-1	-1	-1	-1	-1	-1	-1	-1	-1	-1	-1	-1	0	0	0	0	0	0	0	0	0	0
AGAP011508	-1	-1	-1	-1	-1	-1	-1	0	-1	-1	-1	-1	-1	0	-1	-1	-1	-1	-1	-1	-1	-1	0	-1	-1	-1	-1	-1	-1	-1	-1	-1	-1	-1	-1	-1	-1	-1	-1	-1	-1	-1	-1	-1	-1	-1	-1	-1	0
AGAP011509	-1	0	0	-1	0	0	-1	0	-1	-1	-1	0	-1	0	-1	-1	-1	0	0	-1	0	-1	-1	0	0	-1	0	-1	-1	0	0	-1	-1	-1	-1	0	0	0	-1	-1	-1	-1	-1	-1	-1	-1	-1	-1	-1
AGAP011514	-1	-1	-1	-1	-1	-1	-1	-1	-1	-1	-1	-1	-1	-1	-1	0	0	-1	-1	-1	-1	0	-1	-1	-1	-1	-1	-1	-1	-1	-1	-1	-1	-1	-1	-1	-1	-1	-1	-1	-1	-1	-1	-1	-1	-1	0	-1	-1
AGAP011542	0	-1	0	0	-1	-1	0	-1	-1	-1	-1	-1	-1	-1	-1	0	0	-1	-1	-1	-1	-1	0	-1	-1	-1	-1	-1	-1	-1	-1	-1	-1	-1	-1	-1	-1	-1	-1	-1	-1	-1	-2	-1	-1	-1	-1	-2	-2
AGAP011784	2	0	0	2	1	0	3	0	3	1	3	0	0	0	1	3	2	0	0	0	0	0	0	0	0	0	0	0	0	0	0	0	0	0	0	0	0	0	0	0	0	0	0	0	0	0	0	0	0
AGAP011997	0	-1	-1	0	-1	0	-1	-1	0	0	-1	-1	-1	-1	-1	-1	0	0	0	0	0	0	0	0	0	0	0	0	0	0	0	0	0	0	0	0	0	0	0	-1	-1	-1	-1	-1	-1	-1	-1	-1	-1
AGAP012000	-1	-1	-1	0	-1	-1	-1	-1	0	-1	-1	-1	-1	-1	-1	-1	-1	-1	-1	-1	-1	-1	-1	-1	-1	-1	-1	-1	-1	-1	-1	0	-1	-1	-1	-1	-1	-1	-1	-1	-1	-1	-1	-1	-1	-1	-1	-1	-1
AGAP012002	-1	-1	-1	-1	-1	0	-1	0	0	-1	0	-1	0	0	0	-1	-1	-1	0	0	-1	-1	-1	-1	-1	0	-1	0	0	-1	0	-1	0	-1	0	-1	-1	-1	0	-1	1	0	-1	-1	-1	0	-1	-1	-1
AGAP012006	0	-1	-1	0	-1	-1	-1	-1	0	-1	0	-1	-1	-1	-1	-1	0	0	-1	-1	-1	-1	-1	-1	-1	-1	-1	-1	-1	-1	-1	-1	-1	0	-1	-1	-1	-1	-1	0	0	0	0	0	0	0	0	0	0
AGAP012007	-1	-1	-1	0	-1	-1	-1	0	0	-1	0	0	-1	0	-1	-1	-1	-1	-1	0	-1	-1	-1	0	0	0	-1	0	0	-1	-1	-1	0	-1	0	-1	-1	-1	-1	-1	-1	-1	-1	-1	-1	-1	0	-1	-1
AGAP012011	0	0	4	6	1	4	1	1	6	4	0	1	4	0	0	2	5	6	1	0	1	0	1	1	3	1	0	1	3	1	0	2	1	0	1	1	1	0	1	0	0	0	0	0	0	0	0	0	0
AGAP012022	-1	-1	-1	-1	0	-1	0	0	-1	-1	-1	0	-1	0	0	-1	-1	-1	0	0	-1	0	0	-1	-1	-1	0	-1	-1	0	0	-1	-1	-1	-1	0	-1	-1	-1	-1	-1	0	-1	0	-1	-1	0	-1	0
AGAP012023	-1	-1	-1	-1	-1	-1	-1	-1	-1	-1	-1	-1	-1	-1	-1	-1	-1	-1	0	0	0	0	0	0	0	0	0	0	0	0	0	0	0	0	0	0	0	0	0	-1	-1	-1	-1	-1	-1	-1	-1	-1	-1
AGAP012030	-1	-1	-1	-1	-1	-1	-1	0	-1	-1	-1	-1	-1	-1	0	-1	-1	-1	-1	-1	-1	-1	-1	-1	-1	-1	-1	-1	-1	-1	0	-1	-1	-1	-1	-1	-1	-1	-1	-1	-1	-1	-1	-1	0	-1	-1	-1	-1
AGAP012056	-1	-1	-1	-1	-1	-1	-1	-1	0	-1	-1	-1	-1	0	-1	-1	-1	-1	-1	-1	-1	-1	-1	-1	-1	-1	0	-1	-1	-1	-1	-1	-1	-1	-1	-1	-1	-1	-1	-1	-1	-1	-1	-1	-1	-1	-1	-1	-1
AGAP012079	-1	-1	-1	-1	-1	0	-1	-1	-1	0	-1	0	-1	-1	0	-1	-1	-1	-1	0	0	0	0	0	0	0	0	0	0	0	0	0	0	0	0	0	0	0	0	0	0	0	0	0	0	0	0	0	0
AGAP012080	-1	-1	-1	-1	-1	0	-1	-1	-1	0	-1	-1	-1	-1	-1	-1	-1	-1	-1	0	0	0	0	0	0	0	0	0	0	0	0	0	0	0	0	0	0	0	0	-1	-1	-1	-1	-1	-1	-1	-1	-1	-1
AGAP012081	-1	-1	-1	-1	-1	0	-1	0	-1	0	0	0	-1	0	0	-1	-1	-1	0	-1	-1	-1	-1	-1	-1	-1	-1	-1	-1	-1	-1	-1	-1	-1	-1	-1	-1	-1	0	0	0	0	0	0	0	0	0	0	0
AGAP012082	-1	-1	-1	-1	-1	0	-1	0	-1	0	0	0	-1	0	0	-1	-1	-1	0	0	0	0	0	0	0	0	0	0	0	0	0	0	0	0	0	0	0	0	0	0	0	0	0	0	0	0	0	0	0
AGAP012083	0	0	-1	-1	0	0	-1	-1	-1	0	-1	0	-1	-1	-1	-1	-1	-1	-1	-1	-1	-1	-1	0	0	0	-1	-1	0	-1	-1	-1	-1	-1	-1	-1	-1	-1	-1	0	0	0	0	0	0	0	0	0	0
AGAP012091	-1	-1	-1	-1	-1	-1	-1	-1	-2	0	-1	-1	-1	-1	-1	-1	-2	-1	0	-1	-1	0	-1	-1	0	-1	0	-1	-1	-1	-1	-1	-1	-1	-1	-1	-1	-1	-1	-2	-1	-1	-1	-2	-2	-2	-1	-2	-1
AGAP012092	0	-1	-1	0	-1	0	-1	-1	0	-1	-1	-1	-1	-1	-1	0	0	-1	-1	0	-1	-1	0	0	-1	0	-2	0	0	-1	-2	-1	-1	-1	0	0	-1	-1	-1	0	0	0	0	0	0	0	0	0	0
AGAP012097	-1	-1	-1	-1	-1	0	-1	0	-1	0	-1	0	-1	-1	-1	-1	-1	-1	0	-1	-1	-1	-1	-1	-1	-1	-1	-1	-1	-1	-1	-1	-1	-1	-1	-1	0	-1	-1	0	0	-1	-1	-1	-1	-1	0	0	-1
AGAP012111	-1	-1	-1	0	-1	0	-1	-1	0	-1	-1	-1	-1	-1	-1	0	0	0	-1	-1	-1	-1	-1	-1	0	-1	0	-1	-1	0	-1	0	0	-1	-1	-1	0	-1	-1	0	0	0	0	0	0	0	0	0	0
AGAP012123	0	-1	-1	0	-1	-1	-1	-1	0	-1	-1	0	-1	-1	-1	-1	0	-1	-1	0	0	0	0	0	0	0	0	0	0	0	0	0	0	0	0	0	0	0	0	0	0	0	0	0	0	0	0	0	0
AGAP012125	-1	-1	-1	0	-1	-1	-1	-1	-1	-1	-1	-1	-1	-1	-1	-1	-1	-1	-1	0	0	0	0	0	0	0	0	0	0	0	0	0	0	0	0	0	0	0	0	0	0	0	0	0	0	0	0	0	0
AGAP012132	0	-1	-1	-1	-1	-1	-1	0	-1	-1	0	-1	-1	0	-1	-1	-1	-1	-1	0	-1	-1	-1	0	-1	-1	0	-1	0	0	-1	-1	-1	-1	-1	0	0	-1	0	-1	-1	-1	0	-1	-1	-1	-1	-1	0
AGAP012152	-1	-1	-1	-1	-1	-1	-1	-1	-1	0	-1	-1	-1	-1	-1	-1	-1	-1	0	-1	-1	-1	-1	-1	-1	-1	-1	-1	-1	-1	0	-1	-1	-1	-1	-1	-1	-1	-1	0	0	0	0	0	0	0	0	0	0
AGAP012154	-1	-1	-1	-1	-1	-1	-1	-1	-1	-1	-1	0	0	-1	-1	-1	-1	-1	0	-1	-1	-1	-1	-1	-1	-1	0	-1	-1	-1	0	-1	-1	-1	-1	-1	-1	-1	-1	0	0	0	0	0	0	0	0	0	0
AGAP012182	4	2	4	4	0	2	0	3	5	0	-1	0	5	3	4	-1	0	4	4	0	0	0	0	0	0	0	0	0	0	0	0	0	0	0	0	0	0	0	0	3	1	2	3	3	5	3	3	3	3
AGAP012188	-1	-1	-1	-1	0	-1	-1	-1	-1	-1	-1	-1	-1	-1	-1	-1	-1	-1	0	-1	0	-1	-1	-1	-1	-1	0	-1	-1	-1	-1	-1	-1	0	0	-1	-1	-1	-1	0	0	-1	-1	-1	0	-1	-1	-1	-1
AGAP012200	3	0	0	5	5	3	0	4	4	0	1	0	4	4	0	4	3	4	-1	-1	0	0	1	1	-1	0	0	0	0	-1	0	-1	-1	1	0	1	-1	0	1	3	-1	3	-1	-1	-1	0	-1	-1	3
AGAP012201	5	5	1	5	4	0	4	4	3	4	2	4	4	4	4	5	2	4	0	-1	0	0	-1	0	-1	-1	0	-1	-1	-2	0	-1	-1	1	-1	-1	-1	1	0	0	0	0	0	0	0	0	0	0	0
AGAP012202	-1	1	4	-1	1	2	1	1	3	1	0	1	1	1	1	-1	2	2	1	-1	0	-1	-1	0	-1	-1	3	-1	-1	-1	2	-1	-1	1	-1	-1	-1	1	0	7	-1	3	-1	-1	-1	-1	-1	0	5
AGAP012226	-1	-1	-1	0	-1	0	-1	-1	-1	-1	0	0	-1	-1	-1	-1	0	-1	-1	0	0	0	0	0	0	0	0	0	0	0	0	0	0	0	0	0	0	0	0	-1	-1	-1	-1	-1	-1	-1	-1	-1	-1
AGAP012270	-2	-1	-1	-2	-1	-1	-2	-1	-2	-1	-2	-2	-1	-1	-1	-2	-1	-2	-1	0	0	0	0	0	0	0	0	0	0	0	0	0	0	0	0	0	0	0	0	0	0	0	0	0	0	0	0	0	0
AGAP012296	-1	0	0	-1	0	-1	-1	-1	-1	-1	-1	-1	-1	-1	-1	-1	-1	-1	-1	-1	-1	-1	-1	-1	0	-1	0	-1	0	-1	-1	0	-1	0	0	-1	-1	-1	-1	0	-1	-1	-1	-1	-1	-1	-1	-1	-1
AGAP012314	-1	-1	-1	-1	-1	-1	0	-1	-1	-1	-1	-1	-1	-1	-1	-1	-1	-1	-1	0	0	0	0	0	0	0	0	0	0	0	0	0	0	0	0	0	0	0	0	0	0	0	0	0	0	0	0	0	0
AGAP012317	-1	-1	-1	-1	-1	-1	-1	-1	-1	0	-1	-1	-1	-1	-1	-1	-1	-1	-1	0	0	0	0	0	0	0	0	0	0	0	0	0	0	0	0	0	0	0	0	0	0	0	0	0	0	0	0	0	0
AGAP012363	-1	-1	-1	-1	0	-1	-1	-1	0	-1	-1	-1	0	-1	-1	-1	-1	0	0	-1	-1	-1	-1	-1	-1	-1	-1	-1	-1	-1	-1	-1	-1	0	-1	-1	-1	-1	-1	0	-1	-1	-1	-1	-1	-1	-1	-1	-1
AGAP012951	0	0	-1	-1	0	-1	0	-1	-1	-1	-1	0	-1	-1	-1	0	0	-1	-1	-1	-1	-1	-1	-1	-1	-1	-1	-1	-1	0	-1	-1	-1	-1	-1	-1	-1	-1	-1	-1	-1	-1	-1	-2	-1	-1	-1	-1	-1
AGAP012972	0	-1	-1	-1	-1	-1	-1	-1	-1	-1	-1	-1	-1	-1	-1	-1	-1	-1	-1	-1	-1	-1	-1	-1	-1	-1	-1	-1	-1	0	-1	0	-1	-1	-1	-1	-1	-1	-1	-1	-1	-1	0	0	-1	0	-1	-1	0
AGAP012981	-1	0	0	-1	-1	-1	-1	-1	-1	0	-1	0	-1	-1	-1	-1	0	-1	-1	0	0	0	0	0	0	0	0	0	0	0	0	0	0	0	0	0	0	0	0	0	0	0	0	0	0	0	0	0	0
AGAP013023	0	-1	0	0	-1	-1	0	-1	0	-1	-1	-1	0	0	-1	-1	-1	0	-1	0	0	0	0	0	0	0	0	0	0	0	0	0	0	0	0	0	0	0	0	-1	-1	-1	-1	-1	-1	-1	-1	-1	-1
AGAP013036	-1	-1	-1	-1	-1	-1	-1	0	-1	-1	-1	-1	-1	-1	-1	-1	-1	-1	-1	0	0	0	0	0	0	0	0	0	0	0	0	0	0	0	0	0	0	0	0	-1	0	0	-1	-1	-1	-1	-1	-1	0
AGAP013064	-1	0	-1	-1	-1	-1	-1	-1	-1	-1	0	-1	-1	-1	-1	0	-1	-1	-1	0	1	2	0	1	0	0	1	1	1	1	1	1	0	1	1	1	1	0	0	-1	-1	-1	-1	-1	-1	-1	-1	-1	-1
AGAP013072	2	1	1	1	1	1	1	1	1	1	1	1	1	1	1	1	2	1	1	1	0	1	1	3	2	1	1	2	1	2	3	2	1	3	2	1	3	2	1	1	3	1	3	0	2	3	2	0	3
AGAP013109	5	3	4	4	4	4	3	5	3	4	4	4	4	4	4	4	2	4	5	4	4	3	4	4	3	4	4	3	4	4	4	4	4	4	4	3	4	3	3	3	4	3	4	3	3	2	4	3	3
AGAP013147	0	1	0	1	1	0	0	1	1	0	1	0	2	0	1	1	0	1	1	0	0	1	1	0	1	1	1	0	1	1	0	1	0	0	1	1	1	1	0	0	0	0	0	0	0	0	0	0	0
AGAP013155	2	2	3	2	2	2	1	2	2	3	3	2	3	2	2	2	3	2	3	3	2	0	3	4	3	3	1	2	4	2	2	3	1	4	3	3	1	1	3	4	2	0	0	0	0	0	2	1	2
AGAP013162	-1	-1	-1	-1	-1	-1	-1	-1	-1	-1	-1	-1	-1	-1	0	-1	-1	-1	-1	0	0	0	0	0	0	0	0	0	0	0	0	0	0	0	0	0	0	0	0	-1	-1	0	-1	-1	0	0	-1	-1	-1
AGAP013169	10	10	10	10	10	10	5	10	10	10	4	10	10	10	5	10	10	10	10	1	0	3	1	0	0	0	0	0	1	1	0	3	1	4	0	1	0	2	1	0	0	0	0	0	0	0	0	0	0
AGAP013178	-1	-1	-1	-1	-1	0	-1	-1	-1	-1	-1	-1	-1	-1	-1	-1	-1	-1	-1	0	0	0	0	0	0	0	0	0	0	0	0	0	0	0	0	0	0	0	0	0	0	0	0	0	0	0	0	0	0
AGAP013188	-1	-1	0	-1	-1	-1	-1	-1	-1	-1	-1	-1	-1	-1	-1	-1	-1	0	-1	-1	-1	-1	-1	0	-1	-1	0	-1	-1	0	-1	0	0	-1	-1	-1	-1	-1	-1	0	0	0	0	0	0	0	0	0	0
AGAP013189	-1	-1	-1	-1	0	-1	-1	-1	-1	0	-1	-1	-1	-1	-1	-1	-1	0	-1	0	0	0	0	0	0	0	0	0	0	0	0	0	0	0	0	0	0	0	0	-1	1	-1	-1	1	0	0	-1	0	-1
AGAP013194	2	0	2	2	0	2	2	2	2	2	2	2	2	2	2	2	2	3	0	0	0	0	0	0	0	0	0	0	0	0	0	0	0	0	0	0	0	0	0	0	0	0	0	0	0	0	0	0	0
AGAP013227	-1	-1	-1	-1	0	-1	-1	0	-1	-1	-1	-1	-1	-1	0	-1	-1	-1	0	0	0	-1	-1	0	-1	-1	-1	0	0	-1	0	-1	0	-1	0	0	-1	0	-1	0	0	0	0	0	0	0	0	0	0
AGAP013255	0	-1	-1	-1	-1	-1	-1	-1	0	0	-1	0	0	-1	-1	-1	-1	0	0	-1	-1	-1	-1	-1	-1	-1	0	-1	-1	-1	-1	-1	-1	-1	-1	-1	-1	-1	-1	-1	-1	0	-1	-1	-1	-1	-1	-1	-1
AGAP013270	-1	-1	-1	-1	-1	0	0	-1	0	0	-1	-1	0	-1	-1	-1	-1	-1	0	0	0	0	0	0	0	0	0	0	0	0	0	0	0	0	0	0	0	0	0	0	0	0	0	0	0	0	0	0	0
AGAP013278	-1	-1	-1	-1	0	-1	-1	-1	-1	-1	0	-1	-1	-1	-1	-1	-1	-1	0	0	0	0	0	0	0	0	0	0	0	0	0	0	0	0	0	0	0	0	0	-1	-1	-1	0	-1	0	-1	-1	-1	-1
AGAP013299	-1	0	0	-1	0	-1	0	-1	-1	0	0	-1	-1	-1	-1	-1	0	0	-1	-1	-1	-1	-1	-1	-1	-1	-1	-1	-1	-1	-1	-1	-1	-1	-1	-1	-1	0	0	-1	0	-1	-1	-1	0	-1	-1	-1	0
AGAP013312	-1	-1	-1	-1	-1	0	-1	-1	-1	-1	-1	-1	-1	-1	-1	-1	-1	-1	-1	0	0	0	0	0	0	0	0	0	0	0	0	0	0	0	0	0	0	0	0	0	0	0	0	0	0	0	0	0	0
AGAP013350	0	-1	-1	-1	-1	-1	-1	-1	-1	-1	-1	-1	-1	-1	-1	-1	-1	-1	-1	0	0	0	0	0	0	0	0	0	0	0	0	0	0	0	0	0	0	0	0	0	0	0	0	0	0	0	0	0	0
AGAP013360	5	5	5	5	5	4	5	5	5	5	4	4	5	5	2	5	4	4	5	0	0	0	0	0	0	0	0	0	0	0	0	0	0	0	0	0	0	0	0	4	9	5	4	1	1	0	1	1	1
AGAP013372	0	-1	-1	-1	0	-1	-1	-1	-1	-1	-1	-1	-1	-1	-1	-1	-1	0	-1	0	0	0	0	0	0	0	0	0	0	0	0	0	0	0	0	0	0	0	0	0	0	0	0	0	0	0	0	0	0
AGAP013387	-1	-1	0	-1	-1	-1	0	-1	-1	-1	-1	-1	0	0	-1	-1	-1	0	-1	-1	-1	0	-1	-1	-1	-1	-1	-1	-1	0	-1	-1	-1	-1	-1	-1	-1	-1	-1	-1	-1	0	-1	-1	-1	-1	0	-1	0
AGAP013396	-1	0	-1	-1	-1	-1	-1	-1	-1	-1	-1	-1	-1	-1	-1	-1	-1	-1	-1	0	0	0	0	0	0	0	0	0	0	0	0	0	0	0	0	0	0	0	0	-1	-1	-1	-2	-1	-1	-1	-1	-1	-1
AGAP013444	0	1	1	1	1	1	1	1	1	1	1	1	1	1	1	1	0	1	1	1	1	1	1	1	1	1	1	1	1	1	0	1	1	0	0	1	1	1	0	-1	-1	-1	-1	-1	-1	0	-1	-1	-1
AGAP013472	-1	0	-1	-1	-1	-1	0	-1	-1	-1	-1	0	0	-1	0	-1	-1	0	-1	0	0	0	0	0	0	0	0	0	0	0	0	0	0	0	0	0	0	0	0	0	0	0	0	0	0	0	0	0	0
AGAP013474	8	10	9	9	10	8	8	9	8	9	9	10	8	9	8	8	8	8	8	1	0	3	4	4	4	3	0	1	3	5	1	4	4	5	2	3	4	0	2	2	5	5	6	5	2	4	3	5	2
AGAP013485	0	0	-1	0	-1	0	-1	0	0	-1	-1	0	-1	-1	-1	-1	-1	-1	0	0	0	0	0	0	0	0	0	0	0	0	0	0	0	0	0	0	0	0	0	-1	0	0	-1	-1	-1	0	-1	0	-1
AGAP013491	5	5	5	5	5	4	5	5	5	5	4	4	5	5	2	5	4	4	5	5	5	5	5	4	4	6	4	5	6	5	5	5	6	6	7	5	5	7	6	10	9	10	10	10	10	10	10	10	10
AGAP013528	-1	-1	-1	-1	-1	-1	0	-1	-1	-1	-1	-1	0	-1	-1	-1	-1	0	-1	-1	-1	-1	-1	-1	-1	-1	-1	-1	-1	0	-1	-1	-1	-1	-1	-1	-1	-1	-1	-1	-1	0	-1	-1	-1	-1	0	-1	0
AGAP013541	-1	-1	-1	-1	0	0	-1	-1	0	-1	-1	0	-1	-1	0	-1	-1	-1	0	2	2	1	2	3	2	1	2	2	1	2	1	2	2	0	1	1	2	2	1	0	0	0	0	0	0	0	0	0	0
AGAP013724	1	-1	-1	-1	-1	-1	-1	-1	0	0	-1	-1	-1	-1	-1	-1	-1	-1	0	-1	-1	0	0	-1	-1	-1	-1	-1	-1	-1	-1	-1	0	-1	-1	-1	-1	-1	-1	-1	-1	-1	-1	-1	-1	0	0	-1	-1
AGAP013729	2	2	2	3	3	2	2	3	2	2	3	2	2	2	2	2	3	2	2	1	1	1	1	2	2	1	2	2	1	1	2	3	2	1	2	2	1	3	1	0	0	0	0	0	0	0	0	0	0
AGAP013739	-1	-1	-1	-1	-1	-1	0	-1	-1	-1	-1	-1	0	0	0	-1	-1	-1	-1	0	-1	-1	-1	-1	-1	-1	-1	-1	-1	-1	-1	-1	-1	-1	-1	-1	-1	-1	-1	-1	0	-1	-1	-1	-1	-1	-1	-1	-1
AGAP013748	0	0	-1	-1	-1	0	0	-1	-1	-1	0	-1	-1	-1	0	0	-1	0	-1	0	0	0	0	0	0	0	0	0	0	0	0	0	0	0	0	0	0	0	0	-1	0	-1	-1	0	-1	-1	-1	-1	-1
AGAP027985	-1	-1	0	-1	0	0	-1	-1	-1	-1	-1	-1	-1	-1	-1	0	-1	0	-1	0	0	0	0	0	-1	-1	0	-1	-1	0	-1	-1	-1	0	-1	0	-1	0	-1	0	0	0	0	0	0	0	0	0	0
AGAP027991	-1	0	0	-1	-1	-1	-1	-1	-1	-1	-1	-1	-1	-1	-1	-1	-1	-1	-1	-1	-1	-1	-1	0	-1	-1	-1	0	-1	-1	-1	-1	-1	0	-1	-1	-1	-1	-1	-1	-1	-1	-1	-1	-1	0	-1	0	0
AGAP028013	-1	0	0	0	-1	-1	0	-1	-1	-1	-1	0	0	0	-1	0	-1	-1	-1	-1	-1	-1	-1	-1	-1	0	-1	-1	-1	-1	-1	-1	-1	-1	-1	-1	-1	-1	-1	0	0	0	0	0	0	0	0	0	0
AGAP028018	-1	0	0	-1	-1	-1	0	-1	-1	-1	-1	0	-1	0	-1	0	-1	-1	-1	0	0	0	0	0	0	0	0	0	0	0	0	0	0	0	0	0	0	0	0	0	0	0	0	0	0	0	0	0	0
AGAP028039	0	0	-1	-1	-1	-1	-1	-1	-1	-1	-1	-1	-1	-1	-1	0	-1	-1	-1	-1	-1	-1	-1	-1	-1	0	-1	-1	-1	-1	-1	-1	-1	-1	-1	-1	-1	-1	-1	-1	0	-1	-1	-1	-1	-1	-1	-1	-1
AGAP028044	-1	0	0	-1	-1	-1	0	-1	-1	-1	-1	0	-1	0	-1	0	-1	-1	0	-1	-1	-1	-1	-1	-1	-1	-1	-1	-1	-1	-1	-1	0	0	-1	-1	-1	-1	-1	-1	-1	-1	-1	-1	-1	0	0	0	-1
AGAP028046	2	0	1	0	2	3	2	2	0	2	3	1	1	1	2	1	1	0	1	0	0	0	0	0	0	0	0	0	0	0	0	0	0	0	0	0	0	0	0	0	0	0	0	0	0	0	0	0	0
AGAP028069	-2	-1	-1	-1	-1	-1	-2	-1	-1	-1	-2	-1	-1	-1	-2	-1	-1	-1	-2	-1	-1	-1	-1	-1	-1	-1	-2	-1	-1	-1	-2	-1	-1	-1	-1	-1	-1	-1	-1	-1	-1	-1	-1	-1	-1	-1	-1	-1	-1
AGAP028081	3	2	1	2	2	2	2	2	2	2	2	2	2	2	2	1	2	2	2	2	2	1	2	1	0	2	2	0	2	1	1	1	2	1	1	2	2	1	1	2	2	1	2	1	3	1	2	1	0
AGAP028083	0	0	-1	-1	-1	-1	-1	-1	-1	-1	-1	-1	-1	-1	-1	0	-1	-1	-1	0	0	0	0	0	0	0	0	0	0	0	0	0	0	0	0	0	0	0	0	0	0	0	0	0	0	0	0	0	0
AGAP028089	0	0	1	1	1	1	0	0	0	0	1	0	1	1	0	1	1	2	1	0	3	1	0	0	-1	0	2	-1	3	0	1	1	1	0	0	1	2	0	0	-1	2	-1	-1	-1	-1	-1	-1	4	-1
AGAP028113	0	-1	-1	-1	-1	-1	-1	-1	-1	-1	-1	-1	-1	-1	0	-1	-1	-1	-1	0	0	0	0	0	0	0	0	0	0	0	0	0	0	0	0	0	0	0	0	0	0	0	0	0	0	0	0	0	0
AGAP028142	-1	-1	-1	-1	0	-1	0	-1	-1	-1	-1	-1	-1	-1	-1	-1	-1	-1	0	0	-1	-1	0	-1	-1	-1	0	-1	-1	-1	0	-1	-1	-1	-1	0	0	-1	0	-1	-1	-1	0	-1	0	-1	-1	-1	-1
AGAP028160	-1	0	0	-1	-1	-1	-1	-1	-1	-1	-1	-1	-1	-1	-1	-1	-1	-1	-1	-1	-1	-1	-1	-1	-1	-1	-1	-1	-1	0	-1	-1	-1	0	-1	-1	0	-1	-1	-1	-1	-1	-1	-1	-1	0	-1	0	-1
AGAP028185	-1	-1	-1	0	-1	-1	-1	-1	-1	-1	-1	-1	-1	-1	-1	-1	-1	-1	-1	-1	-1	-1	-1	-1	-1	-1	-1	-1	-1	-1	-1	-1	-1	-1	-1	-1	0	-1	-1	-1	-1	-1	-1	-1	-1	-1	-1	-1	-1
AGAP028191	0	0	1	2	2	2	0	2	0	2	2	2	0	2	0	1	0	2	2	0	0	1	0	1	0	0	2	0	2	1	1	1	2	0	1	2	2	1	0	0	0	0	0	0	0	0	0	0	0
AGAP028208	-1	0	0	-1	-1	-1	-1	-1	-1	-1	-1	-1	-1	-1	-1	-1	-1	-1	0	-1	-1	-1	-1	0	-1	-1	-1	0	-1	-1	-1	-1	-1	0	-1	1	-1	-1	-1	-1	-1	-1	-1	-1	0	0	0	0	-1
AGAP028224	0	0	1	1	1	1	0	0	0	0	1	0	1	1	0	1	1	2	1	0	0	0	0	0	0	0	0	0	0	0	0	0	0	0	0	0	0	0	0	-1	0	-1	-1	-1	-1	-1	-1	0	-1
AGAP028412	-1	-1	-1	-1	-1	-1	-1	-1	-1	-1	-1	0	-1	0	0	0	0	0	-1	0	0	0	0	0	0	0	0	0	0	0	0	0	0	0	0	0	0	0	0	-1	0	-1	0	-1	-1	-1	-1	-1	-1
AGAP028430	-1	-1	0	-1	-1	-1	-1	0	-1	-1	-1	0	-1	-1	-1	-1	-1	0	0	0	0	0	0	0	0	0	0	0	0	0	0	0	0	0	0	0	0	0	0	0	0	0	0	0	0	0	0	0	0
AGAP028431	0	1	1	0	1	0	2	0	0	1	1	0	0	1	0	1	1	1	0	0	0	0	0	0	0	0	0	0	0	0	0	0	0	0	0	0	0	0	0	0	0	0	0	0	0	0	0	0	0
AGAP028435	1	0	1	1	0	1	0	2	2	-1	-1	1	1	1	1	1	0	0	0	0	0	0	0	0	0	0	0	0	0	0	0	0	0	0	0	0	0	0	0	0	0	0	0	0	0	0	0	0	0
AGAP028520	0	0	-1	0	-1	0	-1	-1	0	-1	0	-1	-1	-1	-1	0	0	0	-1	0	0	0	0	0	0	0	0	0	0	0	0	0	0	0	0	0	0	0	0	0	0	0	0	0	0	0	0	0	0
AGAP028554	-1	-1	-1	-1	0	-1	-1	0	-1	-1	-1	-1	-1	-1	-1	-1	-1	-1	-1	-1	-1	-1	-1	-1	-1	-1	-1	-1	-1	-1	-1	0	-1	-1	-1	-1	-1	-1	0	0	0	0	0	0	0	0	0	0	0
AGAP028564	7	5	5	6	4	4	5	6	8	4	3	5	3	5	5	4	4	4	5	0	0	0	0	0	0	0	0	0	0	0	0	0	0	0	0	0	0	0	0	0	1	1	0	-1	1	0	1	-1	0
AGAP028566	-1	-1	-1	-1	-1	-1	-1	-1	0	-1	-1	-1	-1	-1	0	-1	-1	-1	0	-1	0	-1	-1	-1	-1	-1	-1	0	-1	-1	-1	-1	-1	-1	-1	-1	-1	0	-1	-1	0	-1	0	-1	0	-1	-1	0	-1
AGAP028598	-1	-1	0	-1	0	0	0	0	-1	0	-1	-1	-1	-1	0	-1	-1	-1	-1	-1	-1	-1	-1	-1	-1	-1	-1	-1	-1	-1	0	-1	-1	-1	-1	-1	0	-1	-1	0	0	0	0	0	0	0	0	0	0
AGAP028622	0	0	0	-1	-2	-1	-2	-2	0	-2	-1	0	-2	0	-1	0	-1	0	-2	0	0	0	0	0	0	0	0	0	0	0	0	0	0	0	0	0	0	0	0	0	0	0	0	0	0	0	0	0	0
AGAP028636	-1	-1	-1	-1	-1	-1	-1	-1	-1	-1	-1	0	-1	-1	-1	-1	-1	-1	-1	0	0	0	0	0	0	0	0	0	0	0	0	0	0	0	0	0	0	0	0	-1	0	-1	-1	-1	-1	-1	-1	-1	-1
AGAP028663	-1	0	-1	-1	0	0	-1	0	0	-1	-1	-1	-1	0	-1	-1	-1	-1	-1	-1	-1	-1	-1	1	0	-1	0	1	-1	-1	0	0	0	0	-1	0	0	1	0	1	0	0	1	0	0	-1	0	0	-1
AGAP028674	0	-1	0	0	-1	-1	-1	-1	-1	-1	-1	-1	-1	-1	-1	0	-1	-1	-1	-1	-1	-1	-1	0	-1	-1	0	-1	0	-1	-1	-1	-1	-1	-1	-1	-1	0	-1	0	0	0	0	0	0	0	0	0	0
AGAP028691	1	2	2	2	2	2	1	2	0	1	2	1	1	2	1	1	1	1	1	0	0	0	0	0	0	0	0	0	0	0	0	0	0	0	0	0	0	0	0	0	0	0	0	0	0	0	0	0	0
AGAP028692	1	0	2	2	2	0	1	0	0	1	0	1	1	0	1	1	1	1	1	0	0	0	0	0	0	0	0	0	0	0	0	0	0	0	0	0	0	0	0	-1	0	0	-1	0	-1	0	0	0	-1
AGAP028694	0	-1	-1	-1	-1	-1	-1	0	-1	-1	0	-1	-1	0	0	0	-1	0	-1	0	-1	-1	-1	0	0	-1	-1	-1	-1	0	-1	0	-1	-1	-1	-1	0	0	-1	0	0	0	0	0	0	0	0	0	0
AGAP028699	0	-1	5	0	2	1	2	2	3	2	0	2	2	2	2	5	0	0	2	1	0	0	1	0	1	5	0	2	2	1	0	1	0	0	1	1	1	1	0	-1	0	-1	0	-1	0	-1	0	0	0
AGAP028700	3	3	3	2	2	1	2	2	2	2	2	2	1	1	1	3	2	2	2	0	0	0	1	2	1	1	1	2	2	1	1	1	0	0	1	1	0	1	1	0	0	0	0	0	0	0	0	0	0
AGAP028710	-2	-1	-1	-2	-1	-1	-1	-1	-1	-1	-2	-2	-1	-1	-1	-2	-1	-1	-1	0	0	0	0	0	0	0	0	0	0	0	0	0	0	0	0	0	0	0	0	0	0	0	0	0	0	0	0	0	0
AGAP028731	1	2	2	2	2	2	1	2	2	2	2	2	2	3	2	2	2	3	2	2	2	3	0	5	2	3	5	4	4	4	4	3	3	2	4	4	2	4	3	0	0	0	0	0	0	0	0	0	0
AGAP028732	1	0	0	0	2	2	1	0	2	1	1	0	0	1	0	0	0	1	2	0	0	0	0	0	0	0	0	0	0	0	0	0	0	0	0	0	0	0	0	0	0	0	0	0	0	0	0	0	0
AGAP028746	0	-1	-1	0	-1	-1	-1	0	-1	-1	0	-1	-1	0	-1	-1	-1	-1	-1	0	-1	-1	-1	0	-1	-1	0	-1	0	0	-1	-1	-1	-1	-1	0	0	-1	0	-1	-1	0	0	-1	-1	-1	-1	-1	0
AGAP028747	-1	-1	-1	-1	-1	-1	-1	-1	-1	-1	0	-1	-1	-1	-1	-1	-1	-1	-1	-1	-1	-1	-1	0	-1	-1	0	-1	0	0	-1	-1	-1	-1	-1	0	0	-1	0	-1	-1	0	0	-1	-1	-1	-1	-1	0
AGAP029081	0	-1	-1	-1	-1	-1	-1	-1	-1	-1	-1	-1	-1	-1	-1	-1	-1	-1	-1	0	0	0	0	0	0	0	0	0	0	0	0	0	0	0	0	0	0	0	0	-1	0	-1	-1	-1	-1	-1	-1	-1	-1
AGAP029084	-1	-1	-1	-1	-1	-1	-1	-1	0	-1	-1	-1	0	0	-1	-1	-1	-1	-1	0	0	0	0	0	0	0	0	0	0	0	0	0	0	0	0	0	0	0	0	0	0	0	0	0	0	0	0	0	0
AGAP029108	2	2	2	2	1	1	2	2	1	1	1	2	2	2	2	2	2	2	2	0	2	1	2	1	2	2	0	2	2	0	0	2	2	0	2	0	1	2	1	0	0	0	0	0	0	0	0	0	0
AGAP029114	2	2	4	2	3	3	4	2	3	3	2	2	2	2	2	2	2	2	4	0	2	2	2	1	2	2	0	2	2	0	0	2	3	0	2	0	3	2	1	0	0	0	0	0	0	0	0	0	0
AGAP029119	2	1	1	1	1	1	1	1	0	0	1	1	1	1	1	1	2	0	1	0	0	0	0	0	0	0	0	0	0	0	0	0	0	0	0	0	0	0	0	0	3	3	2	0	2	3	1	1	4
AGAP029120	1	0	1	1	1	1	1	1	0	0	1	1	0	0	1	0	0	1	1	0	0	0	0	0	0	0	0	0	0	0	0	0	0	0	0	0	0	0	0	0	0	0	0	0	0	0	0	0	0
AGAP029131	0	0	-1	-1	-1	0	-1	-1	-1	-1	-1	-1	-1	-1	-1	-1	-1	-1	-1	-1	0	0	0	-1	0	-1	-1	-1	-1	-1	-1	0	0	-1	-1	0	0	-1	0	0	0	0	0	0	0	0	0	0	0
AGAP029134	4	4	4	2	2	2	2	2	2	3	3	4	3	2	1	2	3	3	2	1	1	2	2	1	2	1	2	1	2	1	2	1	1	2	1	1	1	1	0	1	0	1	1	0	0	1	2	1	1
AGAP029144	-1	-1	-1	-1	-1	0	0	0	-1	-1	-1	-1	0	-1	0	-1	-1	-1	-1	0	-1	-1	-1	-1	-1	-1	-1	-1	-1	-1	-1	-1	0	-1	-1	0	-1	-1	-1	-1	-1	-1	0	-1	0	0	-1	-1	0
AGAP029149	0	-1	0	-1	-1	-1	0	0	-1	-1	0	-1	-1	-1	-1	0	-1	0	0	-1	0	-1	-1	0	-1	-1	0	-1	0	-1	-1	0	-1	-1	-1	-1	0	0	-1	-1	-1	0	0	0	-1	-1	-1	0	0
AGAP029152	-1	0	0	-1	0	0	-1	-1	-1	0	-1	-1	-1	0	-1	-1	-1	-1	-1	3	3	0	2	0	3	2	0	0	0	2	0	2	0	0	0	2	0	3	2	0	0	0	0	0	0	0	0	0	0
AGAP029153	-1	-1	0	-1	-1	-1	-1	-1	-1	-1	-1	-1	0	-1	-1	0	-1	-1	-1	0	0	0	0	0	0	0	0	0	0	0	0	0	0	0	0	0	0	0	0	-1	-1	-1	-1	-1	-1	0	-1	-1	-1
AGAP029171	1	0	0	2	2	0	2	0	0	1	2	1	1	2	2	1	1	1	1	2	2	0	2	2	2	1	3	2	2	2	2	2	2	1	2	2	2	2	0	2	1	0	1	0	0	0	1	1	0
AGAP029174	-1	-1	-1	-1	-1	-1	-1	-1	-1	-1	0	-1	-1	-1	-1	-1	-1	-1	-1	0	0	0	0	0	0	0	0	0	0	0	0	0	0	0	0	0	0	0	0	-1	-1	-1	0	-1	-1	-1	0	-1	-1
AGAP029182	-1	-1	-1	0	-1	0	0	-1	-1	-1	-1	0	-1	-1	0	-1	-1	0	-1	0	0	0	0	0	0	0	0	0	0	0	0	0	0	0	0	0	0	0	0	-1	0	-1	-1	0	0	-1	0	-1	-1
AGAP029198	-1	0	0	-1	0	-1	0	-1	-1	0	0	-1	-1	-1	-1	-1	0	0	-1	-1	-1	-1	-1	-1	-1	-1	-1	-1	-1	-1	-1	-1	-1	-1	-1	-1	-1	0	0	-1	0	-1	-1	-1	0	-1	-1	-1	0
AGAP029204	0	0	-1	0	-1	-1	-1	-1	0	-1	-1	-1	-1	-1	-1	0	0	0	-1	0	0	0	0	0	0	0	0	0	0	0	0	0	0	0	0	0	0	0	0	0	0	0	0	0	0	0	0	0	0
AGAP029223	-1	-1	0	0	0	0	-1	0	0	-1	-1	-1	-1	-1	-1	-1	-1	-1	-1	0	0	0	0	0	0	0	0	0	0	0	0	0	0	0	0	0	0	0	0	0	0	0	0	0	0	0	0	0	0
AGAP029225	0	0	0	2	1	2	0	0	1	2	1	0	0	1	0	1	0	1	1	0	0	0	0	0	0	0	0	0	0	0	0	0	0	0	0	0	0	0	0	0	0	0	0	0	0	0	0	0	0
AGAP029226	3	3	3	3	3	2	2	2	2	2	2	2	2	3	2	2	2	2	2	0	0	0	0	0	0	0	0	0	0	0	0	0	0	0	0	0	0	0	0	4	4	3	6	3	1	2	3	2	3
AGAP029230	-1	-1	-1	-1	-1	0	-1	-1	-1	-1	-1	-1	-1	-1	-1	-1	-1	-1	-1	0	0	0	0	0	0	0	0	0	0	0	0	0	0	0	0	0	0	0	0	0	-1	0	-1	-1	-1	-1	-1	-1	-1
AGAP029252	-1	-1	-1	0	-1	-1	-1	-1	0	0	-1	-1	-1	-1	-1	-1	-1	-1	0	-1	0	-1	-1	-1	-1	0	-1	-1	-1	-1	0	0	-1	0	0	-1	-1	-1	-1	-1	-1	-1	-1	-1	-1	0	-1	-1	-1
AGAP029257	1	-1	0	1	0	3	-2	2	3	1	-2	0	0	0	0	-1	-1	-2	1	0	0	3	2	0	3	0	1	-1	0	3	0	0	1	0	1	-1	0	4	0	3	0	4	0	2	2	3	3	1	0
AGAP029261	4	2	2	4	2	4	2	4	4	2	2	3	3	3	3	2	2	2	3	-1	-1	-1	-1	-1	0	-1	-1	-1	-1	-1	-1	-1	-1	-1	-1	-1	-1	0	-1	2	4	3	2	4	3	3	2	3	4
AGAP029263	-1	-1	-1	-1	-1	-1	-1	-1	-1	0	-1	-1	-1	-1	-1	-1	-1	-1	-1	0	-1	-1	-1	-1	-1	-1	-1	-1	-1	-1	-1	-1	-1	-1	-1	0	-1	-1	-1	-1	-1	-1	-1	-1	-1	-1	0	-1	-1
AGAP029273	-1	-1	-1	-1	-1	0	0	-1	-1	-1	-1	-1	0	-1	-1	0	-1	-1	-1	-1	-1	-1	-1	0	-1	-1	-1	-1	0	-1	-1	-1	-1	-1	-1	-1	-1	-1	-1	-1	0	-1	-1	-1	-1	-1	-1	-1	-1
AGAP029284	0	0	0	0	-1	-1	-1	-1	0	-1	-1	-1	-1	-1	-1	-1	-1	0	-1	0	0	0	0	0	0	0	0	0	0	0	0	0	0	0	0	0	0	0	0	-1	-1	-1	-1	-1	-1	-1	-1	-1	-1
AGAP029287	-1	-1	-1	0	-1	-1	-1	-1	-1	-1	-1	-1	-1	-1	-1	0	-1	-1	-1	0	-1	-1	-1	0	0	-1	-1	-1	-1	-1	-1	0	-1	-1	-1	-1	-1	0	-1	0	-1	-1	-1	0	-1	-1	0	-1	-1
AGAP029317	-1	-1	-1	-1	-1	-1	-1	-1	-1	0	-1	-1	-1	-1	-1	-1	-1	-1	0	0	0	0	0	0	0	0	0	0	0	0	0	0	0	0	0	0	0	0	0	0	0	0	0	0	0	0	0	0	0
AGAP029318	-1	0	0	0	-1	0	-1	0	0	0	-1	-1	-1	-1	-1	-1	-1	0	0	0	0	0	0	0	0	0	0	0	0	0	0	0	0	0	0	0	0	0	0	-1	0	-1	-1	-1	-1	-1	0	-1	-1
AGAP029379	-1	0	0	-1	-1	-1	-1	-1	-1	0	-1	0	-1	-1	-1	-1	0	-1	-1	0	0	0	0	0	0	0	0	0	0	0	0	0	0	0	0	0	0	0	0	0	0	0	0	0	0	0	0	0	0
AGAP029383	-1	-1	0	-1	0	-1	-1	-1	-1	-1	0	-1	-1	-1	-1	0	-1	-1	-1	-1	-1	-1	-1	0	-1	-1	0	-1	-1	-1	-1	-1	-1	-1	-1	-1	-1	-1	0	-1	-1	-1	-1	-1	-1	-1	0	-1	-1
AGAP029390	0	-1	-1	-1	-1	-1	-1	0	-1	-1	-1	-1	-1	-1	-1	-1	-1	0	0	-1	-1	-1	-1	-1	-1	-1	0	-1	-1	-1	-1	-1	-1	-1	-1	-1	-1	-1	-1	-1	0	-1	-1	-1	-1	-1	-1	-1	-1
AGAP029393	-1	0	-1	0	0	0	-1	-1	-1	0	-1	-1	-1	-1	0	0	0	0	-1	0	0	0	0	0	0	0	0	0	0	0	0	0	0	0	0	0	0	0	0	0	0	0	0	0	0	0	0	0	0
AGAP029417	-1	-1	-1	-1	-1	-1	-1	-1	-1	-1	-1	-1	-1	-1	0	-1	-1	-1	-1	0	0	0	0	0	0	0	0	0	0	0	0	0	0	0	0	0	0	0	0	0	0	0	0	0	0	0	0	0	0
AGAP029419	-1	-1	-1	-1	-1	-1	-1	-1	-1	-1	-1	0	0	-1	-1	-1	-1	-1	-1	-1	-1	0	-1	-1	-1	-1	-1	-1	-1	-1	-1	-1	-1	-1	-1	-1	-1	-1	-1	-1	0	0	-1	-1	0	-1	0	-1	0
AGAP029425	2	0	1	2	1	2	1	1	2	1	1	1	1	2	1	1	1	1	2	1	1	1	0	1	0	0	1	1	0	0	1	1	1	1	1	1	1	0	0	0	0	0	0	0	0	0	0	0	0
AGAP029431	2	0	0	0	0	1	3	0	0	0	2	1	2	2	3	0	2	2	0	-1	-1	0	0	-1	-1	-1	0	-1	-1	0	0	-1	-1	-1	-1	0	0	0	-1	-1	-1	0	-1	-1	-1	0	0	0	0
AGAP029437	1	2	0	2	2	3	1	3	5	3	2	3	2	2	2	0	2	0	2	-1	0	1	1	0	0	-1	2	2	0	0	2	2	0	1	0	2	-1	2	2	0	2	0	0	0	2	1	1	1	1
AGAP029443	-1	-1	-1	-1	-1	-1	-1	-1	0	-1	-1	-1	-1	-1	-1	-1	-1	-1	-1	0	0	0	0	0	0	0	0	0	0	0	0	0	0	0	0	0	0	0	0	0	0	0	0	0	0	0	0	0	0
AGAP029456	-1	-1	-1	-1	-1	-1	-1	-1	-1	-1	-1	-1	-1	-1	0	-1	-1	-1	-1	0	0	0	0	0	0	0	0	0	0	0	0	0	0	0	0	0	0	0	0	0	-1	-1	-1	-1	-1	-1	-1	-1	-1
AGAP029469	0	-1	0	-1	-1	-1	0	0	-1	-1	-1	0	0	-1	-1	-1	0	-1	-1	-1	0	-1	-1	-1	-1	-1	0	-1	-1	-1	0	-1	-1	-1	-1	-1	-1	-1	-1	-1	-1	0	0	-1	-1	-1	0	-1	-1
AGAP029495	0	0	-1	-1	-1	-1	-1	-1	-1	0	0	0	0	-1	0	-1	-1	0	0	-1	-1	-1	0	-1	-1	-1	0	-1	0	0	0	0	-1	-1	-1	-1	-1	-1	0	-1	-1	-1	-1	-1	0	-1	-1	-1	0
AGAP029499	0	0	0	0	1	1	0	1	1	1	0	1	1	1	0	0	0	1	1	0	0	0	0	0	0	0	0	0	0	0	0	0	0	0	0	0	0	0	0	0	0	0	0	0	0	0	0	0	0
AGAP029572	-1	-1	-1	-1	-1	-1	-1	-1	-1	-1	-1	-1	-1	-1	-1	0	0	-1	-1	-1	-1	0	-1	0	-1	0	0	-1	-1	-1	0	-1	-1	-1	-1	-1	-1	-1	-1	0	0	0	0	0	0	0	0	0	0
AGAP029575	-1	0	-1	0	0	-1	-1	-1	-1	-1	-1	-1	-1	-1	-1	-1	-1	-1	-1	-1	-1	-1	-1	-1	-1	-1	-1	-1	-1	-1	-1	-1	-1	-1	-1	-1	-1	-1	0	0	0	0	0	0	0	0	0	0	0
AGAP029613	-1	-1	-1	-1	-1	0	-1	-1	-1	-1	-1	-1	-1	-1	-1	-1	-1	-1	-1	0	0	0	0	0	0	0	0	0	0	0	0	0	0	0	0	0	0	0	0	-1	0	-1	0	-1	-1	0	-1	0	-1
AGAP029684	-2	-1	-1	-2	0	-1	-1	-1	-2	-1	-1	0	-2	-2	-1	-1	-1	-1	-1	0	0	0	0	0	0	0	0	0	0	0	0	0	0	0	0	0	0	0	0	-1	-1	-1	-1	-1	-1	-1	-2	-1	-1
AGAP029693	4	5	7	1	4	2	6	9	4	1	1	4	1	1	1	7	3	4	5	3	4	3	2	5	0	3	2	7	0	8	2	5	2	7	2	2	4	3	3	1	1	0	4	-1	-1	0	2	0	-1
AGAP029694	3	4	7	1	5	3	3	6	3	1	1	3	1	1	4	6	5	3	5	0	0	0	0	0	0	0	0	0	0	0	0	0	0	0	0	0	0	0	0	-1	0	-1	2	-1	-1	-1	-1	0	-1
AGAP029695	1	1	4	1	2	2	2	2	1	1	1	1	1	1	1	2	0	1	2	-1	0	-1	-1	0	-1	-1	-1	0	-1	0	0	0	-1	-1	-1	-1	-1	0	0	-1	-1	-1	-1	-1	-1	-1	-1	-1	-1
AGAP029696	3	3	10	2	7	3	3	10	3	2	2	8	3	3	4	10	3	3	4	3	6	2	4	6	1	3	2	5	3	7	5	5	4	4	3	3	4	7	3	0	0	0	0	0	0	0	0	0	0
AGAP029698	6	9	10	1	9	9	9	10	9	1	2	10	1	1	9	10	9	8	10	3	5	4	4	5	4	4	4	4	4	6	3	5	4	4	5	4	4	5	3	2	1	1	3	1	1	1	2	2	1
AGAP029705	0	0	4	5	10	7	7	10	9	10	5	9	10	10	8	0	4	4	8	5	0	0	1	4	5	0	4	0	1	6	6	5	3	6	0	7	0	0	2	0	0	0	0	0	0	0	0	0	0
AGAP029708	-1	-1	-1	0	0	-1	-1	0	-1	0	-1	-1	0	0	-1	-1	-1	0	-1	0	0	0	0	-1	0	-1	0	-1	-1	-1	0	-1	0	-1	-1	0	-1	-1	0	0	0	0	0	0	0	0	0	0	0
AGAP029713	-1	-1	-1	-1	-1	-1	-1	0	-1	-1	-1	-1	-1	0	-1	-1	-1	-1	-1	-1	-1	-1	-1	-1	-1	-1	-1	-1	0	-1	-1	-1	-1	-1	-1	-1	-1	-1	-1	0	0	0	0	0	0	0	0	0	0
AGAP029725	-1	-1	-1	-1	0	-1	-1	-1	-1	-1	-1	-1	0	-1	-1	-1	-1	-1	-1	0	0	0	0	0	0	0	0	0	0	0	0	0	0	0	0	0	0	0	0	-1	-1	-1	-1	-1	-1	0	-1	-1	-1
AGAP029736	0	0	0	1	2	1	1	2	0	2	0	1	1	1	1	0	1	1	1	0	0	0	0	0	0	0	0	0	0	0	0	0	0	0	0	0	0	0	0	1	2	2	2	1	0	1	1	0	1
AGAP029737	0	0	1	2	0	0	2	3	2	1	2	4	3	3	3	0	2	0	2	0	-1	-1	-1	-1	-1	0	-1	-1	0	-1	-1	0	0	0	-1	0	0	-1	0	1	0	1	1	1	0	1	1	1	0
AGAP029738	-1	-1	-1	-1	-1	-1	-1	0	-1	-1	-1	-1	-1	-1	-1	0	-1	-1	-1	-1	-1	-1	-1	-1	-1	-1	-1	-1	-1	-1	-1	-1	0	-1	-1	-1	-1	-1	0	-1	0	-1	-1	0	-1	0	-1	0	-1
AGAP029740	-1	-1	-1	-1	-1	-1	-1	-1	-1	-1	-1	0	-1	-1	-1	-1	-1	-1	-1	-1	-1	-1	-1	0	-1	-1	0	-1	-1	-1	0	-1	-1	-1	-1	-1	-1	0	-1	0	0	0	0	0	0	0	0	0	0
AGAP029761	-1	-1	-1	0	-1	0	-1	-1	0	-1	-1	-1	-1	-1	-1	0	0	0	-1	-1	-1	-1	-1	-1	0	-1	0	-1	-1	0	0	0	0	-1	-1	-1	0	-1	-1	0	0	0	0	0	0	0	0	0	0
AGAP029795	2	6	7	2	5	2	4	0	2	5	4	2	1	3	2	8	5	3	4	7	7	6	7	7	4	8	7	6	4	5	9	7	9	7	5	6	9	4	8	8	10	6	6	9	8	7	9	10	10
AGAP029821	-1	-1	0	0	-1	-1	0	0	0	0	-1	-1	-1	0	-1	-1	-1	0	0	0	0	0	0	0	0	0	0	0	0	0	0	0	0	0	0	0	0	0	0	0	0	0	0	0	0	0	0	0	0
AGAP029826	4	4	5	4	5	4	3	4	5	5	4	2	5	2	2	4	2	4	2	0	0	0	0	0	0	0	0	0	0	0	0	0	0	0	0	0	0	0	0	0	0	0	0	0	0	0	0	0	0
AGAP029827	4	5	4	4	4	4	4	5	4	5	4	4	5	4	5	5	4	4	4	2	3	2	3	3	2	2	3	3	3	2	2	3	2	2	2	3	2	3	2	2	2	2	2	2	2	2	2	2	2
AGAP029829	-1	-1	-1	-1	0	-1	-1	-1	0	0	-1	-1	-1	0	-1	-1	-1	-1	-1	-1	0	-1	-1	0	-1	-1	0	0	-1	-1	0	0	-1	0	0	-1	0	-1	-1	-1	0	-1	-1	-1	0	-1	-1	-1	0
AGAP029833	0	-2	-2	-2	-2	-2	-2	-1	0	-2	0	-2	-1	-2	0	0	-1	-2	-2	0	0	0	0	0	0	0	0	0	0	0	0	0	0	0	0	0	0	0	0	0	0	0	0	0	0	0	0	0	0
AGAP029836	2	0	2	0	0	0	0	1	2	0	1	1	1	1	2	0	1	0	0	0	2	2	1	3	2	0	3	1	1	1	1	2	1	2	1	2	3	2	2	1	3	1	1	0	0	1	0	0	1
high_variance	0	0	0	0	0	0	0	0	0	0	0	0	0	0	0	0	0	0	0	NA	NA	NA	NA	NA	NA	NA	NA	NA	NA	NA	NA	NA	NA	NA	NA	NA	NA	NA	NA	NA	NA	NA	NA	NA	NA	NA	NA	NA	NA
AGAP000424	0	0	0	0	0	0	0	0	0	0	0	0	0	0	0	0	0	0	0	2	10	10	10	10	10	10	10	10	8	10	10	3	9	7	8	10	10	10	7	4	4	5	5	5	6	4	5	5	4
AGAP000471	0	0	0	0	0	0	0	0	0	0	0	0	0	0	0	0	0	0	0	3	2	2	2	2	2	2	2	2	3	3	2	2	3	3	3	2	2	2	2	0	0	0	0	0	0	0	0	0	0
AGAP000628	0	0	0	0	0	0	0	0	0	0	0	0	0	0	0	0	0	0	0	5	5	5	5	4	4	6	4	5	6	5	5	5	6	6	7	5	5	7	6	10	9	10	10	10	10	10	10	10	10
AGAP000638	0	0	0	0	0	0	0	0	0	0	0	0	0	0	0	0	0	0	0	2	0	1	1	1	1	0	1	0	1	1	2	1	2	2	1	3	1	1	2	0	0	0	0	0	0	0	0	0	0
AGAP000640	0	0	0	0	0	0	0	0	0	0	0	0	0	0	0	0	0	0	0	1	0	1	0	1	1	0	1	0	1	1	1	1	0	0	1	1	1	1	0	0	0	0	0	0	0	0	0	0	0
AGAP000738	0	0	0	0	0	0	0	0	0	0	0	0	0	0	0	0	0	0	0	-1	-1	-1	-1	-1	-1	-1	-1	-1	-1	-1	-1	-1	-1	-1	0	-1	-1	-1	-1	-1	1	-1	-1	0	-1	-1	0	-1	-1
AGAP000789	0	0	0	0	0	0	0	0	0	0	0	0	0	0	0	0	0	0	0	0	0	1	0	0	1	1	1	0	1	1	0	1	0	0	0	1	1	1	0	0	0	0	0	0	0	0	0	0	0
AGAP000916	0	0	0	0	0	0	0	0	0	0	0	0	0	0	0	0	0	0	0	7	10	7	8	10	7	10	10	8	9	10	8	7	6	6	8	8	7	10	7	-1	0	-1	-1	0	-1	0	0	-1	-1
AGAP000918	0	0	0	0	0	0	0	0	0	0	0	0	0	0	0	0	0	0	0	0	1	0	1	1	1	2	1	2	1	2	0	0	-1	-1	1	1	1	5	1	-1	-1	-1	-1	-1	-1	0	-1	-1	-1
AGAP000920	0	0	0	0	0	0	0	0	0	0	0	0	0	0	0	0	0	0	0	1	1	1	1	1	1	1	1	1	1	1	1	1	1	0	1	1	1	1	0	-1	-1	-1	-1	-1	-1	0	-1	-1	-1
AGAP001087	0	0	0	0	0	0	0	0	0	0	0	0	0	0	0	0	0	0	0	1	0	0	0	-1	0	0	1	-1	1	0	1	0	0	1	1	0	0	1	1	0	0	0	0	0	0	0	0	0	0
AGAP001444	0	0	0	0	0	0	0	0	0	0	0	0	0	0	0	0	0	0	0	0	0	-1	0	0	0	-1	0	0	-1	0	-1	0	-1	-1	-1	-1	-1	0	-1	0	0	0	0	0	0	0	0	0	0
AGAP001581	0	0	0	0	0	0	0	0	0	0	0	0	0	0	0	0	0	0	0	-1	-1	-1	-1	-1	-1	-1	-1	0	-1	-1	-1	-1	-1	-1	-1	0	-1	-1	-1	0	0	0	0	0	0	0	0	0	0
AGAP001610	0	0	0	0	0	0	0	0	0	0	0	0	0	0	0	0	0	0	0	-1	-1	0	0	-1	0	-1	0	-1	-1	-1	0	0	-1	-1	-1	-1	-1	0	0	-1	-1	-1	-1	-1	0	-1	-1	-1	0
AGAP001786	0	0	0	0	0	0	0	0	0	0	0	0	0	0	0	0	0	0	0	-1	-1	-1	0	-1	-1	-1	0	-1	-1	-1	0	-1	-1	-1	-1	0	-1	-1	0	0	-1	-1	-1	-1	-1	-1	-1	-1	0
AGAP001812	0	0	0	0	0	0	0	0	0	0	0	0	0	0	0	0	0	0	0	0	1	1	0	1	0	0	1	1	0	0	1	1	0	0	0	1	1	1	0	0	0	0	0	0	0	0	0	0	0
AGAP001923	0	0	0	0	0	0	0	0	0	0	0	0	0	0	0	0	0	0	0	-1	-1	0	-1	-1	-1	-1	0	-1	-1	-1	-1	-1	-1	0	-1	-1	0	0	-1	0	0	0	0	0	0	0	0	0	0
AGAP002047	0	0	0	0	0	0	0	0	0	0	0	0	0	0	0	0	0	0	0	0	-1	0	-1	0	0	-1	0	-1	-1	-1	-1	0	-1	-1	-1	-1	-1	-1	-1	0	0	0	0	0	0	0	0	0	0
AGAP002203	0	0	0	0	0	0	0	0	0	0	0	0	0	0	0	0	0	0	0	0	1	1	0	1	1	1	1	1	1	1	0	1	1	1	1	0	0	1	0	0	0	0	0	0	0	0	0	0	0
AGAP002204	0	0	0	0	0	0	0	0	0	0	0	0	0	0	0	0	0	0	0	1	1	1	0	1	1	1	1	1	1	1	0	1	1	1	1	0	0	1	0	0	0	0	0	0	0	0	0	0	0
AGAP002205	0	0	0	0	0	0	0	0	0	0	0	0	0	0	0	0	0	0	0	1	1	0	0	1	1	1	1	1	1	1	0	1	1	1	1	0	0	1	0	1	0	1	1	1	1	1	1	0	1
AGAP002211	0	0	0	0	0	0	0	0	0	0	0	0	0	0	0	0	0	0	0	1	2	0	3	0	2	0	0	0	1	0	0	2	0	2	1	2	2	0	0	2	0	3	2	0	2	3	0	2	3
AGAP002284	0	0	0	0	0	0	0	0	0	0	0	0	0	0	0	0	0	0	0	2	2	2	2	2	2	2	2	2	2	2	2	3	2	2	2	2	1	3	3	0	0	0	0	0	0	0	0	0	0
AGAP002285	0	0	0	0	0	0	0	0	0	0	0	0	0	0	0	0	0	0	0	2	2	2	2	2	2	2	2	2	2	2	2	3	2	2	2	2	1	3	3	0	0	0	0	0	0	0	0	0	0
AGAP002286	0	0	0	0	0	0	0	0	0	0	0	0	0	0	0	0	0	0	0	2	2	2	2	2	2	2	2	2	2	2	2	3	2	2	2	2	1	3	3	0	0	0	0	0	0	0	0	0	0
AGAP002300	0	0	0	0	0	0	0	0	0	0	0	0	0	0	0	0	0	0	0	1	0	2	0	1	0	1	1	1	0	1	1	0	1	0	0	0	0	1	0	0	0	0	0	0	0	0	0	0	0
AGAP002862	0	0	0	0	0	0	0	0	0	0	0	0	0	0	0	0	0	0	0	2	2	3	2	2	3	2	1	1	3	2	1	2	2	2	2	3	1	3	2	0	0	0	0	0	0	0	0	0	0
AGAP002863	0	0	0	0	0	0	0	0	0	0	0	0	0	0	0	0	0	0	0	2	2	0	0	2	0	1	1	1	1	0	1	0	2	2	2	3	0	0	0	0	0	0	0	0	0	0	0	0	0
AGAP002864	0	0	0	0	0	0	0	0	0	0	0	0	0	0	0	0	0	0	0	2	2	0	0	2	0	1	1	0	1	0	1	0	1	2	1	1	0	0	0	0	0	0	0	0	0	0	0	0	0
AGAP003007	0	0	0	0	0	0	0	0	0	0	0	0	0	0	0	0	0	0	0	0	-1	-1	-1	-1	-1	-1	-1	-1	-1	-1	-1	-1	-1	-1	-1	-1	-1	-1	-1	-1	-1	-1	0	-1	-1	0	-1	-1	-1
AGAP003139	0	0	0	0	0	0	0	0	0	0	0	0	0	0	0	0	0	0	0	-1	-1	-1	-1	-1	-1	-1	-1	-1	-1	-1	0	-1	-1	-1	-1	-1	-1	-1	-1	0	0	0	0	0	0	0	0	0	0
AGAP003142	0	0	0	0	0	0	0	0	0	0	0	0	0	0	0	0	0	0	0	-1	-1	0	0	-1	-1	-1	-1	-1	-1	-1	0	-1	-1	-1	-1	-1	-1	-1	-1	0	0	0	0	0	0	0	0	0	0
AGAP003170	0	0	0	0	0	0	0	0	0	0	0	0	0	0	0	0	0	0	0	-1	-1	0	-1	-1	-1	-1	-1	-1	-1	-1	-1	-1	-1	-1	-1	-1	-1	-1	0	0	0	0	0	0	0	0	0	0	0
AGAP003197	0	0	0	0	0	0	0	0	0	0	0	0	0	0	0	0	0	0	0	-1	-1	-1	-1	0	-1	-1	-1	-1	-1	0	0	-1	-1	-1	-1	-1	-1	-1	-1	0	0	0	0	0	0	0	0	0	0
AGAP003220	0	0	0	0	0	0	0	0	0	0	0	0	0	0	0	0	0	0	0	-1	-1	0	-1	0	-1	-1	-1	0	0	-1	0	-1	0	-1	0	0	-1	-1	-1	0	0	0	0	0	0	0	0	0	0
AGAP003269	0	0	0	0	0	0	0	0	0	0	0	0	0	0	0	0	0	0	0	-1	-1	-1	-1	-1	-1	-1	-1	0	-1	-1	-1	-1	-1	-1	-1	-1	-1	-1	-1	0	0	-1	0	-1	-1	-1	0	-1	-1
AGAP003281	0	0	0	0	0	0	0	0	0	0	0	0	0	0	0	0	0	0	0	-1	-1	-1	-1	-1	-1	-1	-1	-1	-1	-1	-1	-1	-1	-1	-1	-1	-1	-1	0	0	0	0	0	0	0	0	0	0	0
AGAP003288	0	0	0	0	0	0	0	0	0	0	0	0	0	0	0	0	0	0	0	0	-1	-1	-1	-1	0	-1	-1	-1	-1	-1	-1	0	0	0	0	0	-1	0	0	-1	0	-1	-1	-1	0	0	0	-1	-1
AGAP003375	0	0	0	0	0	0	0	0	0	0	0	0	0	0	0	0	0	0	0	0	-1	-1	-1	-1	0	-1	-1	-1	-1	-1	-1	-1	-1	-1	-1	-1	-1	0	0	0	0	0	0	0	0	0	0	0	0
AGAP003381	0	0	0	0	0	0	0	0	0	0	0	0	0	0	0	0	0	0	0	-1	0	-1	0	-1	0	0	-1	-1	0	-1	-1	-1	-1	-1	-1	-1	-1	0	0	0	0	0	0	0	0	0	0	0	0
AGAP003382	0	0	0	0	0	0	0	0	0	0	0	0	0	0	0	0	0	0	0	-1	0	-1	-1	-1	-1	0	-1	-1	0	-1	0	-1	-1	-1	-1	0	-1	-1	-1	0	0	0	0	0	0	0	0	0	0
AGAP003442	0	0	0	0	0	0	0	0	0	0	0	0	0	0	0	0	0	0	0	-1	0	-1	-1	0	-1	-1	0	-1	-1	0	-1	0	-1	-1	-1	0	0	-1	-1	0	0	0	0	0	0	0	0	0	0
AGAP003467	0	0	0	0	0	0	0	0	0	0	0	0	0	0	0	0	0	0	0	-1	0	-1	-1	-1	-1	-1	-1	-1	-1	0	0	0	-1	-1	-1	-1	-1	-1	-1	-1	-1	-1	0	-1	-2	-1	-1	-1	-1
AGAP003496	0	0	0	0	0	0	0	0	0	0	0	0	0	0	0	0	0	0	0	-1	0	-1	-1	0	0	0	-1	0	-1	-1	-1	-1	-1	-1	-1	-1	-1	0	-1	0	0	0	0	0	0	0	0	0	0
AGAP003515	0	0	0	0	0	0	0	0	0	0	0	0	0	0	0	0	0	0	0	-1	-1	-1	-1	-1	-1	-1	-1	-1	0	-1	-1	-1	-1	-1	0	0	-1	0	-1	-1	-1	0	-1	0	-1	0	-1	-1	-1
AGAP003651	0	0	0	0	0	0	0	0	0	0	0	0	0	0	0	0	0	0	0	-1	-1	0	-1	-1	-1	-1	-1	-1	-1	-1	-1	-1	-1	-1	-1	-1	-1	-1	-1	-1	-1	-1	-1	-1	-1	-1	0	-1	-1
AGAP003660	0	0	0	0	0	0	0	0	0	0	0	0	0	0	0	0	0	0	0	-1	-1	-1	-1	0	0	-1	0	-1	-1	-1	0	-1	-1	-1	-1	-1	-1	-1	-1	0	0	0	0	0	0	0	0	0	0
AGAP003670	0	0	0	0	0	0	0	0	0	0	0	0	0	0	0	0	0	0	0	0	-1	-1	-1	-1	-1	0	-1	0	-1	-1	-1	-1	0	0	-1	-1	0	0	-1	0	0	0	0	0	0	0	0	0	0
AGAP003675	0	0	0	0	0	0	0	0	0	0	0	0	0	0	0	0	0	0	0	-1	-1	-1	-1	0	-1	-1	-1	-1	-1	-1	-1	-1	-1	-1	-1	-1	-1	-1	-1	0	-1	0	0	-1	-1	-1	-1	-1	-1
AGAP003684	0	0	0	0	0	0	0	0	0	0	0	0	0	0	0	0	0	0	0	-1	-1	-1	-1	0	0	-1	-1	0	-1	-1	0	-1	-1	-1	-1	-1	-1	-1	0	-1	0	0	-1	-1	0	-1	-1	-1	-1
AGAP003688	0	0	0	0	0	0	0	0	0	0	0	0	0	0	0	0	0	0	0	-1	-1	0	0	-1	-1	0	0	-1	0	-1	0	-1	-1	-1	-1	-1	0	-1	-1	0	0	0	0	0	0	0	0	0	0
AGAP003701	0	0	0	0	0	0	0	0	0	0	0	0	0	0	0	0	0	0	0	0	0	0	0	0	0	-1	0	0	-1	-1	-1	-1	-1	-1	0	-1	-1	-1	-1	-1	0	-1	-1	-1	0	0	-1	0	0
AGAP003728	0	0	0	0	0	0	0	0	0	0	0	0	0	0	0	0	0	0	0	-1	-1	-1	-1	-1	-1	-1	-1	-1	-1	-1	-1	-1	-1	-1	-1	0	-1	-1	-1	0	-1	-1	0	-1	-1	-1	-1	-1	-1
AGAP003730	0	0	0	0	0	0	0	0	0	0	0	0	0	0	0	0	0	0	0	0	0	-1	-1	-1	-1	-1	-1	-1	0	-1	-1	-1	-1	0	-1	-1	0	-1	0	0	0	0	0	0	0	0	0	0	0
AGAP003731	0	0	0	0	0	0	0	0	0	0	0	0	0	0	0	0	0	0	0	-1	-1	-1	-1	-1	-1	-1	-1	-1	0	-1	-1	-1	-1	0	-1	-1	-1	-1	-1	-1	-1	-1	0	-1	-1	-1	-1	-1	-1
AGAP003732	0	0	0	0	0	0	0	0	0	0	0	0	0	0	0	0	0	0	0	-1	-1	-1	-1	-1	-1	-1	-1	-1	0	-1	-1	-1	-1	0	-1	-1	-1	-1	-1	-1	-1	-1	0	-1	-1	-1	-1	-1	-1
AGAP003832	0	0	0	0	0	0	0	0	0	0	0	0	0	0	0	0	0	0	0	-1	-1	-1	-1	-1	0	-1	-1	-1	-1	-1	-1	-1	-1	-1	-1	-1	-1	-1	-1	-1	-1	-1	-1	-1	-1	-1	-1	-1	-1
AGAP003838	0	0	0	0	0	0	0	0	0	0	0	0	0	0	0	0	0	0	0	-1	-1	-1	-1	-1	-1	-1	-1	-1	0	-1	-1	-1	-1	-1	0	-1	-1	-1	-1	-1	0	-1	-1	-1	-1	-1	-1	-1	-1
AGAP003860	0	0	0	0	0	0	0	0	0	0	0	0	0	0	0	0	0	0	0	-1	0	0	-1	0	-1	-1	0	-1	-1	0	0	-1	0	-1	-1	-1	-1	-1	-1	-1	0	0	0	-1	0	-1	-1	-1	-1
AGAP003861	0	0	0	0	0	0	0	0	0	0	0	0	0	0	0	0	0	0	0	-1	0	0	-1	0	-1	0	-1	-1	-1	0	0	-1	0	-1	0	-1	-1	-1	-1	-1	0	0	-1	-1	-1	-1	-1	-1	-1
AGAP003893	0	0	0	0	0	0	0	0	0	0	0	0	0	0	0	0	0	0	0	-1	-1	-1	-1	-1	-1	-1	0	-1	-1	-1	0	-1	-1	-1	-1	-1	-1	-1	-1	0	0	0	0	0	0	0	0	0	0
AGAP003896	0	0	0	0	0	0	0	0	0	0	0	0	0	0	0	0	0	0	0	-1	-1	-1	0	-1	-1	-1	-1	-1	-1	-1	-1	-1	0	0	-1	0	-1	-1	0	-1	0	-1	-1	0	0	-1	0	-1	-1
AGAP004102	0	0	0	0	0	0	0	0	0	0	0	0	0	0	0	0	0	0	0	-1	-1	-1	-1	-1	0	0	-1	-1	-1	-1	-1	-1	0	0	-1	0	-1	-1	-1	0	0	0	0	0	0	0	0	0	0
AGAP004109	0	0	0	0	0	0	0	0	0	0	0	0	0	0	0	0	0	0	0	0	-1	-1	-1	-1	-1	-1	-1	-1	-1	-1	-1	-1	-1	-1	-1	-1	-1	-1	-1	0	0	0	0	0	0	0	0	0	0
AGAP004183	0	0	0	0	0	0	0	0	0	0	0	0	0	0	0	0	0	0	0	-1	-1	-1	-1	0	-1	-2	-1	-1	-1	-1	-1	-1	-2	-1	-1	-1	-1	-1	-1	-1	0	-1	-2	-1	0	-1	-2	-1	-1
AGAP004184	0	0	0	0	0	0	0	0	0	0	0	0	0	0	0	0	0	0	0	0	-1	-1	0	0	-1	-1	0	-1	-1	-1	0	-1	-1	0	-1	-1	-1	-1	-1	-1	0	-1	0	-1	-1	-1	0	0	-1
AGAP004261	0	0	0	0	0	0	0	0	0	0	0	0	0	0	0	0	0	0	0	-1	-1	-1	-1	-1	-1	0	-1	-1	-1	-1	-1	-1	-1	-1	-1	-1	-1	-1	-1	-1	-1	0	-1	-1	-1	-1	-1	-1	-1
AGAP004432	0	0	0	0	0	0	0	0	0	0	0	0	0	0	0	0	0	0	0	-1	-1	0	-1	-1	0	-1	-1	-1	-1	0	-1	-1	-1	-1	-1	0	0	-1	0	-1	-1	0	0	-1	-1	-1	0	0	0
AGAP004441	0	0	0	0	0	0	0	0	0	0	0	0	0	0	0	0	0	0	0	0	0	-1	-1	0	0	0	-1	-1	-1	0	0	-1	0	-1	-1	-1	-1	-1	0	-1	-1	-1	-1	-1	-1	-1	0	-1	-1
AGAP004509	0	0	0	0	0	0	0	0	0	0	0	0	0	0	0	0	0	0	0	-1	-1	-1	0	0	0	0	0	-1	-1	-1	-1	0	-1	0	0	-1	-1	-1	0	0	0	0	0	0	0	0	0	0	0
AGAP004524	0	0	0	0	0	0	0	0	0	0	0	0	0	0	0	0	0	0	0	-1	-1	-1	-1	-1	-1	0	-1	-1	-1	-1	-1	-1	-1	-1	-1	0	-1	-1	-1	0	0	0	0	0	0	0	0	0	0
AGAP004687	0	0	0	0	0	0	0	0	0	0	0	0	0	0	0	0	0	0	0	0	1	1	1	1	0	0	1	0	1	1	0	1	1	1	1	1	1	0	1	0	0	0	0	0	0	0	0	0	0
AGAP004760	0	0	0	0	0	0	0	0	0	0	0	0	0	0	0	0	0	0	0	0	1	1	0	1	0	1	1	1	1	1	1	1	0	0	0	0	0	1	0	0	0	0	0	0	0	0	0	0	0
AGAP004788	0	0	0	0	0	0	0	0	0	0	0	0	0	0	0	0	0	0	0	-1	-1	-1	-1	-1	-1	0	-1	-1	0	-1	0	-1	0	0	0	-1	-1	-1	0	-1	-1	-1	-1	-1	0	-1	-1	0	0
AGAP004789	0	0	0	0	0	0	0	0	0	0	0	0	0	0	0	0	0	0	0	-1	-1	-1	-1	-1	-1	0	-1	-1	0	-1	0	-1	0	0	0	-1	-1	-1	0	-1	-1	-1	-1	-1	0	-1	-1	0	0
AGAP004790	0	0	0	0	0	0	0	0	0	0	0	0	0	0	0	0	0	0	0	-1	-1	-1	-1	-1	-1	0	-1	-1	0	-1	0	-1	0	0	0	-1	-1	-1	0	0	0	0	0	0	0	0	0	0	0
AGAP004979	0	0	0	0	0	0	0	0	0	0	0	0	0	0	0	0	0	0	0	-1	-1	-1	-1	-1	-1	0	-1	0	-1	-1	-1	-1	-1	-1	-1	0	-1	-1	-1	-1	-1	-1	-1	-1	-1	-1	-1	-1	-1
AGAP005022	0	0	0	0	0	0	0	0	0	0	0	0	0	0	0	0	0	0	0	-1	-1	-2	-1	-1	-1	-1	-1	-1	-1	-1	-1	-1	-1	-1	-1	-1	-1	-1	-1	0	0	0	0	0	0	0	0	0	0
AGAP005066	0	0	0	0	0	0	0	0	0	0	0	0	0	0	0	0	0	0	0	0	-1	-1	-1	-1	-1	0	-1	0	0	-1	-1	0	0	-1	0	0	-1	-1	-1	-1	-1	-1	-1	-1	-1	-1	-1	0	-1
AGAP006090	0	0	0	0	0	0	0	0	0	0	0	0	0	0	0	0	0	0	0	0	-1	-1	-1	0	0	0	0	0	-1	0	-1	-1	0	0	-1	-1	-1	-1	0	0	0	0	0	0	0	0	0	0	0
AGAP006199	0	0	0	0	0	0	0	0	0	0	0	0	0	0	0	0	0	0	0	-1	-1	0	-1	-1	-1	-1	-1	-1	0	-1	0	-1	0	0	-1	-1	0	-1	-1	0	-1	-1	0	-1	0	-1	0	0	-1
AGAP006668	0	0	0	0	0	0	0	0	0	0	0	0	0	0	0	0	0	0	0	0	0	0	-1	-1	0	-1	0	-1	-1	-1	0	0	0	-1	0	-1	-1	-1	0	0	0	0	0	0	0	0	0	0	0
AGAP006929	0	0	0	0	0	0	0	0	0	0	0	0	0	0	0	0	0	0	0	1	0	2	0	1	1	2	1	1	2	2	0	1	1	2	1	2	1	1	1	0	0	0	0	0	0	0	0	0	0
AGAP007003	0	0	0	0	0	0	0	0	0	0	0	0	0	0	0	0	0	0	0	2	0	4	1	3	2	4	2	2	4	4	0	1	2	5	2	3	2	2	3	0	0	0	0	0	0	0	0	0	0
AGAP007033	0	0	0	0	0	0	0	0	0	0	0	0	0	0	0	0	0	0	0	0	2	2	2	2	2	2	2	0	2	2	2	2	2	2	2	2	2	2	2	0	0	0	0	0	0	0	0	0	0
AGAP007193	0	0	0	0	0	0	0	0	0	0	0	0	0	0	0	0	0	0	0	-1	-1	-1	0	0	-1	-1	-1	-1	-1	-1	-1	-1	-1	-1	-1	-1	-1	-1	0	0	0	0	0	0	0	0	0	0	0
AGAP007223	0	0	0	0	0	0	0	0	0	0	0	0	0	0	0	0	0	0	0	0	0	2	0	0	0	2	2	1	1	0	2	1	0	1	2	2	3	0	0	0	0	0	0	0	0	0	0	0	0
AGAP007226	0	0	0	0	0	0	0	0	0	0	0	0	0	0	0	0	0	0	0	0	2	2	0	2	0	2	0	1	1	0	0	1	0	1	0	-1	3	0	0	0	0	0	0	0	0	0	0	0	0
AGAP007235	0	0	0	0	0	0	0	0	0	0	0	0	0	0	0	0	0	0	0	-1	-1	0	-1	-1	0	0	0	-1	0	0	0	0	-1	-1	0	-1	0	-1	2	0	0	0	0	0	0	0	0	0	0
AGAP007236	0	0	0	0	0	0	0	0	0	0	0	0	0	0	0	0	0	0	0	-1	-1	0	-1	-1	0	0	0	-1	0	0	0	0	-1	-1	0	-1	0	-1	-1	0	0	0	0	0	0	0	0	0	0
AGAP007276	0	0	0	0	0	0	0	0	0	0	0	0	0	0	0	0	0	0	0	-1	-1	-1	-1	0	0	-1	-1	-1	-1	-1	-1	-1	-1	-1	-1	0	-1	-1	0	0	0	0	0	0	0	0	0	0	0
AGAP007281	0	0	0	0	0	0	0	0	0	0	0	0	0	0	0	0	0	0	0	-1	-1	-1	-1	-1	-1	-1	0	-1	0	-1	-1	0	-1	-1	0	-1	-1	-1	-1	-1	-1	-1	-1	-1	-1	-1	-1	-1	-1
AGAP007282	0	0	0	0	0	0	0	0	0	0	0	0	0	0	0	0	0	0	0	-1	-1	-1	-1	-1	-1	-1	0	-1	0	-1	-1	0	-1	-1	0	-1	-1	-1	-1	-1	-1	-1	-1	-1	-1	-1	-1	-1	-1
AGAP007283	0	0	0	0	0	0	0	0	0	0	0	0	0	0	0	0	0	0	0	-1	-1	-1	0	-1	-1	-1	0	-1	0	-1	-1	0	-1	-1	0	-1	-1	-1	-1	-1	-1	-1	-1	-1	-1	-1	-1	-1	-1
AGAP007303	0	0	0	0	0	0	0	0	0	0	0	0	0	0	0	0	0	0	0	1	0	0	1	0	1	0	1	1	0	1	1	1	0	0	0	1	1	0	0	0	0	0	0	0	0	0	0	0	0
AGAP007401	0	0	0	0	0	0	0	0	0	0	0	0	0	0	0	0	0	0	0	-1	-1	-1	-1	-1	-1	0	-1	0	0	-1	-1	-1	-1	-1	-1	0	-1	-1	-1	0	0	0	0	0	0	0	0	0	0
AGAP007402	0	0	0	0	0	0	0	0	0	0	0	0	0	0	0	0	0	0	0	-1	-1	-1	-1	-1	-1	0	-1	0	0	-1	-1	-1	-1	-1	-1	0	-1	-1	-1	0	0	0	0	0	0	0	0	0	0
AGAP007405	0	0	0	0	0	0	0	0	0	0	0	0	0	0	0	0	0	0	0	-1	-1	-1	-1	-1	-1	-1	-1	-1	-1	0	-1	-1	-1	-1	-1	-1	-1	-1	-1	-1	0	-1	-1	-1	-1	-1	-1	-1	-1
AGAP007462	0	0	0	0	0	0	0	0	0	0	0	0	0	0	0	0	0	0	0	1	2	0	1	3	3	2	3	1	3	2	2	1	1	2	2	2	0	0	0	0	0	1	0	1	1	2	2	0	1
AGAP007463	0	0	0	0	0	0	0	0	0	0	0	0	0	0	0	0	0	0	0	1	2	0	1	3	3	2	3	1	3	2	2	1	1	2	2	2	0	0	0	1	2	1	2	1	1	2	2	3	1
AGAP007467	0	0	0	0	0	0	0	0	0	0	0	0	0	0	0	0	0	0	0	-1	0	0	0	0	0	-1	-1	-1	-1	0	-1	0	-1	0	-1	-1	0	0	-1	0	0	0	0	0	0	0	0	0	0
AGAP007468	0	0	0	0	0	0	0	0	0	0	0	0	0	0	0	0	0	0	0	-1	0	0	0	0	0	-1	-1	-1	-1	0	-1	0	-1	0	-1	-1	0	0	-1	0	0	0	0	0	0	0	0	0	0
AGAP008126	0	0	0	0	0	0	0	0	0	0	0	0	0	0	0	0	0	0	0	-1	-1	-1	-1	0	-1	-1	-1	-1	-1	-1	-1	-1	-1	-1	-1	-1	0	-1	-1	0	0	0	0	0	0	0	0	0	0
AGAP008448	0	0	0	0	0	0	0	0	0	0	0	0	0	0	0	0	0	0	0	-1	-1	-1	-1	0	0	-1	-1	0	-1	-1	-1	0	-1	-1	-1	-1	0	0	-1	-1	0	-1	-1	-1	-1	-1	-1	-1	-1
AGAP008453	0	0	0	0	0	0	0	0	0	0	0	0	0	0	0	0	0	0	0	0	-1	1	-1	1	0	0	2	0	-1	1	1	1	2	1	1	0	0	1	1	-1	2	1	1	1	0	1	0	1	0
AGAP008454	0	0	0	0	0	0	0	0	0	0	0	0	0	0	0	0	0	0	0	0	3	1	3	1	2	3	2	2	3	1	1	1	2	1	1	2	0	1	1	2	2	1	1	1	3	1	2	1	2
AGAP008510	0	0	0	0	0	0	0	0	0	0	0	0	0	0	0	0	0	0	0	-1	-1	-1	-1	-1	-1	-1	-1	-1	-1	-1	-1	-1	-1	0	-1	-1	-1	-1	-1	-1	0	-1	-1	-1	-1	-1	-1	-1	0
AGAP008582	0	0	0	0	0	0	0	0	0	0	0	0	0	0	0	0	0	0	0	1	1	0	2	0	2	1	1	1	1	0	2	1	0	0	1	1	0	0	1	0	0	0	0	0	0	0	0	0	0
AGAP009218	0	0	0	0	0	0	0	0	0	0	0	0	0	0	0	0	0	0	0	-1	0	1	0	0	-1	1	0	0	1	-1	0	0	-1	-1	-1	-1	0	0	0	0	0	0	0	0	0	0	0	0	0
AGAP009251	0	0	0	0	0	0	0	0	0	0	0	0	0	0	0	0	0	0	0	-1	0	0	0	0	-1	-1	-1	1	-1	0	-1	-1	0	-1	-1	-1	-1	-1	-1	0	0	0	0	0	0	0	0	0	0
AGAP009254	0	0	0	0	0	0	0	0	0	0	0	0	0	0	0	0	0	0	0	1	1	1	2	3	1	2	1	1	1	1	1	0	1	1	0	1	1	2	1	0	1	0	1	1	0	0	2	0	1
AGAP009306	0	0	0	0	0	0	0	0	0	0	0	0	0	0	0	0	0	0	0	-1	-1	0	0	0	0	-1	-1	0	0	0	-1	-1	-1	-1	0	0	-1	0	-1	0	0	0	0	0	0	0	0	0	0
AGAP009308	0	0	0	0	0	0	0	0	0	0	0	0	0	0	0	0	0	0	0	0	-1	-1	-1	-1	-1	-1	0	-1	-1	-1	-1	0	-1	0	-1	-1	-1	-1	-1	0	0	0	0	0	0	0	0	0	0
AGAP009354	0	0	0	0	0	0	0	0	0	0	0	0	0	0	0	0	0	0	0	-1	-1	-1	-1	-1	-1	-1	-1	-1	-1	-1	-1	-1	-1	-1	-1	-1	-1	-1	0	0	0	0	0	0	0	0	0	0	0
AGAP009355	0	0	0	0	0	0	0	0	0	0	0	0	0	0	0	0	0	0	0	-1	-1	-1	-1	-1	-1	-1	-1	-1	-1	-1	-1	-1	-1	-1	-1	-1	-1	-1	0	0	0	0	0	0	0	0	0	0	0
AGAP009358	0	0	0	0	0	0	0	0	0	0	0	0	0	0	0	0	0	0	0	0	-1	-1	0	0	-1	-1	-1	-1	-1	0	0	0	-1	0	0	-1	0	-1	0	-1	0	0	-1	-1	-1	-1	-1	-1	-1
AGAP009375	0	0	0	0	0	0	0	0	0	0	0	0	0	0	0	0	0	0	0	-1	-1	-1	-1	-1	-1	-1	-1	-1	0	-1	-1	-1	-1	-1	-1	-1	0	-1	-1	-1	-1	-1	-1	-1	-1	-1	-1	-1	-1
AGAP009382	0	0	0	0	0	0	0	0	0	0	0	0	0	0	0	0	0	0	0	0	-1	-1	-1	-1	0	0	-1	0	-1	-1	-1	-1	-1	-1	-1	-1	-1	-1	-1	0	0	0	0	0	0	0	0	0	0
AGAP009404	0	0	0	0	0	0	0	0	0	0	0	0	0	0	0	0	0	0	0	2	0	0	1	0	1	0	2	0	0	1	2	1	1	2	0	2	0	0	1	0	0	0	0	0	0	0	0	0	0
AGAP009466	0	0	0	0	0	0	0	0	0	0	0	0	0	0	0	0	0	0	0	-1	-1	-1	-1	-1	-1	-1	-1	0	-1	-1	-1	-1	-1	-1	-1	-1	-1	-1	-1	-1	0	-1	0	0	-1	0	-1	0	-1
AGAP009639	0	0	0	0	0	0	0	0	0	0	0	0	0	0	0	0	0	0	0	-1	-1	-1	-1	-1	-1	-1	-1	-1	-1	-1	-1	-1	-1	-1	-1	0	-1	-1	-1	0	0	0	0	0	0	0	0	0	0
AGAP009669	0	0	0	0	0	0	0	0	0	0	0	0	0	0	0	0	0	0	0	-1	-1	0	-1	1	4	0	1	-1	10	-1	-1	-1	-1	-1	0	-1	-1	-1	-1	1	0	1	1	0	0	0	1	0	1
AGAP009710	0	0	0	0	0	0	0	0	0	0	0	0	0	0	0	0	0	0	0	0	-1	-1	-2	0	-1	0	0	-1	0	-1	-1	-1	-1	1	-1	-1	-1	-1	0	-1	-1	-1	-1	0	-1	-1	0	-1	0
AGAP009715	0	0	0	0	0	0	0	0	0	0	0	0	0	0	0	0	0	0	0	-1	-1	-1	-1	-1	-1	-1	-1	0	-1	-1	-1	0	-1	-1	-1	-1	-1	-1	-1	0	-1	-1	-1	-1	0	-1	-1	-1	0
AGAP009719	0	0	0	0	0	0	0	0	0	0	0	0	0	0	0	0	0	0	0	1	-1	1	-1	1	-1	0	1	0	0	-1	1	-1	1	0	-1	0	1	-1	0	0	0	0	0	0	0	0	0	0	0
AGAP009873	0	0	0	0	0	0	0	0	0	0	0	0	0	0	0	0	0	0	0	-1	-1	-1	-1	-1	-1	-1	-1	-1	-1	-1	-1	-1	-1	-1	-1	-1	0	-1	-1	0	-1	-1	-1	-1	-1	-1	-1	-1	-1
AGAP009878	0	0	0	0	0	0	0	0	0	0	0	0	0	0	0	0	0	0	0	-1	-1	-1	-1	-1	0	-1	-1	0	-1	-1	-1	0	-1	-1	-1	-1	-1	-1	-1	-1	0	0	-1	-1	-1	-1	-1	0	-1
AGAP009879	0	0	0	0	0	0	0	0	0	0	0	0	0	0	0	0	0	0	0	0	-1	0	-1	0	-1	-1	-1	-1	-1	0	-1	-1	-1	-1	-1	-1	0	-1	-1	0	0	0	0	0	0	0	0	0	0
AGAP009891	0	0	0	0	0	0	0	0	0	0	0	0	0	0	0	0	0	0	0	-1	-1	-1	-1	-1	-1	-1	-1	-1	-1	-1	-1	-1	-1	-1	-1	-1	-1	-1	0	-1	-1	-1	-1	0	-1	-1	-1	-1	-1
AGAP009972	0	0	0	0	0	0	0	0	0	0	0	0	0	0	0	0	0	0	0	0	-1	-1	-1	0	0	0	-1	0	-1	-1	-1	-1	-1	0	0	0	0	-1	0	0	0	0	0	0	0	0	0	0	0
AGAP010015	0	0	0	0	0	0	0	0	0	0	0	0	0	0	0	0	0	0	0	-1	0	-1	-1	-1	0	-1	0	-1	-1	-1	0	0	0	-1	-1	0	-1	0	-1	0	0	0	0	0	0	0	0	0	0
AGAP010043	0	0	0	0	0	0	0	0	0	0	0	0	0	0	0	0	0	0	0	-1	-1	0	-1	0	-1	0	-1	0	-1	-1	-1	0	-1	0	-1	-1	-1	-1	0	-1	-1	-1	-1	0	-1	-1	-1	-1	-1
AGAP010066	0	0	0	0	0	0	0	0	0	0	0	0	0	0	0	0	0	0	0	-1	0	0	-1	0	0	-1	0	-1	0	0	-1	-1	-1	-1	0	0	-1	0	-1	-1	-1	-1	0	-1	-1	-1	-1	-1	-1
AGAP010125	0	0	0	0	0	0	0	0	0	0	0	0	0	0	0	0	0	0	0	-1	-1	0	-1	-1	-1	-1	-1	-1	0	-1	-1	-1	0	0	-1	-1	0	-1	-1	0	0	0	0	0	0	0	0	0	0
AGAP010126	0	0	0	0	0	0	0	0	0	0	0	0	0	0	0	0	0	0	0	-1	-1	0	-1	-1	-1	0	-1	-1	0	-1	-1	-1	0	0	-1	-1	0	-1	-1	0	0	0	0	0	0	0	0	0	0
AGAP010136	0	0	0	0	0	0	0	0	0	0	0	0	0	0	0	0	0	0	0	-1	-1	0	0	0	-1	-1	0	-1	-1	0	-1	0	-1	-1	-1	-1	-1	0	-1	0	0	0	0	0	0	0	0	0	0
AGAP010140	0	0	0	0	0	0	0	0	0	0	0	0	0	0	0	0	0	0	0	-1	0	-1	-1	-1	0	-1	-1	-1	-1	0	-1	-1	-1	-1	0	-1	-1	0	-1	-1	0	-1	-1	0	-1	-1	-1	-1	-1
AGAP010155	0	0	0	0	0	0	0	0	0	0	0	0	0	0	0	0	0	0	0	-1	0	-1	-1	-1	0	0	-1	-1	-1	-1	0	-1	-1	0	0	-1	-1	-1	-1	-1	-1	-1	-1	-1	-1	-1	-1	-1	-1
AGAP010169	0	0	0	0	0	0	0	0	0	0	0	0	0	0	0	0	0	0	0	-1	-1	-1	-1	-1	-1	-1	-1	-1	-1	-1	-1	-1	-1	-1	-1	-1	-1	-2	-1	-1	-1	-1	-1	-1	-1	-1	-1	-1	-1
AGAP010227	0	0	0	0	0	0	0	0	0	0	0	0	0	0	0	0	0	0	0	-1	-1	-1	-1	-1	-2	-1	-1	-1	-1	-1	-1	-1	-1	-1	-1	-1	-1	-1	-1	-1	0	-1	0	-1	0	-1	0	0	-1
AGAP010263	0	0	0	0	0	0	0	0	0	0	0	0	0	0	0	0	0	0	0	0	-1	-1	0	-1	0	-1	0	-1	-1	-1	0	-1	-1	-1	-1	-1	-1	0	-1	0	-1	-1	0	-1	0	-1	0	-1	-1
AGAP010287	0	0	0	0	0	0	0	0	0	0	0	0	0	0	0	0	0	0	0	0	0	-1	-1	0	-1	-1	-1	-1	0	0	-1	-1	0	0	0	-1	-1	-1	0	0	0	0	0	0	0	0	0	0	0
AGAP010301	0	0	0	0	0	0	0	0	0	0	0	0	0	0	0	0	0	0	0	0	0	1	0	4	0	3	3	3	3	0	2	0	1	0	0	1	3	0	0	0	0	0	0	0	0	0	0	0	0
AGAP010309	0	0	0	0	0	0	0	0	0	0	0	0	0	0	0	0	0	0	0	-1	-1	-1	-1	-1	-1	-1	-1	-1	-1	-1	-1	-1	2	-1	-1	-1	2	-1	-1	-1	-1	1	1	0	-1	1	1	1	-1
AGAP010602	0	0	0	0	0	0	0	0	0	0	0	0	0	0	0	0	0	0	0	-1	-1	-1	-1	-1	-2	-1	-2	-1	-1	-1	-2	-1	-1	-1	-2	-1	-1	-2	-1	-1	-1	-1	-1	-1	-1	-1	-2	-2	-1
AGAP010603	0	0	0	0	0	0	0	0	0	0	0	0	0	0	0	0	0	0	0	-2	-1	-1	-1	-1	-1	-1	-2	-1	-1	-1	-2	-1	-1	-1	-2	-1	-1	-1	-1	-1	-1	-1	-1	-1	-1	-1	-1	-2	-1
AGAP010705	0	0	0	0	0	0	0	0	0	0	0	0	0	0	0	0	0	0	0	0	-1	0	-1	-1	-1	-1	0	0	-1	-1	0	0	0	0	-1	-1	0	0	-1	0	0	-1	0	-1	-1	-1	-1	-1	-1
AGAP010755	0	0	0	0	0	0	0	0	0	0	0	0	0	0	0	0	0	0	0	0	-1	0	-1	-1	-1	0	-1	0	-1	0	0	0	-1	0	-1	0	-1	-1	0	0	0	0	0	0	0	0	0	0	0
AGAP010756	0	0	0	0	0	0	0	0	0	0	0	0	0	0	0	0	0	0	0	-1	-1	-1	-1	-1	-1	0	-1	0	-1	-1	0	-1	-1	0	-1	-1	-1	-1	0	-1	-1	-1	-1	-1	0	-1	-1	-1	-1
AGAP010761	0	0	0	0	0	0	0	0	0	0	0	0	0	0	0	0	0	0	0	-1	-2	0	-1	0	-2	0	-2	-1	0	-1	-1	-2	-1	-1	-1	-1	0	-2	-1	0	0	0	0	0	0	0	0	0	0
AGAP010763	0	0	0	0	0	0	0	0	0	0	0	0	0	0	0	0	0	0	0	-1	-2	0	-1	0	-2	0	-2	-1	0	-1	-1	-2	-1	-1	-1	-1	0	-2	-1	0	0	0	0	0	0	0	0	0	0
AGAP010798	0	0	0	0	0	0	0	0	0	0	0	0	0	0	0	0	0	0	0	-1	-1	-1	-1	0	-1	0	-1	-1	-1	0	-1	0	0	-1	0	0	-1	-1	-1	-1	-1	0	-1	-1	0	0	-1	-1	0
AGAP010799	0	0	0	0	0	0	0	0	0	0	0	0	0	0	0	0	0	0	0	-1	0	-1	-1	-1	-1	0	-1	-1	-1	0	-1	-1	-1	0	-1	0	-1	-1	0	-1	-1	-1	-1	-1	-1	-1	-1	-1	0
AGAP010804	0	0	0	0	0	0	0	0	0	0	0	0	0	0	0	0	0	0	0	-1	-1	0	-1	0	-1	-1	-1	-1	0	0	-1	-1	-1	0	-1	-1	0	-1	-1	-1	0	-2	-1	-1	-1	-1	-1	-2	-1
AGAP010810	0	0	0	0	0	0	0	0	0	0	0	0	0	0	0	0	0	0	0	-1	-1	-1	-1	-1	0	-1	-1	-1	-1	0	-1	0	-1	-1	-1	-1	-1	0	-1	-1	-1	-1	-1	-1	-1	-1	-1	-1	-1
AGAP010815	0	0	0	0	0	0	0	0	0	0	0	0	0	0	0	0	0	0	0	0	1	1	2	0	2	2	1	1	2	2	1	2	1	1	1	0	1	1	1	1	1	1	2	2	1	1	0	0	1
AGAP010829	0	0	0	0	0	0	0	0	0	0	0	0	0	0	0	0	0	0	0	0	-1	0	-1	0	-1	-1	-1	-1	-1	0	-1	-1	0	0	-1	-1	0	0	-1	-1	-1	-1	0	1	-1	-1	-1	-1	-1
AGAP010830	0	0	0	0	0	0	0	0	0	0	0	0	0	0	0	0	0	0	0	0	-1	0	1	-1	0	-1	-1	-1	-1	-1	-1	-1	-1	-1	0	-1	0	1	-1	0	0	0	0	0	0	0	0	0	0
AGAP010832	0	0	0	0	0	0	0	0	0	0	0	0	0	0	0	0	0	0	0	-1	-1	-1	-1	-1	-1	-1	-1	-1	-1	-1	-1	-1	-1	-1	-1	-1	-1	0	-1	-1	0	0	-1	-1	-1	0	0	0	-1
AGAP010904	0	0	0	0	0	0	0	0	0	0	0	0	0	0	0	0	0	0	0	0	0	0	3	1	0	1	1	1	1	0	2	0	2	2	-1	1	2	0	1	1	0	1	1	2	0	0	0	1	0
AGAP010905	0	0	0	0	0	0	0	0	0	0	0	0	0	0	0	0	0	0	0	0	0	0	0	1	0	1	1	1	1	0	2	0	2	2	-1	1	2	0	1	0	0	0	0	0	0	0	0	0	0
AGAP010906	0	0	0	0	0	0	0	0	0	0	0	0	0	0	0	0	0	0	0	2	0	2	0	1	0	1	1	1	1	0	0	0	2	2	0	1	2	0	1	0	0	0	0	0	0	0	0	0	0
AGAP010907	0	0	0	0	0	0	0	0	0	0	0	0	0	0	0	0	0	0	0	2	0	2	0	1	0	3	1	3	3	0	4	0	2	4	0	1	2	0	1	1	3	1	3	2	2	1	1	1	2
AGAP010955	0	0	0	0	0	0	0	0	0	0	0	0	0	0	0	0	0	0	0	-1	-1	-1	-1	0	-1	-1	-1	-1	-1	-1	-1	-1	-1	-1	-1	-1	-1	-1	-1	0	0	0	0	0	0	0	0	0	0
AGAP011002	0	0	0	0	0	0	0	0	0	0	0	0	0	0	0	0	0	0	0	-1	-1	-1	-2	0	-2	-2	0	0	-1	-2	-1	-1	1	0	-1	0	0	-2	-1	0	0	0	0	0	0	0	0	0	0
AGAP011003	0	0	0	0	0	0	0	0	0	0	0	0	0	0	0	0	0	0	0	-1	-1	-1	-1	0	-1	-1	0	0	-1	-1	-1	-1	1	0	-1	0	0	-1	-1	0	0	0	0	0	0	0	0	0	0
AGAP011011	0	0	0	0	0	0	0	0	0	0	0	0	0	0	0	0	0	0	0	-1	0	-1	-1	0	-1	-1	-1	-1	-1	-1	0	0	-1	-1	-1	0	0	-1	0	0	0	-1	-1	-2	-1	-1	-1	0	-1
AGAP011013	0	0	0	0	0	0	0	0	0	0	0	0	0	0	0	0	0	0	0	-1	-1	-1	-1	-1	-1	-1	-1	-1	0	0	-1	-1	-1	-1	-1	-1	-1	-1	-1	0	-1	-1	-1	-1	-1	-1	-1	-1	-1
AGAP011014	0	0	0	0	0	0	0	0	0	0	0	0	0	0	0	0	0	0	0	-1	-1	-1	-1	-1	-1	-1	-1	-1	0	0	-1	-1	-1	-1	-1	0	-1	-1	-1	0	-1	-1	-1	0	-1	-1	-1	-1	-1
AGAP011041	0	0	0	0	0	0	0	0	0	0	0	0	0	0	0	0	0	0	0	-1	-1	-1	-1	0	-1	-1	-1	-1	-1	0	0	-1	0	-1	-1	0	-1	-1	-1	-1	0	-1	-1	-1	-1	-1	-1	-1	-1
AGAP011049	0	0	0	0	0	0	0	0	0	0	0	0	0	0	0	0	0	0	0	-1	-1	-1	0	-1	-1	-1	-1	-1	-1	-1	-1	-1	-1	-1	-1	-1	-1	-1	-1	0	0	0	0	0	0	0	0	0	0
AGAP011053	0	0	0	0	0	0	0	0	0	0	0	0	0	0	0	0	0	0	0	-1	-1	-1	-1	-1	-1	-1	-1	-1	-1	-1	0	-1	-1	-1	-1	-1	-1	-1	-1	0	-1	-1	-1	-1	-1	-1	0	-1	-1
AGAP011065	0	0	0	0	0	0	0	0	0	0	0	0	0	0	0	0	0	0	0	-1	-1	-1	-1	0	-1	-1	-1	-1	-1	-1	-1	-1	-1	-1	-1	-1	-1	-1	-1	0	0	0	0	0	0	0	0	0	0
AGAP011080	0	0	0	0	0	0	0	0	0	0	0	0	0	0	0	0	0	0	0	-1	-1	-1	-1	-1	0	-1	0	0	0	0	-1	-1	-1	-1	0	0	0	-1	0	0	0	0	0	0	0	0	0	0	0
AGAP011150	0	0	0	0	0	0	0	0	0	0	0	0	0	0	0	0	0	0	0	-1	-1	-1	-1	0	-1	-1	0	-1	-1	0	-1	-1	-1	0	-1	-1	-1	0	0	0	0	0	0	0	0	0	0	0	0
AGAP011270	0	0	0	0	0	0	0	0	0	0	0	0	0	0	0	0	0	0	0	-1	-1	0	-1	-1	-1	-1	-1	0	-1	-1	-1	0	-1	0	-1	0	0	-1	0	0	0	0	0	0	0	0	0	0	0
AGAP011276	0	0	0	0	0	0	0	0	0	0	0	0	0	0	0	0	0	0	0	1	1	0	1	2	2	1	1	-1	0	2	0	0	1	-1	1	0	0	1	0	0	0	0	0	0	0	0	0	0	0
AGAP011383	0	0	0	0	0	0	0	0	0	0	0	0	0	0	0	0	0	0	0	-1	-1	-1	-1	-1	-1	-1	-1	-1	-1	-1	-1	-1	-1	-1	-1	-1	-1	-1	0	0	0	0	0	0	0	0	0	0	0
AGAP011389	0	0	0	0	0	0	0	0	0	0	0	0	0	0	0	0	0	0	0	1	3	3	3	1	2	2	0	0	2	1	-1	2	3	1	2	2	2	-1	3	0	1	0	1	1	1	-1	1	0	0
AGAP011390	0	0	0	0	0	0	0	0	0	0	0	0	0	0	0	0	0	0	0	1	2	1	2	1	2	1	1	1	1	1	0	2	2	1	1	2	2	0	2	1	1	0	2	1	1	0	1	1	1
AGAP011431	0	0	0	0	0	0	0	0	0	0	0	0	0	0	0	0	0	0	0	-2	-2	-2	-2	-1	-2	-1	-1	-1	-1	-1	-1	-2	-2	-1	-1	-2	-2	-1	-2	0	0	0	0	0	0	0	0	0	0
AGAP011531	0	0	0	0	0	0	0	0	0	0	0	0	0	0	0	0	0	0	0	-1	-1	-1	-1	-1	0	0	-1	-1	-1	-1	-1	-1	-1	-1	-1	-1	-1	-1	-1	0	0	0	0	-1	-1	-1	-1	-1	-1
AGAP011536	0	0	0	0	0	0	0	0	0	0	0	0	0	0	0	0	0	0	0	-1	-1	-1	-1	-1	-1	-1	-1	-1	-1	-1	-1	-1	0	-1	-1	-1	-1	-1	0	0	0	0	0	0	0	0	0	0	0
AGAP012003	0	0	0	0	0	0	0	0	0	0	0	0	0	0	0	0	0	0	0	0	-1	-1	-1	-1	-1	-1	-1	-1	-1	-1	-1	-1	-1	-1	0	-1	-1	-1	-1	-1	-1	-1	-1	-1	-1	-1	-1	-1	-1
AGAP012065	0	0	0	0	0	0	0	0	0	0	0	0	0	0	0	0	0	0	0	-1	-1	-1	-1	-1	-1	-1	0	-1	-1	-1	-1	-1	-1	-1	-1	-1	-1	0	0	-1	-1	-1	-1	-1	-1	-1	-1	-1	-1
AGAP012126	0	0	0	0	0	0	0	0	0	0	0	0	0	0	0	0	0	0	0	-1	-1	-1	-1	-1	-1	-1	-1	-1	-1	-1	0	-1	-1	0	-1	-1	-1	-1	0	0	0	0	0	0	0	0	0	0	0
AGAP012131	0	0	0	0	0	0	0	0	0	0	0	0	0	0	0	0	0	0	0	-1	-1	-1	-1	-1	-1	-1	0	-1	-1	-1	0	0	-1	-1	-1	-1	0	-1	-1	-1	-1	-1	-1	-1	-1	-1	-1	-1	-1
AGAP012148	0	0	0	0	0	0	0	0	0	0	0	0	0	0	0	0	0	0	0	0	-1	-1	-1	-1	-1	-1	-1	-1	-1	-1	-1	-1	-1	-1	-1	-1	-1	-1	-1	-1	-1	-1	-1	-1	-1	-1	-1	-1	-1
AGAP012161	0	0	0	0	0	0	0	0	0	0	0	0	0	0	0	0	0	0	0	-1	-1	-1	-1	0	-1	-1	-1	-1	-1	0	-1	-1	-1	-1	-1	-1	-1	-1	-1	0	0	0	0	0	0	0	0	0	0
AGAP012192	0	0	0	0	0	0	0	0	0	0	0	0	0	0	0	0	0	0	0	-1	0	-1	-1	-1	-1	-1	0	-1	-1	-1	-1	-1	-1	-1	-1	-1	-1	-1	0	0	0	0	0	0	0	0	0	0	0
AGAP012221	0	0	0	0	0	0	0	0	0	0	0	0	0	0	0	0	0	0	0	-1	-1	-1	-1	-1	-1	-1	-1	-1	-1	0	-1	-1	-1	-1	-1	-1	-1	-1	-1	0	0	0	0	0	0	0	0	0	0
AGAP012316	0	0	0	0	0	0	0	0	0	0	0	0	0	0	0	0	0	0	0	0	-1	0	0	-1	-1	0	-1	-1	-1	-1	-1	-1	0	0	0	0	-1	-1	-1	0	0	0	0	0	0	0	0	0	0
AGAP012346	0	0	0	0	0	0	0	0	0	0	0	0	0	0	0	0	0	0	0	-1	0	-1	-1	-1	-1	-1	-1	-1	0	-1	0	-1	0	-1	0	0	-1	-1	0	0	0	0	0	0	0	0	0	0	0
AGAP012995	0	0	0	0	0	0	0	0	0	0	0	0	0	0	0	0	0	0	0	-1	0	-1	-1	-1	-1	-1	-1	-1	0	-1	-1	-1	-1	0	-1	-1	-1	-1	-1	0	0	0	0	0	0	0	0	0	0
AGAP012998	0	0	0	0	0	0	0	0	0	0	0	0	0	0	0	0	0	0	0	0	0	1	1	1	1	2	1	3	1	-1	0	0	0	0	1	1	1	1	1	-1	-1	-1	-1	-1	-1	0	-1	-1	-1
AGAP013098	0	0	0	0	0	0	0	0	0	0	0	0	0	0	0	0	0	0	0	1	0	-1	1	0	0	0	0	0	1	-1	0	-1	1	-1	0	1	0	2	1	0	0	0	0	0	0	0	0	0	0
AGAP013104	0	0	0	0	0	0	0	0	0	0	0	0	0	0	0	0	0	0	0	1	1	1	1	1	1	0	1	1	1	1	1	1	0	1	1	1	1	1	1	-1	-1	-1	-1	-1	-1	-1	-1	-1	-1
AGAP013110	0	0	0	0	0	0	0	0	0	0	0	0	0	0	0	0	0	0	0	1	0	2	0	1	0	1	1	1	0	1	1	0	1	0	1	0	2	1	0	0	0	0	0	0	0	0	0	0	0
AGAP013126	0	0	0	0	0	0	0	0	0	0	0	0	0	0	0	0	0	0	0	1	0	0	1	1	1	1	1	1	0	1	0	1	0	0	1	1	0	1	0	0	0	0	0	0	0	0	0	0	0
AGAP013128	0	0	0	0	0	0	0	0	0	0	0	0	0	0	0	0	0	0	0	2	2	3	2	2	3	2	1	1	3	2	1	2	2	2	2	3	1	3	2	0	0	0	0	0	0	0	0	0	0
AGAP013175	0	0	0	0	0	0	0	0	0	0	0	0	0	0	0	0	0	0	0	4	3	3	3	3	3	2	4	2	2	3	3	3	3	4	3	3	3	3	2	2	2	2	2	2	2	2	3	2	2
AGAP013211	0	0	0	0	0	0	0	0	0	0	0	0	0	0	0	0	0	0	0	0	-1	-1	-1	-1	-1	-1	-1	-1	-1	-1	-1	-1	0	0	0	-1	-1	-1	0	-1	-1	-1	-1	-1	0	-1	-1	-1	0
AGAP013235	0	0	0	0	0	0	0	0	0	0	0	0	0	0	0	0	0	0	0	1	1	0	0	0	1	1	0	1	0	1	1	0	0	1	0	1	0	1	1	-1	-1	-1	-1	-1	-1	-1	-1	-1	-1
AGAP013274	0	0	0	0	0	0	0	0	0	0	0	0	0	0	0	0	0	0	0	0	-1	-1	-1	0	0	-1	0	0	-1	-1	0	0	-1	-1	0	-1	-1	0	-1	-1	-1	-1	-1	0	-2	-1	0	-1	-1
AGAP013306	0	0	0	0	0	0	0	0	0	0	0	0	0	0	0	0	0	0	0	1	1	1	1	1	1	1	1	1	1	1	1	1	1	1	0	1	1	0	1	-1	1	-1	-1	0	-1	-1	0	-1	-1
AGAP013308	0	0	0	0	0	0	0	0	0	0	0	0	0	0	0	0	0	0	0	-1	-1	-1	-1	-1	-1	-1	-1	-1	0	-1	-1	-1	-1	-1	-1	-1	-1	-1	-1	0	0	0	0	0	0	0	0	0	0
AGAP013319	0	0	0	0	0	0	0	0	0	0	0	0	0	0	0	0	0	0	0	1	2	2	1	2	1	1	1	2	2	2	2	2	2	1	2	2	1	2	2	0	0	0	0	0	0	0	0	0	0
AGAP013366	0	0	0	0	0	0	0	0	0	0	0	0	0	0	0	0	0	0	0	-1	-1	-1	-1	-1	-1	-1	-1	-1	-1	-1	-1	-1	-1	-1	-1	-1	0	-1	-1	0	0	0	0	0	0	0	0	0	0
AGAP013400	0	0	0	0	0	0	0	0	0	0	0	0	0	0	0	0	0	0	0	-1	-1	-1	-1	-1	0	0	-1	-1	-1	-1	-1	-1	-1	-1	-1	-1	-1	0	-1	-1	-1	-1	-1	-1	0	0	-1	-1	-1
AGAP013439	0	0	0	0	0	0	0	0	0	0	0	0	0	0	0	0	0	0	0	-1	-1	-1	-1	-1	0	-1	-1	-1	-1	-1	-1	-1	-1	-1	-1	-1	-1	-1	-1	-1	-1	-1	-1	-1	-1	-1	-1	0	-1
AGAP013484	0	0	0	0	0	0	0	0	0	0	0	0	0	0	0	0	0	0	0	1	0	2	0	1	0	1	1	1	0	3	1	0	1	0	1	0	2	1	0	0	0	0	0	0	0	0	0	0	0
AGAP013487	0	0	0	0	0	0	0	0	0	0	0	0	0	0	0	0	0	0	0	-1	-1	-1	-1	0	-1	-1	-1	-1	-1	-1	-1	-1	-1	-1	-1	-1	-1	-1	-1	-1	0	-1	-1	-1	-1	-1	-1	-1	0
AGAP013714	0	0	0	0	0	0	0	0	0	0	0	0	0	0	0	0	0	0	0	-1	-1	-1	-1	0	-1	-1	-1	-1	-1	-1	-1	-1	-1	-1	-1	-1	-1	-1	-1	-1	0	-1	-1	-1	-1	-1	-1	-1	-1
AGAP013718	0	0	0	0	0	0	0	0	0	0	0	0	0	0	0	0	0	0	0	-1	-1	-1	-1	-1	-1	-1	-1	0	-1	-1	-1	-1	-1	-1	-1	-1	-1	-1	-1	-1	0	-1	-1	-1	-1	-1	-1	-1	-1
AGAP013720	0	0	0	0	0	0	0	0	0	0	0	0	0	0	0	0	0	0	0	0	-1	-1	-1	0	-1	-1	0	0	0	-1	-1	0	-1	-1	-1	-1	0	0	-1	0	0	0	0	0	0	0	0	0	0
AGAP013723	0	0	0	0	0	0	0	0	0	0	0	0	0	0	0	0	0	0	0	-1	-1	-1	-1	0	-1	-1	-1	-1	0	-1	-1	-1	-1	-1	-1	-1	-1	-1	-1	0	0	0	0	0	0	0	0	0	0
AGAP013762	0	0	0	0	0	0	0	0	0	0	0	0	0	0	0	0	0	0	0	-1	-1	-1	-1	-1	-1	-1	-1	0	-1	-1	-1	-1	-1	-1	-1	-1	-1	-1	-1	0	0	0	0	0	0	0	0	0	0
AGAP013776	0	0	0	0	0	0	0	0	0	0	0	0	0	0	0	0	0	0	0	-1	-1	-2	0	0	-1	-1	0	-1	-1	0	0	0	-1	-1	0	-1	0	-1	0	0	0	0	0	-1	-1	-1	-1	-1	0
AGAP027986	0	0	0	0	0	0	0	0	0	0	0	0	0	0	0	0	0	0	0	1	1	0	1	1	1	-1	1	1	-1	1	0	1	0	1	0	0	1	1	1	1	0	0	1	0	1	0	0	0	1
AGAP028008	0	0	0	0	0	0	0	0	0	0	0	0	0	0	0	0	0	0	0	1	-1	-1	1	1	-1	0	0	2	0	0	0	0	-1	0	0	1	0	-1	0	0	0	0	0	0	0	0	0	0	0
AGAP028075	0	0	0	0	0	0	0	0	0	0	0	0	0	0	0	0	0	0	0	-1	-1	-1	-1	-1	-1	-1	-2	-1	-1	-1	-2	-1	-1	-1	-1	-1	-2	-2	-2	-1	-1	-1	-1	0	-1	-1	-1	-1	0
AGAP028102	0	0	0	0	0	0	0	0	0	0	0	0	0	0	0	0	0	0	0	-1	-1	-2	-1	-1	-1	-1	-2	-1	-1	-1	-2	-1	-1	-1	-1	-1	-2	-2	-2	-2	-1	-1	-1	-1	-1	-1	-1	-2	-1
AGAP028108	0	0	0	0	0	0	0	0	0	0	0	0	0	0	0	0	0	0	0	-1	-1	-1	-1	-1	-1	-1	0	-1	-1	-1	-1	-1	-1	-1	-1	-1	-1	-1	-1	0	0	0	0	0	0	0	0	0	0
AGAP028112	0	0	0	0	0	0	0	0	0	0	0	0	0	0	0	0	0	0	0	0	0	0	0	-1	0	0	-1	-1	0	-1	0	-1	-1	0	-1	-1	-1	0	-1	0	0	0	0	0	0	0	0	0	0
AGAP028133	0	0	0	0	0	0	0	0	0	0	0	0	0	0	0	0	0	0	0	0	-1	-1	0	0	-1	-1	-1	-1	-1	-1	-1	-1	-1	-1	-1	-1	-1	-1	-1	-1	0	-1	0	-1	0	-1	-1	-1	-1
AGAP028158	0	0	0	0	0	0	0	0	0	0	0	0	0	0	0	0	0	0	0	-1	-1	-1	-1	0	-1	-1	-1	-1	-1	-1	-1	0	-1	-1	-1	-1	-1	-1	-1	0	0	0	0	0	0	0	0	0	0
AGAP028179	0	0	0	0	0	0	0	0	0	0	0	0	0	0	0	0	0	0	0	-1	-1	0	0	0	-1	-1	-1	1	-1	0	-1	-1	0	-1	-1	-1	-1	-1	-1	-1	1	-1	-1	-1	-1	-1	-1	-1	-1
AGAP028229	0	0	0	0	0	0	0	0	0	0	0	0	0	0	0	0	0	0	0	-1	-1	-1	-1	-1	0	-1	-1	-1	-1	-1	-1	-1	-1	-1	-1	-1	-1	-1	-1	-1	-1	0	-1	1	-1	0	-1	-1	-1
AGAP028493	0	0	0	0	0	0	0	0	0	0	0	0	0	0	0	0	0	0	0	1	1	2	1	1	-1	1	1	2	-1	2	0	1	2	2	2	1	-1	2	1	0	0	0	0	0	0	0	0	0	0
AGAP028664	0	0	0	0	0	0	0	0	0	0	0	0	0	0	0	0	0	0	0	1	1	1	1	1	0	1	0	1	1	1	0	0	0	0	1	0	0	1	0	0	0	0	0	0	0	0	0	0	0
AGAP028673	0	0	0	0	0	0	0	0	0	0	0	0	0	0	0	0	0	0	0	-1	-1	-1	0	0	-1	0	0	-1	0	0	0	-1	-1	0	0	-1	-1	0	-1	0	0	0	0	0	0	0	0	0	0
AGAP028684	0	0	0	0	0	0	0	0	0	0	0	0	0	0	0	0	0	0	0	-1	-1	-1	-1	0	-1	-1	0	-1	-1	-1	-1	-1	-1	-1	-1	-1	-1	-1	-1	-1	0	-1	-1	-1	-1	-1	-1	-1	-1
AGAP028693	0	0	0	0	0	0	0	0	0	0	0	0	0	0	0	0	0	0	0	-1	0	-1	0	0	-1	-1	-1	-1	0	0	0	-1	-1	-1	0	-1	0	0	0	0	0	0	0	0	0	0	0	0	0
AGAP028721	0	0	0	0	0	0	0	0	0	0	0	0	0	0	0	0	0	0	0	-1	-1	-1	-1	-1	-1	-1	0	-1	-1	-1	0	0	-1	-1	-1	-1	0	-1	-1	-1	-1	-1	-1	-1	-1	-1	-1	-1	-1
AGAP029075	0	0	0	0	0	0	0	0	0	0	0	0	0	0	0	0	0	0	0	-1	-1	-2	0	0	-1	-1	0	-1	-1	0	0	0	-1	-1	0	-1	0	-1	0	0	0	0	0	-1	-1	-1	-1	-1	0
AGAP029088	0	0	0	0	0	0	0	0	0	0	0	0	0	0	0	0	0	0	0	3	3	0	3	5	0	4	0	2	0	4	3	2	3	0	0	0	0	4	2	3	0	3	4	2	2	2	4	2	0
AGAP029089	0	0	0	0	0	0	0	0	0	0	0	0	0	0	0	0	0	0	0	-1	-1	-1	-1	0	-1	-1	-1	-1	-1	-1	-1	-1	-1	-1	-1	-1	-1	-1	-1	-1	0	0	-1	-1	-1	-1	-1	-1	-1
AGAP029092	0	0	0	0	0	0	0	0	0	0	0	0	0	0	0	0	0	0	0	-1	-1	-1	-1	-1	-1	-1	-1	-1	0	0	-1	-1	-1	-1	-1	-1	-1	-1	-1	0	-1	-1	-1	-2	-1	-1	-1	-1	-1
AGAP029117	0	0	0	0	0	0	0	0	0	0	0	0	0	0	0	0	0	0	0	-1	-1	-1	-1	0	-1	0	0	0	0	0	0	-1	-1	0	0	-1	-1	0	-1	0	0	0	0	0	0	0	0	0	0
AGAP029126	0	0	0	0	0	0	0	0	0	0	0	0	0	0	0	0	0	0	0	-1	0	0	0	0	-1	-1	-1	1	-1	0	-1	-1	0	-1	-1	-1	-1	-1	-1	0	0	0	0	0	0	0	0	0	0
AGAP029145	0	0	0	0	0	0	0	0	0	0	0	0	0	0	0	0	0	0	0	-1	-1	-1	-1	-1	-1	-1	-1	-1	-1	-1	-1	-1	0	-1	-1	0	-1	0	0	0	0	0	0	0	0	0	0	0	0
AGAP029159	0	0	0	0	0	0	0	0	0	0	0	0	0	0	0	0	0	0	0	5	2	-1	2	-1	6	1	2	2	0	-1	-1	2	2	1	2	2	0	7	5	0	0	0	0	0	0	0	0	0	0
AGAP029178	0	0	0	0	0	0	0	0	0	0	0	0	0	0	0	0	0	0	0	0	3	-1	1	1	0	-1	-1	1	-1	1	-1	0	0	-1	-1	0	0	0	0	0	0	0	0	0	0	0	0	0	0
AGAP029179	0	0	0	0	0	0	0	0	0	0	0	0	0	0	0	0	0	0	0	-1	-1	-1	-1	-1	0	-1	0	-1	-1	-1	-1	-1	-1	0	-1	-1	-1	0	0	0	0	0	0	0	0	0	0	0	0
AGAP029183	0	0	0	0	0	0	0	0	0	0	0	0	0	0	0	0	0	0	0	1	0	1	0	0	0	1	3	0	2	2	3	0	1	0	1	1	1	0	0	3	3	3	2	3	2	1	2	1	3
AGAP029201	0	0	0	0	0	0	0	0	0	0	0	0	0	0	0	0	0	0	0	0	2	0	2	0	2	2	3	2	2	0	1	0	0	2	0	2	3	2	2	0	0	0	0	0	0	0	0	0	0
AGAP029206	0	0	0	0	0	0	0	0	0	0	0	0	0	0	0	0	0	0	0	-1	-1	-1	-1	-1	-1	-1	-1	-1	0	0	-1	-1	-1	-1	-1	-1	-1	-1	-1	0	-1	-1	-1	-2	-1	-1	-1	-1	-1
AGAP029211	0	0	0	0	0	0	0	0	0	0	0	0	0	0	0	0	0	0	0	0	0	-1	-1	-1	-1	-1	0	0	-1	-1	0	-1	-1	0	-1	0	0	-1	-1	0	0	0	0	0	0	0	0	0	0
AGAP029224	0	0	0	0	0	0	0	0	0	0	0	0	0	0	0	0	0	0	0	0	0	-2	0	-1	-1	-1	0	0	-1	-1	0	-1	-1	-1	0	-1	-1	0	0	0	0	0	0	0	0	0	0	0	0
AGAP029280	0	0	0	0	0	0	0	0	0	0	0	0	0	0	0	0	0	0	0	0	-1	-1	-1	-1	-1	-1	-1	-1	-1	-1	0	-1	-1	-1	0	-1	0	-1	-1	-1	-1	-1	0	-1	-1	-1	-1	-1	-1
AGAP029290	0	0	0	0	0	0	0	0	0	0	0	0	0	0	0	0	0	0	0	3	3	-1	1	6	0	3	3	3	3	3	3	0	-1	4	2	3	-1	5	3	2	1	1	1	2	3	0	0	2	3
AGAP029291	0	0	0	0	0	0	0	0	0	0	0	0	0	0	0	0	0	0	0	0	-1	0	-1	0	-1	0	-1	0	0	-1	-1	-1	-1	0	0	0	-1	0	-1	0	0	0	0	0	0	0	0	0	0
AGAP029292	0	0	0	0	0	0	0	0	0	0	0	0	0	0	0	0	0	0	0	-1	-1	-1	-1	-1	-1	-1	-1	-1	-1	-1	-1	-1	-1	-1	-1	-1	-1	0	-1	0	0	0	0	0	0	0	0	0	0
AGAP029304	0	0	0	0	0	0	0	0	0	0	0	0	0	0	0	0	0	0	0	-1	-1	-1	-1	-1	-1	-1	-1	-1	0	0	-1	-1	-1	-1	-1	0	-1	-1	-1	0	-1	-1	-1	-2	-1	-1	-1	-1	-1
AGAP029312	0	0	0	0	0	0	0	0	0	0	0	0	0	0	0	0	0	0	0	-1	-1	-1	-1	-2	-1	-1	0	-1	-1	-1	-2	0	-2	0	-1	-1	-1	-1	-2	0	0	0	0	0	0	0	0	0	0
AGAP029314	0	0	0	0	0	0	0	0	0	0	0	0	0	0	0	0	0	0	0	0	0	2	0	2	2	2	5	0	2	2	2	0	0	0	1	0	2	2	0	3	3	3	5	4	0	3	2	2	0
AGAP029319	0	0	0	0	0	0	0	0	0	0	0	0	0	0	0	0	0	0	0	0	2	0	2	2	2	1	3	1	2	3	2	0	1	0	2	0	0	3	0	0	0	0	0	0	0	0	0	0	0
AGAP029326	0	0	0	0	0	0	0	0	0	0	0	0	0	0	0	0	0	0	0	0	2	0	2	2	2	1	3	1	2	3	2	0	1	0	2	0	0	3	0	0	0	0	0	0	0	0	0	0	0
AGAP029328	0	0	0	0	0	0	0	0	0	0	0	0	0	0	0	0	0	0	0	-1	-1	-1	-1	-2	-1	-1	0	-1	-1	-1	-2	0	-2	0	-1	-1	0	-1	-2	0	0	0	0	0	0	0	0	0	0
AGAP029373	0	0	0	0	0	0	0	0	0	0	0	0	0	0	0	0	0	0	0	1	0	2	0	1	1	2	1	1	2	2	0	1	1	2	1	2	1	1	1	4	2	2	2	2	2	0	5	4	2
AGAP029400	0	0	0	0	0	0	0	0	0	0	0	0	0	0	0	0	0	0	0	1	1	0	1	1	3	1	1	3	1	1	-1	0	-1	0	0	0	0	1	2	1	4	-1	7	4	5	4	5	-1	4
AGAP029418	0	0	0	0	0	0	0	0	0	0	0	0	0	0	0	0	0	0	0	0	-1	0	-1	-1	-1	0	0	-1	0	-1	0	-1	0	-1	0	-1	0	-1	-1	-1	0	-1	-1	-1	-1	-1	-1	0	-1
AGAP029433	0	0	0	0	0	0	0	0	0	0	0	0	0	0	0	0	0	0	0	1	5	1	5	3	1	2	1	3	1	2	4	1	1	3	1	5	1	1	8	0	0	0	0	0	0	0	0	0	0
AGAP029434	0	0	0	0	0	0	0	0	0	0	0	0	0	0	0	0	0	0	0	1	2	1	2	3	1	2	1	3	1	2	1	1	1	3	1	3	1	1	4	0	0	0	0	0	0	0	0	0	0
AGAP029435	0	0	0	0	0	0	0	0	0	0	0	0	0	0	0	0	0	0	0	1	2	1	2	3	1	2	1	3	1	2	1	1	1	1	1	3	1	1	1	0	0	0	0	0	0	0	0	0	0
AGAP029463	0	0	0	0	0	0	0	0	0	0	0	0	0	0	0	0	0	0	0	0	-1	-1	-1	0	-1	-1	-1	-1	-1	-1	-1	-1	-1	0	-1	-1	0	-1	-1	-1	0	-1	-1	0	-1	-1	-1	-1	-1
AGAP029472	0	0	0	0	0	0	0	0	0	0	0	0	0	0	0	0	0	0	0	-1	-1	-1	-1	-1	-1	-1	-1	-1	-1	-1	-1	-1	-1	-1	-1	0	-1	-1	0	-1	-1	-1	0	-1	-1	-1	-1	-1	-1
AGAP029697	0	0	0	0	0	0	0	0	0	0	0	0	0	0	0	0	0	0	0	5	-1	5	5	5	0	6	0	4	7	4	-1	4	5	4	4	5	6	4	5	3	3	0	4	1	1	1	3	3	1
AGAP029711	0	0	0	0	0	0	0	0	0	0	0	0	0	0	0	0	0	0	0	-1	-1	-1	-1	-1	-1	-1	-1	-1	0	-1	-1	-1	-1	-1	-1	-1	-1	-1	-1	0	0	0	0	0	0	0	0	0	0
AGAP029712	0	0	0	0	0	0	0	0	0	0	0	0	0	0	0	0	0	0	0	-1	-1	-1	-1	-1	-1	-1	-1	-1	0	-1	-1	-1	-1	-1	-1	-1	-1	-1	-1	0	0	0	0	0	0	0	0	0	0
AGAP029721	0	0	0	0	0	0	0	0	0	0	0	0	0	0	0	0	0	0	0	-1	-1	0	-1	0	-1	0	-1	-1	0	-1	-1	-1	-1	-1	-1	-1	0	-1	-1	-2	0	-2	-1	0	0	-2	-2	-2	-1
AGAP029722	0	0	0	0	0	0	0	0	0	0	0	0	0	0	0	0	0	0	0	-1	-2	0	-1	0	-2	-1	-2	-1	-1	-1	-1	-2	-1	-1	-1	-1	0	-2	-1	0	0	0	0	0	0	0	0	0	0
AGAP029743	0	0	0	0	0	0	0	0	0	0	0	0	0	0	0	0	0	0	0	-1	-1	-1	-1	0	-1	-1	0	0	0	0	-1	0	-1	-1	0	-1	-1	0	-1	0	0	0	0	0	0	0	0	0	0
AGAP029746	0	0	0	0	0	0	0	0	0	0	0	0	0	0	0	0	0	0	0	-1	-1	0	0	-1	0	0	-1	-1	-1	-1	-1	0	-1	-1	-1	-1	-1	-1	0	-1	0	-1	-1	-1	-1	-1	-1	-1	-1
AGAP029747	0	0	0	0	0	0	0	0	0	0	0	0	0	0	0	0	0	0	0	-2	-2	-2	-2	-1	-2	-1	-1	-1	-1	-1	0	-2	-2	-1	-1	-2	-2	0	-2	-1	-1	-1	-1	-2	-1	-1	-1	-1	-1
AGAP029748	0	0	0	0	0	0	0	0	0	0	0	0	0	0	0	0	0	0	0	-2	-2	-2	-2	-1	-2	-1	-1	-1	-1	-1	0	-2	-2	-1	-1	-2	-2	0	-2	0	0	0	0	0	0	0	0	0	0
AGAP029785	0	0	0	0	0	0	0	0	0	0	0	0	0	0	0	0	0	0	0	0	-1	-1	-1	0	-1	-1	-1	-1	-1	-1	-1	-1	-1	0	-1	-1	0	-1	-1	-1	0	-1	-1	0	-1	-1	-1	-1	-1
AGAP029790	0	0	0	0	0	0	0	0	0	0	0	0	0	0	0	0	0	0	0	0	-1	-1	0	0	-2	0	-2	0	0	-1	-1	-1	-1	0	-1	-1	0	-2	-1	0	0	0	0	0	0	0	0	0	0
AGAP029817	0	0	0	0	0	0	0	0	0	0	0	0	0	0	0	0	0	0	0	-1	-1	-1	-1	-1	0	-1	-1	-1	0	-1	-1	-1	-1	-1	-1	-1	-1	-1	-1	0	0	0	0	0	0	0	0	0	0
AGAP029835	0	0	0	0	0	0	0	0	0	0	0	0	0	0	0	0	0	0	0	-1	-1	-1	-1	0	-1	-1	0	-1	-1	-1	-1	-1	-1	-1	-1	-1	-1	-1	-1	0	0	0	0	0	0	0	0	0	0
AGAP029837	0	0	0	0	0	0	0	0	0	0	0	0	0	0	0	0	0	0	0	0	0	0	-1	0	0	-1	0	-1	0	0	-1	-1	0	-1	-1	-1	0	-1	-1	0	0	0	0	0	0	0	0	0	0
AGAP029838	0	0	0	0	0	0	0	0	0	0	0	0	0	0	0	0	0	0	0	0	0	2	1	3	0	0	3	1	1	1	1	2	1	2	1	2	3	2	2	1	3	1	1	0	0	1	0	0	1
AGAP000178	0	0	0	0	0	0	0	0	0	0	0	0	0	0	0	0	0	0	0	0	0	0	0	0	0	0	0	0	0	0	0	0	0	0	0	0	0	0	0	2	1	2	2	2	2	2	2	3	2
AGAP001439	0	0	0	0	0	0	0	0	0	0	0	0	0	0	0	0	0	0	0	0	0	0	0	0	0	0	0	0	0	0	0	0	0	0	0	0	0	0	0	-1	-1	-1	-1	-1	-1	-1	-1	-1	-1
AGAP003006	0	0	0	0	0	0	0	0	0	0	0	0	0	0	0	0	0	0	0	0	0	0	0	0	0	0	0	0	0	0	0	0	0	0	0	0	0	0	0	-1	-1	-1	-1	-1	-1	-1	-1	0	-1
AGAP003049	0	0	0	0	0	0	0	0	0	0	0	0	0	0	0	0	0	0	0	0	0	0	0	0	0	0	0	0	0	0	0	0	0	0	0	0	0	0	0	-1	-1	-1	-1	-1	-1	-1	-1	-1	-1
AGAP003233	0	0	0	0	0	0	0	0	0	0	0	0	0	0	0	0	0	0	0	0	0	0	0	0	0	0	0	0	0	0	0	0	0	0	0	0	0	0	0	-1	-1	0	0	-1	0	-1	0	-1	0
AGAP003379	0	0	0	0	0	0	0	0	0	0	0	0	0	0	0	0	0	0	0	0	0	0	0	0	0	0	0	0	0	0	0	0	0	0	0	0	0	0	0	-1	-1	0	-1	-1	-1	0	0	-1	-1
AGAP003383	0	0	0	0	0	0	0	0	0	0	0	0	0	0	0	0	0	0	0	0	0	0	0	0	0	0	0	0	0	0	0	0	0	0	0	0	0	0	0	-1	-1	-1	-1	-1	-1	-1	-1	-1	-1
AGAP003384	0	0	0	0	0	0	0	0	0	0	0	0	0	0	0	0	0	0	0	0	0	0	0	0	0	0	0	0	0	0	0	0	0	0	0	0	0	0	0	-1	-1	-1	-1	-1	-1	-1	-1	-1	-2
AGAP003400	0	0	0	0	0	0	0	0	0	0	0	0	0	0	0	0	0	0	0	0	0	0	0	0	0	0	0	0	0	0	0	0	0	0	0	0	0	0	0	-2	-1	-1	0	-1	-1	-1	-1	-1	-1
AGAP003401	0	0	0	0	0	0	0	0	0	0	0	0	0	0	0	0	0	0	0	0	0	0	0	0	0	0	0	0	0	0	0	0	0	0	0	0	0	0	0	-1	-1	0	-1	-1	0	-1	-1	0	-1
AGAP003441	0	0	0	0	0	0	0	0	0	0	0	0	0	0	0	0	0	0	0	0	0	0	0	0	0	0	0	0	0	0	0	0	0	0	0	0	0	0	0	-1	-1	-1	-1	-1	-1	-1	-1	-1	-1
AGAP003466	0	0	0	0	0	0	0	0	0	0	0	0	0	0	0	0	0	0	0	0	0	0	0	0	0	0	0	0	0	0	0	0	0	0	0	0	0	0	0	-1	0	-1	-1	-1	0	-1	-1	-1	0
AGAP003472	0	0	0	0	0	0	0	0	0	0	0	0	0	0	0	0	0	0	0	0	0	0	0	0	0	0	0	0	0	0	0	0	0	0	0	0	0	0	0	-1	-1	-1	-1	-1	0	-1	-1	-1	0
AGAP003475	0	0	0	0	0	0	0	0	0	0	0	0	0	0	0	0	0	0	0	0	0	0	0	0	0	0	0	0	0	0	0	0	0	0	0	0	0	0	0	0	0	-1	0	0	-1	-1	0	0	-1
AGAP003492	0	0	0	0	0	0	0	0	0	0	0	0	0	0	0	0	0	0	0	0	0	0	0	0	0	0	0	0	0	0	0	0	0	0	0	0	0	0	0	-1	0	-1	-1	-1	0	-1	-1	-1	0
AGAP003527	0	0	0	0	0	0	0	0	0	0	0	0	0	0	0	0	0	0	0	0	0	0	0	0	0	0	0	0	0	0	0	0	0	0	0	0	0	0	0	-1	-1	-1	-1	-2	-2	-2	-1	-1	-1
AGAP003729	0	0	0	0	0	0	0	0	0	0	0	0	0	0	0	0	0	0	0	0	0	0	0	0	0	0	0	0	0	0	0	0	0	0	0	0	0	0	0	0	-1	-1	0	-1	-1	-1	-1	-1	-1
AGAP003733	0	0	0	0	0	0	0	0	0	0	0	0	0	0	0	0	0	0	0	0	0	0	0	0	0	0	0	0	0	0	0	0	0	0	0	0	0	0	0	0	-1	0	0	-1	-1	-1	0	-1	-1
AGAP003897	0	0	0	0	0	0	0	0	0	0	0	0	0	0	0	0	0	0	0	0	0	0	0	0	0	0	0	0	0	0	0	0	0	0	0	0	0	0	0	-1	0	-1	-1	-1	-1	-1	-1	-1	-1
AGAP004100	0	0	0	0	0	0	0	0	0	0	0	0	0	0	0	0	0	0	0	0	0	0	0	0	0	0	0	0	0	0	0	0	0	0	0	0	0	0	0	-1	0	0	0	0	-1	-1	-1	-1	0
AGAP004101	0	0	0	0	0	0	0	0	0	0	0	0	0	0	0	0	0	0	0	0	0	0	0	0	0	0	0	0	0	0	0	0	0	0	0	0	0	0	0	-1	0	0	0	0	-1	-1	-1	-1	0
AGAP004124	0	0	0	0	0	0	0	0	0	0	0	0	0	0	0	0	0	0	0	0	0	0	0	0	0	0	0	0	0	0	0	0	0	0	0	0	0	0	0	-1	0	-1	0	0	-1	-1	0	-1	-1
AGAP004199	0	0	0	0	0	0	0	0	0	0	0	0	0	0	0	0	0	0	0	0	0	0	0	0	0	0	0	0	0	0	0	0	0	0	0	0	0	0	0	-1	-1	0	-1	-1	0	0	-1	-1	0
AGAP004200	0	0	0	0	0	0	0	0	0	0	0	0	0	0	0	0	0	0	0	0	0	0	0	0	0	0	0	0	0	0	0	0	0	0	0	0	0	0	0	-1	-1	0	-1	-1	0	0	-1	-1	-1
AGAP004262	0	0	0	0	0	0	0	0	0	0	0	0	0	0	0	0	0	0	0	0	0	0	0	0	0	0	0	0	0	0	0	0	0	0	0	0	0	0	0	-1	-1	-1	-1	-1	0	-1	-1	-1	-1
AGAP004329	0	0	0	0	0	0	0	0	0	0	0	0	0	0	0	0	0	0	0	0	0	0	0	0	0	0	0	0	0	0	0	0	0	0	0	0	0	0	0	-1	0	-1	-1	-1	-1	-1	0	-1	-1
AGAP004356	0	0	0	0	0	0	0	0	0	0	0	0	0	0	0	0	0	0	0	0	0	0	0	0	0	0	0	0	0	0	0	0	0	0	0	0	0	0	0	0	0	2	1	1	1	1	0	2	0
AGAP004357	0	0	0	0	0	0	0	0	0	0	0	0	0	0	0	0	0	0	0	0	0	0	0	0	0	0	0	0	0	0	0	0	0	0	0	0	0	0	0	0	-1	2	1	-1	1	0	1	0	0
AGAP004499	0	0	0	0	0	0	0	0	0	0	0	0	0	0	0	0	0	0	0	0	0	0	0	0	0	0	0	0	0	0	0	0	0	0	0	0	0	0	0	-1	0	-1	-1	-1	-1	-1	-1	-1	-1
AGAP004553	0	0	0	0	0	0	0	0	0	0	0	0	0	0	0	0	0	0	0	0	0	0	0	0	0	0	0	0	0	0	0	0	0	0	0	0	0	0	0	-1	0	-1	0	0	0	-1	-1	-1	-1
AGAP004629	0	0	0	0	0	0	0	0	0	0	0	0	0	0	0	0	0	0	0	0	0	0	0	0	0	0	0	0	0	0	0	0	0	0	0	0	0	0	0	0	0	0	0	-1	0	-1	0	0	-1
AGAP004657	0	0	0	0	0	0	0	0	0	0	0	0	0	0	0	0	0	0	0	0	0	0	0	0	0	0	0	0	0	0	0	0	0	0	0	0	0	0	0	0	1	0	0	1	0	1	1	1	1
AGAP004681	0	0	0	0	0	0	0	0	0	0	0	0	0	0	0	0	0	0	0	0	0	0	0	0	0	0	0	0	0	0	0	0	0	0	0	0	0	0	0	1	1	1	0	1	1	0	1	1	1
AGAP004706	0	0	0	0	0	0	0	0	0	0	0	0	0	0	0	0	0	0	0	0	0	0	0	0	0	0	0	0	0	0	0	0	0	0	0	0	0	0	0	-1	0	0	-1	0	-1	-1	-1	0	-1
AGAP004908	0	0	0	0	0	0	0	0	0	0	0	0	0	0	0	0	0	0	0	0	0	0	0	0	0	0	0	0	0	0	0	0	0	0	0	0	0	0	0	-1	0	0	0	-1	0	-1	-1	-1	-1
AGAP005023	0	0	0	0	0	0	0	0	0	0	0	0	0	0	0	0	0	0	0	0	0	0	0	0	0	0	0	0	0	0	0	0	0	0	0	0	0	0	0	-1	-1	-1	-1	-1	-1	-1	-1	-1	-1
AGAP005485	0	0	0	0	0	0	0	0	0	0	0	0	0	0	0	0	0	0	0	0	0	0	0	0	0	0	0	0	0	0	0	0	0	0	0	0	0	0	0	2	0	1	1	0	0	0	1	0	1
AGAP005664	0	0	0	0	0	0	0	0	0	0	0	0	0	0	0	0	0	0	0	0	0	0	0	0	0	0	0	0	0	0	0	0	0	0	0	0	0	0	0	0	0	2	1	1	0	1	0	0	0
AGAP005665	0	0	0	0	0	0	0	0	0	0	0	0	0	0	0	0	0	0	0	0	0	0	0	0	0	0	0	0	0	0	0	0	0	0	0	0	0	0	0	0	0	2	1	1	0	1	0	0	0
AGAP006050	0	0	0	0	0	0	0	0	0	0	0	0	0	0	0	0	0	0	0	0	0	0	0	0	0	0	0	0	0	0	0	0	0	0	0	0	0	0	0	1	2	0	2	1	0	0	2	2	1
AGAP006140	0	0	0	0	0	0	0	0	0	0	0	0	0	0	0	0	0	0	0	0	0	0	0	0	0	0	0	0	0	0	0	0	0	0	0	0	0	0	0	1	1	1	1	0	0	1	0	0	0
AGAP006578	0	0	0	0	0	0	0	0	0	0	0	0	0	0	0	0	0	0	0	0	0	0	0	0	0	0	0	0	0	0	0	0	0	0	0	0	0	0	0	-1	0	0	-1	0	-1	0	-1	-1	-1
AGAP006728	0	0	0	0	0	0	0	0	0	0	0	0	0	0	0	0	0	0	0	0	0	0	0	0	0	0	0	0	0	0	0	0	0	0	0	0	0	0	0	3	3	2	3	2	1	2	3	3	1
AGAP006857	0	0	0	0	0	0	0	0	0	0	0	0	0	0	0	0	0	0	0	0	0	0	0	0	0	0	0	0	0	0	0	0	0	0	0	0	0	0	0	-1	-1	0	-1	0	-1	-1	-2	-2	-1
AGAP007187	0	0	0	0	0	0	0	0	0	0	0	0	0	0	0	0	0	0	0	0	0	0	0	0	0	0	0	0	0	0	0	0	0	0	0	0	0	0	0	-1	-1	0	-1	0	-1	0	-1	-1	-1
AGAP007188	0	0	0	0	0	0	0	0	0	0	0	0	0	0	0	0	0	0	0	0	0	0	0	0	0	0	0	0	0	0	0	0	0	0	0	0	0	0	0	-1	-1	0	-1	0	-1	-1	-1	-1	-1
AGAP007275	0	0	0	0	0	0	0	0	0	0	0	0	0	0	0	0	0	0	0	0	0	0	0	0	0	0	0	0	0	0	0	0	0	0	0	0	0	0	0	0	-1	0	-1	0	-1	0	-1	-1	-1
AGAP007298	0	0	0	0	0	0	0	0	0	0	0	0	0	0	0	0	0	0	0	0	0	0	0	0	0	0	0	0	0	0	0	0	0	0	0	0	0	0	0	-1	-1	-1	0	-1	-1	-1	-1	-1	-1
AGAP007464	0	0	0	0	0	0	0	0	0	0	0	0	0	0	0	0	0	0	0	0	0	0	0	0	0	0	0	0	0	0	0	0	0	0	0	0	0	0	0	1	2	1	2	1	0	0	2	0	1
AGAP008219	0	0	0	0	0	0	0	0	0	0	0	0	0	0	0	0	0	0	0	0	0	0	0	0	0	0	0	0	0	0	0	0	0	0	0	0	0	0	0	-1	-1	-1	-1	-1	-1	0	0	-1	-1
AGAP008258	0	0	0	0	0	0	0	0	0	0	0	0	0	0	0	0	0	0	0	0	0	0	0	0	0	0	0	0	0	0	0	0	0	0	0	0	0	0	0	0	1	2	2	1	1	2	1	1	2
AGAP008259	0	0	0	0	0	0	0	0	0	0	0	0	0	0	0	0	0	0	0	0	0	0	0	0	0	0	0	0	0	0	0	0	0	0	0	0	0	0	0	0	1	2	2	1	1	2	1	1	2
AGAP008260	0	0	0	0	0	0	0	0	0	0	0	0	0	0	0	0	0	0	0	0	0	0	0	0	0	0	0	0	0	0	0	0	0	0	0	0	0	0	0	0	2	4	3	1	1	3	1	1	3
AGAP008444	0	0	0	0	0	0	0	0	0	0	0	0	0	0	0	0	0	0	0	0	0	0	0	0	0	0	0	0	0	0	0	0	0	0	0	0	0	0	0	-1	-1	-1	0	-1	-1	-1	0	-1	0
AGAP008447	0	0	0	0	0	0	0	0	0	0	0	0	0	0	0	0	0	0	0	0	0	0	0	0	0	0	0	0	0	0	0	0	0	0	0	0	0	0	0	-1	-1	-1	-1	0	-1	-1	-1	-1	-1
AGAP008483	0	0	0	0	0	0	0	0	0	0	0	0	0	0	0	0	0	0	0	0	0	0	0	0	0	0	0	0	0	0	0	0	0	0	0	0	0	0	0	0	-1	-1	0	-1	0	-1	0	-1	0
AGAP008484	0	0	0	0	0	0	0	0	0	0	0	0	0	0	0	0	0	0	0	0	0	0	0	0	0	0	0	0	0	0	0	0	0	0	0	0	0	0	0	0	-1	-1	0	-1	0	-1	0	-1	0
AGAP008958	0	0	0	0	0	0	0	0	0	0	0	0	0	0	0	0	0	0	0	0	0	0	0	0	0	0	0	0	0	0	0	0	0	0	0	0	0	0	0	-2	-2	-2	-2	-1	0	0	0	-2	-1
AGAP009249	0	0	0	0	0	0	0	0	0	0	0	0	0	0	0	0	0	0	0	0	0	0	0	0	0	0	0	0	0	0	0	0	0	0	0	0	0	0	0	2	3	3	2	1	2	2	3	3	2
AGAP009250	0	0	0	0	0	0	0	0	0	0	0	0	0	0	0	0	0	0	0	0	0	0	0	0	0	0	0	0	0	0	0	0	0	0	0	0	0	0	0	1	0	0	1	1	1	1	0	0	1
AGAP009361	0	0	0	0	0	0	0	0	0	0	0	0	0	0	0	0	0	0	0	0	0	0	0	0	0	0	0	0	0	0	0	0	0	0	0	0	0	0	0	-1	0	-1	-1	-1	-1	-1	-1	-1	-1
AGAP009400	0	0	0	0	0	0	0	0	0	0	0	0	0	0	0	0	0	0	0	0	0	0	0	0	0	0	0	0	0	0	0	0	0	0	0	0	0	0	0	-1	0	-1	-1	-1	-1	-1	-1	-1	-1
AGAP009805	0	0	0	0	0	0	0	0	0	0	0	0	0	0	0	0	0	0	0	0	0	0	0	0	0	0	0	0	0	0	0	0	0	0	0	0	0	0	0	0	3	0	0	1	1	0	1	0	1
AGAP009955	0	0	0	0	0	0	0	0	0	0	0	0	0	0	0	0	0	0	0	0	0	0	0	0	0	0	0	0	0	0	0	0	0	0	0	0	0	0	0	0	-1	-1	0	-1	0	-1	-1	-1	0
AGAP010018	0	0	0	0	0	0	0	0	0	0	0	0	0	0	0	0	0	0	0	0	0	0	0	0	0	0	0	0	0	0	0	0	0	0	0	0	0	0	0	-1	0	-1	0	-1	-1	-1	-1	0	-1
AGAP010617	0	0	0	0	0	0	0	0	0	0	0	0	0	0	0	0	0	0	0	0	0	0	0	0	0	0	0	0	0	0	0	0	0	0	0	0	0	0	0	4	2	1	4	0	0	2	4	2	0
AGAP010618	0	0	0	0	0	0	0	0	0	0	0	0	0	0	0	0	0	0	0	0	0	0	0	0	0	0	0	0	0	0	0	0	0	0	0	0	0	0	0	1	1	1	2	0	0	1	1	1	0
AGAP010740	0	0	0	0	0	0	0	0	0	0	0	0	0	0	0	0	0	0	0	0	0	0	0	0	0	0	0	0	0	0	0	0	0	0	0	0	0	0	0	-1	0	-1	-1	0	0	0	-1	0	-1
AGAP010768	0	0	0	0	0	0	0	0	0	0	0	0	0	0	0	0	0	0	0	0	0	0	0	0	0	0	0	0	0	0	0	0	0	0	0	0	0	0	0	-1	0	-1	-1	0	0	-1	-1	-1	-1
AGAP010961	0	0	0	0	0	0	0	0	0	0	0	0	0	0	0	0	0	0	0	0	0	0	0	0	0	0	0	0	0	0	0	0	0	0	0	0	0	0	0	-1	-1	-1	-1	-1	-1	0	-1	-1	-1
AGAP011015	0	0	0	0	0	0	0	0	0	0	0	0	0	0	0	0	0	0	0	0	0	0	0	0	0	0	0	0	0	0	0	0	0	0	0	0	0	0	0	0	-1	0	-1	-2	-1	-1	-1	0	-1
AGAP011016	0	0	0	0	0	0	0	0	0	0	0	0	0	0	0	0	0	0	0	0	0	0	0	0	0	0	0	0	0	0	0	0	0	0	0	0	0	0	0	0	-1	0	-1	-2	-1	-1	0	0	-1
AGAP011017	0	0	0	0	0	0	0	0	0	0	0	0	0	0	0	0	0	0	0	0	0	0	0	0	0	0	0	0	0	0	0	0	0	0	0	0	0	0	0	0	-1	0	-1	-1	-1	-1	0	0	-1
AGAP011018	0	0	0	0	0	0	0	0	0	0	0	0	0	0	0	0	0	0	0	0	0	0	0	0	0	0	0	0	0	0	0	0	0	0	0	0	0	0	0	0	-1	0	-1	-2	-1	-1	-1	-1	-1
AGAP011019	0	0	0	0	0	0	0	0	0	0	0	0	0	0	0	0	0	0	0	0	0	0	0	0	0	0	0	0	0	0	0	0	0	0	0	0	0	0	0	0	-1	0	-1	-1	-1	-1	-1	-1	-1
AGAP011028	0	0	0	0	0	0	0	0	0	0	0	0	0	0	0	0	0	0	0	0	0	0	0	0	0	0	0	0	0	0	0	0	0	0	0	0	0	0	0	-1	0	-1	-1	-1	-1	-1	-1	-1	-1
AGAP011045	0	0	0	0	0	0	0	0	0	0	0	0	0	0	0	0	0	0	0	0	0	0	0	0	0	0	0	0	0	0	0	0	0	0	0	0	0	0	0	-1	-1	-1	-1	-1	0	-1	-1	0	-1
AGAP011067	0	0	0	0	0	0	0	0	0	0	0	0	0	0	0	0	0	0	0	0	0	0	0	0	0	0	0	0	0	0	0	0	0	0	0	0	0	0	0	-1	-1	-1	-1	-1	-1	-1	-1	-1	-1
AGAP011256	0	0	0	0	0	0	0	0	0	0	0	0	0	0	0	0	0	0	0	0	0	0	0	0	0	0	0	0	0	0	0	0	0	0	0	0	0	0	0	1	0	-1	-1	1	0	1	1	1	-1
AGAP011395	0	0	0	0	0	0	0	0	0	0	0	0	0	0	0	0	0	0	0	0	0	0	0	0	0	0	0	0	0	0	0	0	0	0	0	0	0	0	0	-1	-1	-1	-1	-1	-1	-1	-1	-1	-1
AGAP011398	0	0	0	0	0	0	0	0	0	0	0	0	0	0	0	0	0	0	0	0	0	0	0	0	0	0	0	0	0	0	0	0	0	0	0	0	0	0	0	-1	0	-1	-1	0	-1	0	-1	0	-1
AGAP011512	0	0	0	0	0	0	0	0	0	0	0	0	0	0	0	0	0	0	0	0	0	0	0	0	0	0	0	0	0	0	0	0	0	0	0	0	0	0	0	-1	-1	-1	-1	-1	-1	-1	-1	-1	-1
AGAP011696	0	0	0	0	0	0	0	0	0	0	0	0	0	0	0	0	0	0	0	0	0	0	0	0	0	0	0	0	0	0	0	0	0	0	0	0	0	0	0	0	1	1	0	0	0	2	1	0	0
AGAP011719	0	0	0	0	0	0	0	0	0	0	0	0	0	0	0	0	0	0	0	0	0	0	0	0	0	0	0	0	0	0	0	0	0	0	0	0	0	0	0	0	0	0	0	-1	-1	-2	-1	-1	0
AGAP011790	0	0	0	0	0	0	0	0	0	0	0	0	0	0	0	0	0	0	0	0	0	0	0	0	0	0	0	0	0	0	0	0	0	0	0	0	0	0	0	3	0	2	2	2	2	0	2	2	2
AGAP011895	0	0	0	0	0	0	0	0	0	0	0	0	0	0	0	0	0	0	0	0	0	0	0	0	0	0	0	0	0	0	0	0	0	0	0	0	0	0	0	1	0	0	0	2	0	0	2	0	1
AGAP011980	0	0	0	0	0	0	0	0	0	0	0	0	0	0	0	0	0	0	0	0	0	0	0	0	0	0	0	0	0	0	0	0	0	0	0	0	0	0	0	-1	0	-2	-1	0	-1	-2	-2	-2	-1
AGAP012001	0	0	0	0	0	0	0	0	0	0	0	0	0	0	0	0	0	0	0	0	0	0	0	0	0	0	0	0	0	0	0	0	0	0	0	0	0	0	0	-1	-1	-1	-1	-1	-1	-1	-1	-1	-1
AGAP012005	0	0	0	0	0	0	0	0	0	0	0	0	0	0	0	0	0	0	0	0	0	0	0	0	0	0	0	0	0	0	0	0	0	0	0	0	0	0	0	-1	0	-1	-1	-1	-1	-1	-1	-1	-1
AGAP012019	0	0	0	0	0	0	0	0	0	0	0	0	0	0	0	0	0	0	0	0	0	0	0	0	0	0	0	0	0	0	0	0	0	0	0	0	0	0	0	-1	-1	-1	-1	-1	-1	-1	-1	-1	-1
AGAP012029	0	0	0	0	0	0	0	0	0	0	0	0	0	0	0	0	0	0	0	0	0	0	0	0	0	0	0	0	0	0	0	0	0	0	0	0	0	0	0	-1	-1	-1	-1	-1	0	0	-1	0	-1
AGAP012053	0	0	0	0	0	0	0	0	0	0	0	0	0	0	0	0	0	0	0	0	0	0	0	0	0	0	0	0	0	0	0	0	0	0	0	0	0	0	0	-1	-1	-1	-1	-1	-2	-1	-1	-1	-2
AGAP012066	0	0	0	0	0	0	0	0	0	0	0	0	0	0	0	0	0	0	0	0	0	0	0	0	0	0	0	0	0	0	0	0	0	0	0	0	0	0	0	-1	0	-1	-2	-1	-1	-1	-1	-2	-2
AGAP012071	0	0	0	0	0	0	0	0	0	0	0	0	0	0	0	0	0	0	0	0	0	0	0	0	0	0	0	0	0	0	0	0	0	0	0	0	0	0	0	-1	-1	-1	0	-1	0	-1	-1	0	0
AGAP012072	0	0	0	0	0	0	0	0	0	0	0	0	0	0	0	0	0	0	0	0	0	0	0	0	0	0	0	0	0	0	0	0	0	0	0	0	0	0	0	-1	-1	-1	-1	-1	-1	-1	-1	-2	-2
AGAP012078	0	0	0	0	0	0	0	0	0	0	0	0	0	0	0	0	0	0	0	0	0	0	0	0	0	0	0	0	0	0	0	0	0	0	0	0	0	0	0	-1	-1	-1	-2	-1	-2	-1	-1	-2	-1
AGAP012129	0	0	0	0	0	0	0	0	0	0	0	0	0	0	0	0	0	0	0	0	0	0	0	0	0	0	0	0	0	0	0	0	0	0	0	0	0	0	0	-1	-1	0	-1	-1	0	0	-1	-1	0
AGAP012227	0	0	0	0	0	0	0	0	0	0	0	0	0	0	0	0	0	0	0	0	0	0	0	0	0	0	0	0	0	0	0	0	0	0	0	0	0	0	0	0	-1	-1	-1	-1	-1	-1	-1	-1	-1
AGAP012355	0	0	0	0	0	0	0	0	0	0	0	0	0	0	0	0	0	0	0	0	0	0	0	0	0	0	0	0	0	0	0	0	0	0	0	0	0	0	0	-1	0	0	-1	0	0	-1	0	-1	-1
AGAP013231	0	0	0	0	0	0	0	0	0	0	0	0	0	0	0	0	0	0	0	0	0	0	0	0	0	0	0	0	0	0	0	0	0	0	0	0	0	0	0	-1	-1	-1	-1	-1	-1	-1	-1	-1	-2
AGAP013247	0	0	0	0	0	0	0	0	0	0	0	0	0	0	0	0	0	0	0	0	0	0	0	0	0	0	0	0	0	0	0	0	0	0	0	0	0	0	0	-1	0	-1	-1	-1	-1	-1	-1	-1	-1
AGAP013311	0	0	0	0	0	0	0	0	0	0	0	0	0	0	0	0	0	0	0	0	0	0	0	0	0	0	0	0	0	0	0	0	0	0	0	0	0	0	0	1	0	1	1	1	1	1	1	2	1
AGAP013345	0	0	0	0	0	0	0	0	0	0	0	0	0	0	0	0	0	0	0	0	0	0	0	0	0	0	0	0	0	0	0	0	0	0	0	0	0	0	0	-2	-1	0	-1	-1	-1	-1	-1	-1	-1
AGAP013352	0	0	0	0	0	0	0	0	0	0	0	0	0	0	0	0	0	0	0	0	0	0	0	0	0	0	0	0	0	0	0	0	0	0	0	0	0	0	0	-1	-1	-1	-1	-2	-2	-2	-1	-1	-2
AGAP013393	0	0	0	0	0	0	0	0	0	0	0	0	0	0	0	0	0	0	0	0	0	0	0	0	0	0	0	0	0	0	0	0	0	0	0	0	0	0	0	-1	0	-1	-1	-1	0	-1	-1	-1	-1
AGAP013427	0	0	0	0	0	0	0	0	0	0	0	0	0	0	0	0	0	0	0	0	0	0	0	0	0	0	0	0	0	0	0	0	0	0	0	0	0	0	0	-1	0	0	-1	-1	-1	-1	-1	-1	0
AGAP013731	0	0	0	0	0	0	0	0	0	0	0	0	0	0	0	0	0	0	0	0	0	0	0	0	0	0	0	0	0	0	0	0	0	0	0	0	0	0	0	-1	0	0	-1	-1	-1	-1	-1	-1	-1
AGAP013761	0	0	0	0	0	0	0	0	0	0	0	0	0	0	0	0	0	0	0	0	0	0	0	0	0	0	0	0	0	0	0	0	0	0	0	0	0	0	0	-1	0	-1	-1	-1	-1	-1	0	-1	-1
AGAP028016	0	0	0	0	0	0	0	0	0	0	0	0	0	0	0	0	0	0	0	0	0	0	0	0	0	0	0	0	0	0	0	0	0	0	0	0	0	0	0	1	0	0	1	0	0	1	0	1	2
AGAP028077	0	0	0	0	0	0	0	0	0	0	0	0	0	0	0	0	0	0	0	0	0	0	0	0	0	0	0	0	0	0	0	0	0	0	0	0	0	0	0	-1	0	-1	0	-1	-1	0	-1	0	-1
AGAP028137	0	0	0	0	0	0	0	0	0	0	0	0	0	0	0	0	0	0	0	0	0	0	0	0	0	0	0	0	0	0	0	0	0	0	0	0	0	0	0	1	0	0	2	2	0	1	0	1	1
AGAP028184	0	0	0	0	0	0	0	0	0	0	0	0	0	0	0	0	0	0	0	0	0	0	0	0	0	0	0	0	0	0	0	0	0	0	0	0	0	0	0	-1	0	-1	-1	-1	-1	-1	0	-1	-1
AGAP028542	0	0	0	0	0	0	0	0	0	0	0	0	0	0	0	0	0	0	0	0	0	0	0	0	0	0	0	0	0	0	0	0	0	0	0	0	0	0	0	-1	-1	-1	-1	-1	-2	-1	-1	-1	-2
AGAP028678	0	0	0	0	0	0	0	0	0	0	0	0	0	0	0	0	0	0	0	0	0	0	0	0	0	0	0	0	0	0	0	0	0	0	0	0	0	0	0	2	3	3	3	2	1	0	2	0	1
AGAP029057	0	0	0	0	0	0	0	0	0	0	0	0	0	0	0	0	0	0	0	0	0	0	0	0	0	0	0	0	0	0	0	0	0	0	0	0	0	0	0	-1	-1	-1	-2	-1	-2	-1	-1	-2	-1
AGAP029074	0	0	0	0	0	0	0	0	0	0	0	0	0	0	0	0	0	0	0	0	0	0	0	0	0	0	0	0	0	0	0	0	0	0	0	0	0	0	0	2	1	1	3	0	0	1	1	2	0
AGAP029170	0	0	0	0	0	0	0	0	0	0	0	0	0	0	0	0	0	0	0	0	0	0	0	0	0	0	0	0	0	0	0	0	0	0	0	0	0	0	0	-1	-1	0	-1	0	0	-1	-1	-1	-1
AGAP029222	0	0	0	0	0	0	0	0	0	0	0	0	0	0	0	0	0	0	0	0	0	0	0	0	0	0	0	0	0	0	0	0	0	0	0	0	0	0	0	-1	-1	0	-1	0	0	0	-1	-1	0
AGAP029259	0	0	0	0	0	0	0	0	0	0	0	0	0	0	0	0	0	0	0	0	0	0	0	0	0	0	0	0	0	0	0	0	0	0	0	0	0	0	0	-1	-1	-1	-1	-1	-2	-1	0	-1	-2
AGAP029264	0	0	0	0	0	0	0	0	0	0	0	0	0	0	0	0	0	0	0	0	0	0	0	0	0	0	0	0	0	0	0	0	0	0	0	0	0	0	0	-1	0	-1	-1	-1	-1	-1	-1	0	-1
AGAP029325	0	0	0	0	0	0	0	0	0	0	0	0	0	0	0	0	0	0	0	0	0	0	0	0	0	0	0	0	0	0	0	0	0	0	0	0	0	0	0	3	6	3	4	3	0	3	1	0	0
AGAP029359	0	0	0	0	0	0	0	0	0	0	0	0	0	0	0	0	0	0	0	0	0	0	0	0	0	0	0	0	0	0	0	0	0	0	0	0	0	0	0	4	2	2	2	2	2	0	5	4	2
AGAP029395	0	0	0	0	0	0	0	0	0	0	0	0	0	0	0	0	0	0	0	0	0	0	0	0	0	0	0	0	0	0	0	0	0	0	0	0	0	0	0	-1	-1	-1	-1	-1	-1	-1	-1	-1	-1
AGAP029432	0	0	0	0	0	0	0	0	0	0	0	0	0	0	0	0	0	0	0	0	0	0	0	0	0	0	0	0	0	0	0	0	0	0	0	0	0	0	0	3	0	3	3	1	0	2	2	2	2
AGAP029502	0	0	0	0	0	0	0	0	0	0	0	0	0	0	0	0	0	0	0	0	0	0	0	0	0	0	0	0	0	0	0	0	0	0	0	0	0	0	0	0	-1	-1	-1	-1	-1	-1	-1	-1	-1
AGAP029537	0	0	0	0	0	0	0	0	0	0	0	0	0	0	0	0	0	0	0	0	0	0	0	0	0	0	0	0	0	0	0	0	0	0	0	0	0	0	0	-1	0	-1	-1	-1	-1	-1	-1	-1	-1
AGAP001435	0	0	0	0	0	0	0	0	0	0	0	0	0	0	0	0	0	0	0	0	0	0	0	0	0	0	0	0	0	0	0	0	0	0	0	0	0	0	0	0	0	0	0	0	0	0	0	0	0
AGAP001774	0	0	0	0	0	0	0	0	0	0	0	0	0	0	0	0	0	0	0	0	0	0	0	0	0	0	0	0	0	0	0	0	0	0	0	0	0	0	0	0	0	0	0	0	0	0	0	0	0
AGAP003171	0	0	0	0	0	0	0	0	0	0	0	0	0	0	0	0	0	0	0	0	0	0	0	0	0	0	0	0	0	0	0	0	0	0	0	0	0	0	0	0	0	0	0	0	0	0	0	0	0
AGAP003419	0	0	0	0	0	0	0	0	0	0	0	0	0	0	0	0	0	0	0	0	0	0	0	0	0	0	0	0	0	0	0	0	0	0	0	0	0	0	0	0	0	0	0	0	0	0	0	0	0
AGAP003514	0	0	0	0	0	0	0	0	0	0	0	0	0	0	0	0	0	0	0	0	0	0	0	0	0	0	0	0	0	0	0	0	0	0	0	0	0	0	0	0	0	0	0	0	0	0	0	0	0
AGAP004712	0	0	0	0	0	0	0	0	0	0	0	0	0	0	0	0	0	0	0	0	0	0	0	0	0	0	0	0	0	0	0	0	0	0	0	0	0	0	0	0	0	0	0	0	0	0	0	0	0
AGAP004883	0	0	0	0	0	0	0	0	0	0	0	0	0	0	0	0	0	0	0	0	0	0	0	0	0	0	0	0	0	0	0	0	0	0	0	0	0	0	0	0	0	0	0	0	0	0	0	0	0
AGAP004920	0	0	0	0	0	0	0	0	0	0	0	0	0	0	0	0	0	0	0	0	0	0	0	0	0	0	0	0	0	0	0	0	0	0	0	0	0	0	0	0	0	0	0	0	0	0	0	0	0
AGAP004921	0	0	0	0	0	0	0	0	0	0	0	0	0	0	0	0	0	0	0	0	0	0	0	0	0	0	0	0	0	0	0	0	0	0	0	0	0	0	0	0	0	0	0	0	0	0	0	0	0
AGAP005024	0	0	0	0	0	0	0	0	0	0	0	0	0	0	0	0	0	0	0	0	0	0	0	0	0	0	0	0	0	0	0	0	0	0	0	0	0	0	0	0	0	0	0	0	0	0	0	0	0
AGAP005484	0	0	0	0	0	0	0	0	0	0	0	0	0	0	0	0	0	0	0	0	0	0	0	0	0	0	0	0	0	0	0	0	0	0	0	0	0	0	0	0	0	0	0	0	0	0	0	0	0
AGAP005591	0	0	0	0	0	0	0	0	0	0	0	0	0	0	0	0	0	0	0	0	0	0	0	0	0	0	0	0	0	0	0	0	0	0	0	0	0	0	0	0	0	0	0	0	0	0	0	0	0
AGAP005768	0	0	0	0	0	0	0	0	0	0	0	0	0	0	0	0	0	0	0	0	0	0	0	0	0	0	0	0	0	0	0	0	0	0	0	0	0	0	0	0	0	0	0	0	0	0	0	0	0
AGAP006195	0	0	0	0	0	0	0	0	0	0	0	0	0	0	0	0	0	0	0	0	0	0	0	0	0	0	0	0	0	0	0	0	0	0	0	0	0	0	0	0	0	0	0	0	0	0	0	0	0
AGAP006196	0	0	0	0	0	0	0	0	0	0	0	0	0	0	0	0	0	0	0	0	0	0	0	0	0	0	0	0	0	0	0	0	0	0	0	0	0	0	0	0	0	0	0	0	0	0	0	0	0
AGAP006197	0	0	0	0	0	0	0	0	0	0	0	0	0	0	0	0	0	0	0	0	0	0	0	0	0	0	0	0	0	0	0	0	0	0	0	0	0	0	0	0	0	0	0	0	0	0	0	0	0
AGAP006198	0	0	0	0	0	0	0	0	0	0	0	0	0	0	0	0	0	0	0	0	0	0	0	0	0	0	0	0	0	0	0	0	0	0	0	0	0	0	0	0	0	0	0	0	0	0	0	0	0
AGAP006564	0	0	0	0	0	0	0	0	0	0	0	0	0	0	0	0	0	0	0	0	0	0	0	0	0	0	0	0	0	0	0	0	0	0	0	0	0	0	0	0	0	0	0	0	0	0	0	0	0
AGAP006852	0	0	0	0	0	0	0	0	0	0	0	0	0	0	0	0	0	0	0	0	0	0	0	0	0	0	0	0	0	0	0	0	0	0	0	0	0	0	0	0	0	0	0	0	0	0	0	0	0
AGAP006856	0	0	0	0	0	0	0	0	0	0	0	0	0	0	0	0	0	0	0	0	0	0	0	0	0	0	0	0	0	0	0	0	0	0	0	0	0	0	0	0	0	0	0	0	0	0	0	0	0
AGAP006858	0	0	0	0	0	0	0	0	0	0	0	0	0	0	0	0	0	0	0	0	0	0	0	0	0	0	0	0	0	0	0	0	0	0	0	0	0	0	0	0	0	0	0	0	0	0	0	0	0
AGAP007224	0	0	0	0	0	0	0	0	0	0	0	0	0	0	0	0	0	0	0	0	0	0	0	0	0	0	0	0	0	0	0	0	0	0	0	0	0	0	0	0	0	0	0	0	0	0	0	0	0
AGAP007225	0	0	0	0	0	0	0	0	0	0	0	0	0	0	0	0	0	0	0	0	0	0	0	0	0	0	0	0	0	0	0	0	0	0	0	0	0	0	0	0	0	0	0	0	0	0	0	0	0
AGAP008244	0	0	0	0	0	0	0	0	0	0	0	0	0	0	0	0	0	0	0	0	0	0	0	0	0	0	0	0	0	0	0	0	0	0	0	0	0	0	0	0	0	0	0	0	0	0	0	0	0
AGAP008445	0	0	0	0	0	0	0	0	0	0	0	0	0	0	0	0	0	0	0	0	0	0	0	0	0	0	0	0	0	0	0	0	0	0	0	0	0	0	0	0	0	0	0	0	0	0	0	0	0
AGAP008684	0	0	0	0	0	0	0	0	0	0	0	0	0	0	0	0	0	0	0	0	0	0	0	0	0	0	0	0	0	0	0	0	0	0	0	0	0	0	0	0	0	0	0	0	0	0	0	0	0
AGAP008685	0	0	0	0	0	0	0	0	0	0	0	0	0	0	0	0	0	0	0	0	0	0	0	0	0	0	0	0	0	0	0	0	0	0	0	0	0	0	0	0	0	0	0	0	0	0	0	0	0
AGAP008686	0	0	0	0	0	0	0	0	0	0	0	0	0	0	0	0	0	0	0	0	0	0	0	0	0	0	0	0	0	0	0	0	0	0	0	0	0	0	0	0	0	0	0	0	0	0	0	0	0
AGAP008810	0	0	0	0	0	0	0	0	0	0	0	0	0	0	0	0	0	0	0	0	0	0	0	0	0	0	0	0	0	0	0	0	0	0	0	0	0	0	0	0	0	0	0	0	0	0	0	0	0
AGAP008911	0	0	0	0	0	0	0	0	0	0	0	0	0	0	0	0	0	0	0	0	0	0	0	0	0	0	0	0	0	0	0	0	0	0	0	0	0	0	0	0	0	0	0	0	0	0	0	0	0
AGAP009194	0	0	0	0	0	0	0	0	0	0	0	0	0	0	0	0	0	0	0	0	0	0	0	0	0	0	0	0	0	0	0	0	0	0	0	0	0	0	0	0	0	0	0	0	0	0	0	0	0
AGAP009352	0	0	0	0	0	0	0	0	0	0	0	0	0	0	0	0	0	0	0	0	0	0	0	0	0	0	0	0	0	0	0	0	0	0	0	0	0	0	0	0	0	0	0	0	0	0	0	0	0
AGAP009353	0	0	0	0	0	0	0	0	0	0	0	0	0	0	0	0	0	0	0	0	0	0	0	0	0	0	0	0	0	0	0	0	0	0	0	0	0	0	0	0	0	0	0	0	0	0	0	0	0
AGAP009366	0	0	0	0	0	0	0	0	0	0	0	0	0	0	0	0	0	0	0	0	0	0	0	0	0	0	0	0	0	0	0	0	0	0	0	0	0	0	0	0	0	0	0	0	0	0	0	0	0
AGAP009383	0	0	0	0	0	0	0	0	0	0	0	0	0	0	0	0	0	0	0	0	0	0	0	0	0	0	0	0	0	0	0	0	0	0	0	0	0	0	0	0	0	0	0	0	0	0	0	0	0
AGAP009384	0	0	0	0	0	0	0	0	0	0	0	0	0	0	0	0	0	0	0	0	0	0	0	0	0	0	0	0	0	0	0	0	0	0	0	0	0	0	0	0	0	0	0	0	0	0	0	0	0
AGAP009386	0	0	0	0	0	0	0	0	0	0	0	0	0	0	0	0	0	0	0	0	0	0	0	0	0	0	0	0	0	0	0	0	0	0	0	0	0	0	0	0	0	0	0	0	0	0	0	0	0
AGAP009399	0	0	0	0	0	0	0	0	0	0	0	0	0	0	0	0	0	0	0	0	0	0	0	0	0	0	0	0	0	0	0	0	0	0	0	0	0	0	0	0	0	0	0	0	0	0	0	0	0
AGAP009419	0	0	0	0	0	0	0	0	0	0	0	0	0	0	0	0	0	0	0	0	0	0	0	0	0	0	0	0	0	0	0	0	0	0	0	0	0	0	0	0	0	0	0	0	0	0	0	0	0
AGAP009448	0	0	0	0	0	0	0	0	0	0	0	0	0	0	0	0	0	0	0	0	0	0	0	0	0	0	0	0	0	0	0	0	0	0	0	0	0	0	0	0	0	0	0	0	0	0	0	0	0
AGAP009543	0	0	0	0	0	0	0	0	0	0	0	0	0	0	0	0	0	0	0	0	0	0	0	0	0	0	0	0	0	0	0	0	0	0	0	0	0	0	0	0	0	0	0	0	0	0	0	0	0
AGAP009580	0	0	0	0	0	0	0	0	0	0	0	0	0	0	0	0	0	0	0	0	0	0	0	0	0	0	0	0	0	0	0	0	0	0	0	0	0	0	0	0	0	0	0	0	0	0	0	0	0
AGAP009706	0	0	0	0	0	0	0	0	0	0	0	0	0	0	0	0	0	0	0	0	0	0	0	0	0	0	0	0	0	0	0	0	0	0	0	0	0	0	0	0	0	0	0	0	0	0	0	0	0
AGAP009872	0	0	0	0	0	0	0	0	0	0	0	0	0	0	0	0	0	0	0	0	0	0	0	0	0	0	0	0	0	0	0	0	0	0	0	0	0	0	0	0	0	0	0	0	0	0	0	0	0
AGAP009948	0	0	0	0	0	0	0	0	0	0	0	0	0	0	0	0	0	0	0	0	0	0	0	0	0	0	0	0	0	0	0	0	0	0	0	0	0	0	0	0	0	0	0	0	0	0	0	0	0
AGAP010002	0	0	0	0	0	0	0	0	0	0	0	0	0	0	0	0	0	0	0	0	0	0	0	0	0	0	0	0	0	0	0	0	0	0	0	0	0	0	0	0	0	0	0	0	0	0	0	0	0
AGAP010104	0	0	0	0	0	0	0	0	0	0	0	0	0	0	0	0	0	0	0	0	0	0	0	0	0	0	0	0	0	0	0	0	0	0	0	0	0	0	0	0	0	0	0	0	0	0	0	0	0
AGAP010771	0	0	0	0	0	0	0	0	0	0	0	0	0	0	0	0	0	0	0	0	0	0	0	0	0	0	0	0	0	0	0	0	0	0	0	0	0	0	0	0	0	0	0	0	0	0	0	0	0
AGAP010772	0	0	0	0	0	0	0	0	0	0	0	0	0	0	0	0	0	0	0	0	0	0	0	0	0	0	0	0	0	0	0	0	0	0	0	0	0	0	0	0	0	0	0	0	0	0	0	0	0
AGAP010827	0	0	0	0	0	0	0	0	0	0	0	0	0	0	0	0	0	0	0	0	0	0	0	0	0	0	0	0	0	0	0	0	0	0	0	0	0	0	0	0	0	0	0	0	0	0	0	0	0
AGAP010828	0	0	0	0	0	0	0	0	0	0	0	0	0	0	0	0	0	0	0	0	0	0	0	0	0	0	0	0	0	0	0	0	0	0	0	0	0	0	0	0	0	0	0	0	0	0	0	0	0
AGAP010964	0	0	0	0	0	0	0	0	0	0	0	0	0	0	0	0	0	0	0	0	0	0	0	0	0	0	0	0	0	0	0	0	0	0	0	0	0	0	0	0	0	0	0	0	0	0	0	0	0
AGAP011001	0	0	0	0	0	0	0	0	0	0	0	0	0	0	0	0	0	0	0	0	0	0	0	0	0	0	0	0	0	0	0	0	0	0	0	0	0	0	0	0	0	0	0	0	0	0	0	0	0
AGAP011072	0	0	0	0	0	0	0	0	0	0	0	0	0	0	0	0	0	0	0	0	0	0	0	0	0	0	0	0	0	0	0	0	0	0	0	0	0	0	0	0	0	0	0	0	0	0	0	0	0
AGAP011073	0	0	0	0	0	0	0	0	0	0	0	0	0	0	0	0	0	0	0	0	0	0	0	0	0	0	0	0	0	0	0	0	0	0	0	0	0	0	0	0	0	0	0	0	0	0	0	0	0
AGAP011442	0	0	0	0	0	0	0	0	0	0	0	0	0	0	0	0	0	0	0	0	0	0	0	0	0	0	0	0	0	0	0	0	0	0	0	0	0	0	0	0	0	0	0	0	0	0	0	0	0
AGAP011445	0	0	0	0	0	0	0	0	0	0	0	0	0	0	0	0	0	0	0	0	0	0	0	0	0	0	0	0	0	0	0	0	0	0	0	0	0	0	0	0	0	0	0	0	0	0	0	0	0
AGAP012162	0	0	0	0	0	0	0	0	0	0	0	0	0	0	0	0	0	0	0	0	0	0	0	0	0	0	0	0	0	0	0	0	0	0	0	0	0	0	0	0	0	0	0	0	0	0	0	0	0
AGAP013080	0	0	0	0	0	0	0	0	0	0	0	0	0	0	0	0	0	0	0	0	0	0	0	0	0	0	0	0	0	0	0	0	0	0	0	0	0	0	0	0	0	0	0	0	0	0	0	0	0
AGAP013253	0	0	0	0	0	0	0	0	0	0	0	0	0	0	0	0	0	0	0	0	0	0	0	0	0	0	0	0	0	0	0	0	0	0	0	0	0	0	0	0	0	0	0	0	0	0	0	0	0
AGAP013539	0	0	0	0	0	0	0	0	0	0	0	0	0	0	0	0	0	0	0	0	0	0	0	0	0	0	0	0	0	0	0	0	0	0	0	0	0	0	0	0	0	0	0	0	0	0	0	0	0
AGAP028032	0	0	0	0	0	0	0	0	0	0	0	0	0	0	0	0	0	0	0	0	0	0	0	0	0	0	0	0	0	0	0	0	0	0	0	0	0	0	0	0	0	0	0	0	0	0	0	0	0
AGAP028147	0	0	0	0	0	0	0	0	0	0	0	0	0	0	0	0	0	0	0	0	0	0	0	0	0	0	0	0	0	0	0	0	0	0	0	0	0	0	0	0	0	0	0	0	0	0	0	0	0
AGAP028222	0	0	0	0	0	0	0	0	0	0	0	0	0	0	0	0	0	0	0	0	0	0	0	0	0	0	0	0	0	0	0	0	0	0	0	0	0	0	0	0	0	0	0	0	0	0	0	0	0
AGAP028429	0	0	0	0	0	0	0	0	0	0	0	0	0	0	0	0	0	0	0	0	0	0	0	0	0	0	0	0	0	0	0	0	0	0	0	0	0	0	0	0	0	0	0	0	0	0	0	0	0
AGAP028507	0	0	0	0	0	0	0	0	0	0	0	0	0	0	0	0	0	0	0	0	0	0	0	0	0	0	0	0	0	0	0	0	0	0	0	0	0	0	0	0	0	0	0	0	0	0	0	0	0
AGAP028508	0	0	0	0	0	0	0	0	0	0	0	0	0	0	0	0	0	0	0	0	0	0	0	0	0	0	0	0	0	0	0	0	0	0	0	0	0	0	0	0	0	0	0	0	0	0	0	0	0
AGAP028569	0	0	0	0	0	0	0	0	0	0	0	0	0	0	0	0	0	0	0	0	0	0	0	0	0	0	0	0	0	0	0	0	0	0	0	0	0	0	0	0	0	0	0	0	0	0	0	0	0
AGAP028644	0	0	0	0	0	0	0	0	0	0	0	0	0	0	0	0	0	0	0	0	0	0	0	0	0	0	0	0	0	0	0	0	0	0	0	0	0	0	0	0	0	0	0	0	0	0	0	0	0
AGAP028711	0	0	0	0	0	0	0	0	0	0	0	0	0	0	0	0	0	0	0	0	0	0	0	0	0	0	0	0	0	0	0	0	0	0	0	0	0	0	0	0	0	0	0	0	0	0	0	0	0
AGAP029090	0	0	0	0	0	0	0	0	0	0	0	0	0	0	0	0	0	0	0	0	0	0	0	0	0	0	0	0	0	0	0	0	0	0	0	0	0	0	0	0	0	0	0	0	0	0	0	0	0
AGAP029142	0	0	0	0	0	0	0	0	0	0	0	0	0	0	0	0	0	0	0	0	0	0	0	0	0	0	0	0	0	0	0	0	0	0	0	0	0	0	0	0	0	0	0	0	0	0	0	0	0
AGAP029229	0	0	0	0	0	0	0	0	0	0	0	0	0	0	0	0	0	0	0	0	0	0	0	0	0	0	0	0	0	0	0	0	0	0	0	0	0	0	0	0	0	0	0	0	0	0	0	0	0
AGAP029253	0	0	0	0	0	0	0	0	0	0	0	0	0	0	0	0	0	0	0	0	0	0	0	0	0	0	0	0	0	0	0	0	0	0	0	0	0	0	0	0	0	0	0	0	0	0	0	0	0
AGAP029344	0	0	0	0	0	0	0	0	0	0	0	0	0	0	0	0	0	0	0	0	0	0	0	0	0	0	0	0	0	0	0	0	0	0	0	0	0	0	0	0	0	0	0	0	0	0	0	0	0
AGAP029371	0	0	0	0	0	0	0	0	0	0	0	0	0	0	0	0	0	0	0	0	0	0	0	0	0	0	0	0	0	0	0	0	0	0	0	0	0	0	0	0	0	0	0	0	0	0	0	0	0
AGAP029401	0	0	0	0	0	0	0	0	0	0	0	0	0	0	0	0	0	0	0	0	0	0	0	0	0	0	0	0	0	0	0	0	0	0	0	0	0	0	0	0	0	0	0	0	0	0	0	0	0
AGAP029714	0	0	0	0	0	0	0	0	0	0	0	0	0	0	0	0	0	0	0	0	0	0	0	0	0	0	0	0	0	0	0	0	0	0	0	0	0	0	0	0	0	0	0	0	0	0	0	0	0
AGAP029749	0	0	0	0	0	0	0	0	0	0	0	0	0	0	0	0	0	0	0	0	0	0	0	0	0	0	0	0	0	0	0	0	0	0	0	0	0	0	0	0	0	0	0	0	0	0	0	0	0
AGAP029751	0	0	0	0	0	0	0	0	0	0	0	0	0	0	0	0	0	0	0	0	0	0	0	0	0	0	0	0	0	0	0	0	0	0	0	0	0	0	0	0	0	0	0	0	0	0	0	0	0
AGAP029780	0	0	0	0	0	0	0	0	0	0	0	0	0	0	0	0	0	0	0	0	0	0	0	0	0	0	0	0	0	0	0	0	0	0	0	0	0	0	0	0	0	0	0	0	0	0	0	0	0
AGAP029781	0	0	0	0	0	0	0	0	0	0	0	0	0	0	0	0	0	0	0	0	0	0	0	0	0	0	0	0	0	0	0	0	0	0	0	0	0	0	0	0	0	0	0	0	0	0	0	0	0
AGAP029816	0	0	0	0	0	0	0	0	0	0	0	0	0	0	0	0	0	0	0	0	0	0	0	0	0	0	0	0	0	0	0	0	0	0	0	0	0	0	0	0	0	0	0	0	0	0	0	0	0
AGAP000114	0	0	0	0	0	0	0	0	0	0	0	0	0	0	0	0	0	0	0	0	0	0	0	0	0	0	0	0	0	0	0	0	0	0	0	0	0	0	0	0	0	0	0	0	0	0	0	0	0
AGAP000296	0	0	0	0	0	0	0	0	0	0	0	0	0	0	0	0	0	0	0	0	0	0	0	0	0	0	0	0	0	0	0	0	0	0	0	0	0	0	0	0	0	0	0	0	0	0	0	0	0
AGAP000298	0	0	0	0	0	0	0	0	0	0	0	0	0	0	0	0	0	0	0	0	0	0	0	0	0	0	0	0	0	0	0	0	0	0	0	0	0	0	0	0	0	0	0	0	0	0	0	0	0
AGAP000299	0	0	0	0	0	0	0	0	0	0	0	0	0	0	0	0	0	0	0	0	0	0	0	0	0	0	0	0	0	0	0	0	0	0	0	0	0	0	0	0	0	0	0	0	0	0	0	0	0
AGAP000339	0	0	0	0	0	0	0	0	0	0	0	0	0	0	0	0	0	0	0	0	0	0	0	0	0	0	0	0	0	0	0	0	0	0	0	0	0	0	0	0	0	0	0	0	0	0	0	0	0
AGAP000355	0	0	0	0	0	0	0	0	0	0	0	0	0	0	0	0	0	0	0	0	0	0	0	0	0	0	0	0	0	0	0	0	0	0	0	0	0	0	0	0	0	0	0	0	0	0	0	0	0
AGAP000519	0	0	0	0	0	0	0	0	0	0	0	0	0	0	0	0	0	0	0	0	0	0	0	0	0	0	0	0	0	0	0	0	0	0	0	0	0	0	0	0	0	0	0	0	0	0	0	0	0
AGAP000588	0	0	0	0	0	0	0	0	0	0	0	0	0	0	0	0	0	0	0	0	0	0	0	0	0	0	0	0	0	0	0	0	0	0	0	0	0	0	0	0	0	0	0	0	0	0	0	0	0
AGAP000589	0	0	0	0	0	0	0	0	0	0	0	0	0	0	0	0	0	0	0	0	0	0	0	0	0	0	0	0	0	0	0	0	0	0	0	0	0	0	0	0	0	0	0	0	0	0	0	0	0
AGAP000617	0	0	0	0	0	0	0	0	0	0	0	0	0	0	0	0	0	0	0	0	0	0	0	0	0	0	0	0	0	0	0	0	0	0	0	0	0	0	0	0	0	0	0	0	0	0	0	0	0
AGAP000618	0	0	0	0	0	0	0	0	0	0	0	0	0	0	0	0	0	0	0	0	0	0	0	0	0	0	0	0	0	0	0	0	0	0	0	0	0	0	0	0	0	0	0	0	0	0	0	0	0
AGAP000713	0	0	0	0	0	0	0	0	0	0	0	0	0	0	0	0	0	0	0	0	0	0	0	0	0	0	0	0	0	0	0	0	0	0	0	0	0	0	0	0	0	0	0	0	0	0	0	0	0
AGAP000734	0	0	0	0	0	0	0	0	0	0	0	0	0	0	0	0	0	0	0	0	0	0	0	0	0	0	0	0	0	0	0	0	0	0	0	0	0	0	0	0	0	0	0	0	0	0	0	0	0
AGAP000739	0	0	0	0	0	0	0	0	0	0	0	0	0	0	0	0	0	0	0	0	0	0	0	0	0	0	0	0	0	0	0	0	0	0	0	0	0	0	0	0	0	0	0	0	0	0	0	0	0
AGAP000772	0	0	0	0	0	0	0	0	0	0	0	0	0	0	0	0	0	0	0	0	0	0	0	0	0	0	0	0	0	0	0	0	0	0	0	0	0	0	0	0	0	0	0	0	0	0	0	0	0
AGAP000783	0	0	0	0	0	0	0	0	0	0	0	0	0	0	0	0	0	0	0	0	0	0	0	0	0	0	0	0	0	0	0	0	0	0	0	0	0	0	0	0	0	0	0	0	0	0	0	0	0
AGAP000809	0	0	0	0	0	0	0	0	0	0	0	0	0	0	0	0	0	0	0	0	0	0	0	0	0	0	0	0	0	0	0	0	0	0	0	0	0	0	0	0	0	0	0	0	0	0	0	0	0
AGAP000835	0	0	0	0	0	0	0	0	0	0	0	0	0	0	0	0	0	0	0	0	0	0	0	0	0	0	0	0	0	0	0	0	0	0	0	0	0	0	0	0	0	0	0	0	0	0	0	0	0
AGAP000976	0	0	0	0	0	0	0	0	0	0	0	0	0	0	0	0	0	0	0	0	0	0	0	0	0	0	0	0	0	0	0	0	0	0	0	0	0	0	0	0	0	0	0	0	0	0	0	0	0
AGAP000999	0	0	0	0	0	0	0	0	0	0	0	0	0	0	0	0	0	0	0	0	0	0	0	0	0	0	0	0	0	0	0	0	0	0	0	0	0	0	0	0	0	0	0	0	0	0	0	0	0
AGAP001045	0	0	0	0	0	0	0	0	0	0	0	0	0	0	0	0	0	0	0	0	0	0	0	0	0	0	0	0	0	0	0	0	0	0	0	0	0	0	0	0	0	0	0	0	0	0	0	0	0
AGAP001048	0	0	0	0	0	0	0	0	0	0	0	0	0	0	0	0	0	0	0	0	0	0	0	0	0	0	0	0	0	0	0	0	0	0	0	0	0	0	0	0	0	0	0	0	0	0	0	0	0
AGAP001061	0	0	0	0	0	0	0	0	0	0	0	0	0	0	0	0	0	0	0	0	0	0	0	0	0	0	0	0	0	0	0	0	0	0	0	0	0	0	0	0	0	0	0	0	0	0	0	0	0
AGAP001438	0	0	0	0	0	0	0	0	0	0	0	0	0	0	0	0	0	0	0	0	0	0	0	0	0	0	0	0	0	0	0	0	0	0	0	0	0	0	0	0	0	0	0	0	0	0	0	0	0
AGAP001524	0	0	0	0	0	0	0	0	0	0	0	0	0	0	0	0	0	0	0	0	0	0	0	0	0	0	0	0	0	0	0	0	0	0	0	0	0	0	0	0	0	0	0	0	0	0	0	0	0
AGAP001593	0	0	0	0	0	0	0	0	0	0	0	0	0	0	0	0	0	0	0	0	0	0	0	0	0	0	0	0	0	0	0	0	0	0	0	0	0	0	0	0	0	0	0	0	0	0	0	0	0
AGAP001594	0	0	0	0	0	0	0	0	0	0	0	0	0	0	0	0	0	0	0	0	0	0	0	0	0	0	0	0	0	0	0	0	0	0	0	0	0	0	0	0	0	0	0	0	0	0	0	0	0
AGAP001616	0	0	0	0	0	0	0	0	0	0	0	0	0	0	0	0	0	0	0	0	0	0	0	0	0	0	0	0	0	0	0	0	0	0	0	0	0	0	0	0	0	0	0	0	0	0	0	0	0
AGAP001773	0	0	0	0	0	0	0	0	0	0	0	0	0	0	0	0	0	0	0	0	0	0	0	0	0	0	0	0	0	0	0	0	0	0	0	0	0	0	0	0	0	0	0	0	0	0	0	0	0
AGAP001811	0	0	0	0	0	0	0	0	0	0	0	0	0	0	0	0	0	0	0	0	0	0	0	0	0	0	0	0	0	0	0	0	0	0	0	0	0	0	0	0	0	0	0	0	0	0	0	0	0
AGAP001913	0	0	0	0	0	0	0	0	0	0	0	0	0	0	0	0	0	0	0	0	0	0	0	0	0	0	0	0	0	0	0	0	0	0	0	0	0	0	0	0	0	0	0	0	0	0	0	0	0
AGAP002019	0	0	0	0	0	0	0	0	0	0	0	0	0	0	0	0	0	0	0	0	0	0	0	0	0	0	0	0	0	0	0	0	0	0	0	0	0	0	0	0	0	0	0	0	0	0	0	0	0
AGAP002039	0	0	0	0	0	0	0	0	0	0	0	0	0	0	0	0	0	0	0	0	0	0	0	0	0	0	0	0	0	0	0	0	0	0	0	0	0	0	0	0	0	0	0	0	0	0	0	0	0
AGAP002040	0	0	0	0	0	0	0	0	0	0	0	0	0	0	0	0	0	0	0	0	0	0	0	0	0	0	0	0	0	0	0	0	0	0	0	0	0	0	0	0	0	0	0	0	0	0	0	0	0
AGAP002894	0	0	0	0	0	0	0	0	0	0	0	0	0	0	0	0	0	0	0	0	0	0	0	0	0	0	0	0	0	0	0	0	0	0	0	0	0	0	0	0	0	0	0	0	0	0	0	0	0
AGAP003071	0	0	0	0	0	0	0	0	0	0	0	0	0	0	0	0	0	0	0	0	0	0	0	0	0	0	0	0	0	0	0	0	0	0	0	0	0	0	0	0	0	0	0	0	0	0	0	0	0
AGAP003082	0	0	0	0	0	0	0	0	0	0	0	0	0	0	0	0	0	0	0	0	0	0	0	0	0	0	0	0	0	0	0	0	0	0	0	0	0	0	0	0	0	0	0	0	0	0	0	0	0
AGAP003115	0	0	0	0	0	0	0	0	0	0	0	0	0	0	0	0	0	0	0	0	0	0	0	0	0	0	0	0	0	0	0	0	0	0	0	0	0	0	0	0	0	0	0	0	0	0	0	0	0
AGAP003120	0	0	0	0	0	0	0	0	0	0	0	0	0	0	0	0	0	0	0	0	0	0	0	0	0	0	0	0	0	0	0	0	0	0	0	0	0	0	0	0	0	0	0	0	0	0	0	0	0
AGAP003126	0	0	0	0	0	0	0	0	0	0	0	0	0	0	0	0	0	0	0	0	0	0	0	0	0	0	0	0	0	0	0	0	0	0	0	0	0	0	0	0	0	0	0	0	0	0	0	0	0
AGAP003164	0	0	0	0	0	0	0	0	0	0	0	0	0	0	0	0	0	0	0	0	0	0	0	0	0	0	0	0	0	0	0	0	0	0	0	0	0	0	0	0	0	0	0	0	0	0	0	0	0
AGAP003172	0	0	0	0	0	0	0	0	0	0	0	0	0	0	0	0	0	0	0	0	0	0	0	0	0	0	0	0	0	0	0	0	0	0	0	0	0	0	0	0	0	0	0	0	0	0	0	0	0
AGAP003209	0	0	0	0	0	0	0	0	0	0	0	0	0	0	0	0	0	0	0	0	0	0	0	0	0	0	0	0	0	0	0	0	0	0	0	0	0	0	0	0	0	0	0	0	0	0	0	0	0
AGAP003224	0	0	0	0	0	0	0	0	0	0	0	0	0	0	0	0	0	0	0	0	0	0	0	0	0	0	0	0	0	0	0	0	0	0	0	0	0	0	0	0	0	0	0	0	0	0	0	0	0
AGAP003464	0	0	0	0	0	0	0	0	0	0	0	0	0	0	0	0	0	0	0	0	0	0	0	0	0	0	0	0	0	0	0	0	0	0	0	0	0	0	0	0	0	0	0	0	0	0	0	0	0
AGAP003502	0	0	0	0	0	0	0	0	0	0	0	0	0	0	0	0	0	0	0	0	0	0	0	0	0	0	0	0	0	0	0	0	0	0	0	0	0	0	0	0	0	0	0	0	0	0	0	0	0
AGAP003507	0	0	0	0	0	0	0	0	0	0	0	0	0	0	0	0	0	0	0	0	0	0	0	0	0	0	0	0	0	0	0	0	0	0	0	0	0	0	0	0	0	0	0	0	0	0	0	0	0
AGAP003508	0	0	0	0	0	0	0	0	0	0	0	0	0	0	0	0	0	0	0	0	0	0	0	0	0	0	0	0	0	0	0	0	0	0	0	0	0	0	0	0	0	0	0	0	0	0	0	0	0
AGAP003662	0	0	0	0	0	0	0	0	0	0	0	0	0	0	0	0	0	0	0	0	0	0	0	0	0	0	0	0	0	0	0	0	0	0	0	0	0	0	0	0	0	0	0	0	0	0	0	0	0
AGAP004160	0	0	0	0	0	0	0	0	0	0	0	0	0	0	0	0	0	0	0	0	0	0	0	0	0	0	0	0	0	0	0	0	0	0	0	0	0	0	0	0	0	0	0	0	0	0	0	0	0
AGAP004299	0	0	0	0	0	0	0	0	0	0	0	0	0	0	0	0	0	0	0	0	0	0	0	0	0	0	0	0	0	0	0	0	0	0	0	0	0	0	0	0	0	0	0	0	0	0	0	0	0
AGAP004433	0	0	0	0	0	0	0	0	0	0	0	0	0	0	0	0	0	0	0	0	0	0	0	0	0	0	0	0	0	0	0	0	0	0	0	0	0	0	0	0	0	0	0	0	0	0	0	0	0
AGAP004680	0	0	0	0	0	0	0	0	0	0	0	0	0	0	0	0	0	0	0	0	0	0	0	0	0	0	0	0	0	0	0	0	0	0	0	0	0	0	0	0	0	0	0	0	0	0	0	0	0
AGAP004773	0	0	0	0	0	0	0	0	0	0	0	0	0	0	0	0	0	0	0	0	0	0	0	0	0	0	0	0	0	0	0	0	0	0	0	0	0	0	0	0	0	0	0	0	0	0	0	0	0
AGAP004894	0	0	0	0	0	0	0	0	0	0	0	0	0	0	0	0	0	0	0	0	0	0	0	0	0	0	0	0	0	0	0	0	0	0	0	0	0	0	0	0	0	0	0	0	0	0	0	0	0
AGAP004897	0	0	0	0	0	0	0	0	0	0	0	0	0	0	0	0	0	0	0	0	0	0	0	0	0	0	0	0	0	0	0	0	0	0	0	0	0	0	0	0	0	0	0	0	0	0	0	0	0
AGAP005029	0	0	0	0	0	0	0	0	0	0	0	0	0	0	0	0	0	0	0	0	0	0	0	0	0	0	0	0	0	0	0	0	0	0	0	0	0	0	0	0	0	0	0	0	0	0	0	0	0
AGAP005342	0	0	0	0	0	0	0	0	0	0	0	0	0	0	0	0	0	0	0	0	0	0	0	0	0	0	0	0	0	0	0	0	0	0	0	0	0	0	0	0	0	0	0	0	0	0	0	0	0
AGAP005343	0	0	0	0	0	0	0	0	0	0	0	0	0	0	0	0	0	0	0	0	0	0	0	0	0	0	0	0	0	0	0	0	0	0	0	0	0	0	0	0	0	0	0	0	0	0	0	0	0
AGAP005483	0	0	0	0	0	0	0	0	0	0	0	0	0	0	0	0	0	0	0	0	0	0	0	0	0	0	0	0	0	0	0	0	0	0	0	0	0	0	0	0	0	0	0	0	0	0	0	0	0
AGAP005690	0	0	0	0	0	0	0	0	0	0	0	0	0	0	0	0	0	0	0	0	0	0	0	0	0	0	0	0	0	0	0	0	0	0	0	0	0	0	0	0	0	0	0	0	0	0	0	0	0
AGAP005696	0	0	0	0	0	0	0	0	0	0	0	0	0	0	0	0	0	0	0	0	0	0	0	0	0	0	0	0	0	0	0	0	0	0	0	0	0	0	0	0	0	0	0	0	0	0	0	0	0
AGAP005697	0	0	0	0	0	0	0	0	0	0	0	0	0	0	0	0	0	0	0	0	0	0	0	0	0	0	0	0	0	0	0	0	0	0	0	0	0	0	0	0	0	0	0	0	0	0	0	0	0
AGAP005750	0	0	0	0	0	0	0	0	0	0	0	0	0	0	0	0	0	0	0	0	0	0	0	0	0	0	0	0	0	0	0	0	0	0	0	0	0	0	0	0	0	0	0	0	0	0	0	0	0
AGAP005751	0	0	0	0	0	0	0	0	0	0	0	0	0	0	0	0	0	0	0	0	0	0	0	0	0	0	0	0	0	0	0	0	0	0	0	0	0	0	0	0	0	0	0	0	0	0	0	0	0
AGAP006409	0	0	0	0	0	0	0	0	0	0	0	0	0	0	0	0	0	0	0	0	0	0	0	0	0	0	0	0	0	0	0	0	0	0	0	0	0	0	0	0	0	0	0	0	0	0	0	0	0
AGAP006556	0	0	0	0	0	0	0	0	0	0	0	0	0	0	0	0	0	0	0	0	0	0	0	0	0	0	0	0	0	0	0	0	0	0	0	0	0	0	0	0	0	0	0	0	0	0	0	0	0
AGAP007071	0	0	0	0	0	0	0	0	0	0	0	0	0	0	0	0	0	0	0	0	0	0	0	0	0	0	0	0	0	0	0	0	0	0	0	0	0	0	0	0	0	0	0	0	0	0	0	0	0
AGAP007409	0	0	0	0	0	0	0	0	0	0	0	0	0	0	0	0	0	0	0	0	0	0	0	0	0	0	0	0	0	0	0	0	0	0	0	0	0	0	0	0	0	0	0	0	0	0	0	0	0
AGAP007410	0	0	0	0	0	0	0	0	0	0	0	0	0	0	0	0	0	0	0	0	0	0	0	0	0	0	0	0	0	0	0	0	0	0	0	0	0	0	0	0	0	0	0	0	0	0	0	0	0
AGAP007952	0	0	0	0	0	0	0	0	0	0	0	0	0	0	0	0	0	0	0	0	0	0	0	0	0	0	0	0	0	0	0	0	0	0	0	0	0	0	0	0	0	0	0	0	0	0	0	0	0
AGAP008140	0	0	0	0	0	0	0	0	0	0	0	0	0	0	0	0	0	0	0	0	0	0	0	0	0	0	0	0	0	0	0	0	0	0	0	0	0	0	0	0	0	0	0	0	0	0	0	0	0
AGAP008424	0	0	0	0	0	0	0	0	0	0	0	0	0	0	0	0	0	0	0	0	0	0	0	0	0	0	0	0	0	0	0	0	0	0	0	0	0	0	0	0	0	0	0	0	0	0	0	0	0
AGAP008425	0	0	0	0	0	0	0	0	0	0	0	0	0	0	0	0	0	0	0	0	0	0	0	0	0	0	0	0	0	0	0	0	0	0	0	0	0	0	0	0	0	0	0	0	0	0	0	0	0
AGAP008426	0	0	0	0	0	0	0	0	0	0	0	0	0	0	0	0	0	0	0	0	0	0	0	0	0	0	0	0	0	0	0	0	0	0	0	0	0	0	0	0	0	0	0	0	0	0	0	0	0
AGAP008461	0	0	0	0	0	0	0	0	0	0	0	0	0	0	0	0	0	0	0	0	0	0	0	0	0	0	0	0	0	0	0	0	0	0	0	0	0	0	0	0	0	0	0	0	0	0	0	0	0
AGAP008462	0	0	0	0	0	0	0	0	0	0	0	0	0	0	0	0	0	0	0	0	0	0	0	0	0	0	0	0	0	0	0	0	0	0	0	0	0	0	0	0	0	0	0	0	0	0	0	0	0
AGAP008479	0	0	0	0	0	0	0	0	0	0	0	0	0	0	0	0	0	0	0	0	0	0	0	0	0	0	0	0	0	0	0	0	0	0	0	0	0	0	0	0	0	0	0	0	0	0	0	0	0
AGAP008579	0	0	0	0	0	0	0	0	0	0	0	0	0	0	0	0	0	0	0	0	0	0	0	0	0	0	0	0	0	0	0	0	0	0	0	0	0	0	0	0	0	0	0	0	0	0	0	0	0
AGAP008580	0	0	0	0	0	0	0	0	0	0	0	0	0	0	0	0	0	0	0	0	0	0	0	0	0	0	0	0	0	0	0	0	0	0	0	0	0	0	0	0	0	0	0	0	0	0	0	0	0
AGAP008670	0	0	0	0	0	0	0	0	0	0	0	0	0	0	0	0	0	0	0	0	0	0	0	0	0	0	0	0	0	0	0	0	0	0	0	0	0	0	0	0	0	0	0	0	0	0	0	0	0
AGAP009195	0	0	0	0	0	0	0	0	0	0	0	0	0	0	0	0	0	0	0	0	0	0	0	0	0	0	0	0	0	0	0	0	0	0	0	0	0	0	0	0	0	0	0	0	0	0	0	0	0
AGAP009553	0	0	0	0	0	0	0	0	0	0	0	0	0	0	0	0	0	0	0	0	0	0	0	0	0	0	0	0	0	0	0	0	0	0	0	0	0	0	0	0	0	0	0	0	0	0	0	0	0
AGAP009585	0	0	0	0	0	0	0	0	0	0	0	0	0	0	0	0	0	0	0	0	0	0	0	0	0	0	0	0	0	0	0	0	0	0	0	0	0	0	0	0	0	0	0	0	0	0	0	0	0
AGAP009587	0	0	0	0	0	0	0	0	0	0	0	0	0	0	0	0	0	0	0	0	0	0	0	0	0	0	0	0	0	0	0	0	0	0	0	0	0	0	0	0	0	0	0	0	0	0	0	0	0
AGAP009696	0	0	0	0	0	0	0	0	0	0	0	0	0	0	0	0	0	0	0	0	0	0	0	0	0	0	0	0	0	0	0	0	0	0	0	0	0	0	0	0	0	0	0	0	0	0	0	0	0
AGAP009728	0	0	0	0	0	0	0	0	0	0	0	0	0	0	0	0	0	0	0	0	0	0	0	0	0	0	0	0	0	0	0	0	0	0	0	0	0	0	0	0	0	0	0	0	0	0	0	0	0
AGAP009876	0	0	0	0	0	0	0	0	0	0	0	0	0	0	0	0	0	0	0	0	0	0	0	0	0	0	0	0	0	0	0	0	0	0	0	0	0	0	0	0	0	0	0	0	0	0	0	0	0
AGAP009924	0	0	0	0	0	0	0	0	0	0	0	0	0	0	0	0	0	0	0	0	0	0	0	0	0	0	0	0	0	0	0	0	0	0	0	0	0	0	0	0	0	0	0	0	0	0	0	0	0
AGAP010004	0	0	0	0	0	0	0	0	0	0	0	0	0	0	0	0	0	0	0	0	0	0	0	0	0	0	0	0	0	0	0	0	0	0	0	0	0	0	0	0	0	0	0	0	0	0	0	0	0
AGAP010108	0	0	0	0	0	0	0	0	0	0	0	0	0	0	0	0	0	0	0	0	0	0	0	0	0	0	0	0	0	0	0	0	0	0	0	0	0	0	0	0	0	0	0	0	0	0	0	0	0
AGAP010114	0	0	0	0	0	0	0	0	0	0	0	0	0	0	0	0	0	0	0	0	0	0	0	0	0	0	0	0	0	0	0	0	0	0	0	0	0	0	0	0	0	0	0	0	0	0	0	0	0
AGAP010128	0	0	0	0	0	0	0	0	0	0	0	0	0	0	0	0	0	0	0	0	0	0	0	0	0	0	0	0	0	0	0	0	0	0	0	0	0	0	0	0	0	0	0	0	0	0	0	0	0
AGAP010176	0	0	0	0	0	0	0	0	0	0	0	0	0	0	0	0	0	0	0	0	0	0	0	0	0	0	0	0	0	0	0	0	0	0	0	0	0	0	0	0	0	0	0	0	0	0	0	0	0
AGAP010291	0	0	0	0	0	0	0	0	0	0	0	0	0	0	0	0	0	0	0	0	0	0	0	0	0	0	0	0	0	0	0	0	0	0	0	0	0	0	0	0	0	0	0	0	0	0	0	0	0
AGAP010295	0	0	0	0	0	0	0	0	0	0	0	0	0	0	0	0	0	0	0	0	0	0	0	0	0	0	0	0	0	0	0	0	0	0	0	0	0	0	0	0	0	0	0	0	0	0	0	0	0
AGAP010303	0	0	0	0	0	0	0	0	0	0	0	0	0	0	0	0	0	0	0	0	0	0	0	0	0	0	0	0	0	0	0	0	0	0	0	0	0	0	0	0	0	0	0	0	0	0	0	0	0
AGAP010318	0	0	0	0	0	0	0	0	0	0	0	0	0	0	0	0	0	0	0	0	0	0	0	0	0	0	0	0	0	0	0	0	0	0	0	0	0	0	0	0	0	0	0	0	0	0	0	0	0
AGAP010485	0	0	0	0	0	0	0	0	0	0	0	0	0	0	0	0	0	0	0	0	0	0	0	0	0	0	0	0	0	0	0	0	0	0	0	0	0	0	0	0	0	0	0	0	0	0	0	0	0
AGAP010550	0	0	0	0	0	0	0	0	0	0	0	0	0	0	0	0	0	0	0	0	0	0	0	0	0	0	0	0	0	0	0	0	0	0	0	0	0	0	0	0	0	0	0	0	0	0	0	0	0
AGAP010619	0	0	0	0	0	0	0	0	0	0	0	0	0	0	0	0	0	0	0	0	0	0	0	0	0	0	0	0	0	0	0	0	0	0	0	0	0	0	0	0	0	0	0	0	0	0	0	0	0
AGAP010620	0	0	0	0	0	0	0	0	0	0	0	0	0	0	0	0	0	0	0	0	0	0	0	0	0	0	0	0	0	0	0	0	0	0	0	0	0	0	0	0	0	0	0	0	0	0	0	0	0
AGAP010663	0	0	0	0	0	0	0	0	0	0	0	0	0	0	0	0	0	0	0	0	0	0	0	0	0	0	0	0	0	0	0	0	0	0	0	0	0	0	0	0	0	0	0	0	0	0	0	0	0
AGAP010688	0	0	0	0	0	0	0	0	0	0	0	0	0	0	0	0	0	0	0	0	0	0	0	0	0	0	0	0	0	0	0	0	0	0	0	0	0	0	0	0	0	0	0	0	0	0	0	0	0
AGAP010758	0	0	0	0	0	0	0	0	0	0	0	0	0	0	0	0	0	0	0	0	0	0	0	0	0	0	0	0	0	0	0	0	0	0	0	0	0	0	0	0	0	0	0	0	0	0	0	0	0
AGAP010773	0	0	0	0	0	0	0	0	0	0	0	0	0	0	0	0	0	0	0	0	0	0	0	0	0	0	0	0	0	0	0	0	0	0	0	0	0	0	0	0	0	0	0	0	0	0	0	0	0
AGAP010831	0	0	0	0	0	0	0	0	0	0	0	0	0	0	0	0	0	0	0	0	0	0	0	0	0	0	0	0	0	0	0	0	0	0	0	0	0	0	0	0	0	0	0	0	0	0	0	0	0
AGAP011010	0	0	0	0	0	0	0	0	0	0	0	0	0	0	0	0	0	0	0	0	0	0	0	0	0	0	0	0	0	0	0	0	0	0	0	0	0	0	0	0	0	0	0	0	0	0	0	0	0
AGAP011032	0	0	0	0	0	0	0	0	0	0	0	0	0	0	0	0	0	0	0	0	0	0	0	0	0	0	0	0	0	0	0	0	0	0	0	0	0	0	0	0	0	0	0	0	0	0	0	0	0
AGAP011040	0	0	0	0	0	0	0	0	0	0	0	0	0	0	0	0	0	0	0	0	0	0	0	0	0	0	0	0	0	0	0	0	0	0	0	0	0	0	0	0	0	0	0	0	0	0	0	0	0
AGAP011066	0	0	0	0	0	0	0	0	0	0	0	0	0	0	0	0	0	0	0	0	0	0	0	0	0	0	0	0	0	0	0	0	0	0	0	0	0	0	0	0	0	0	0	0	0	0	0	0	0
AGAP011387	0	0	0	0	0	0	0	0	0	0	0	0	0	0	0	0	0	0	0	0	0	0	0	0	0	0	0	0	0	0	0	0	0	0	0	0	0	0	0	0	0	0	0	0	0	0	0	0	0
AGAP011405	0	0	0	0	0	0	0	0	0	0	0	0	0	0	0	0	0	0	0	0	0	0	0	0	0	0	0	0	0	0	0	0	0	0	0	0	0	0	0	0	0	0	0	0	0	0	0	0	0
AGAP011806	0	0	0	0	0	0	0	0	0	0	0	0	0	0	0	0	0	0	0	0	0	0	0	0	0	0	0	0	0	0	0	0	0	0	0	0	0	0	0	0	0	0	0	0	0	0	0	0	0
AGAP011981	0	0	0	0	0	0	0	0	0	0	0	0	0	0	0	0	0	0	0	0	0	0	0	0	0	0	0	0	0	0	0	0	0	0	0	0	0	0	0	0	0	0	0	0	0	0	0	0	0
AGAP012020	0	0	0	0	0	0	0	0	0	0	0	0	0	0	0	0	0	0	0	0	0	0	0	0	0	0	0	0	0	0	0	0	0	0	0	0	0	0	0	0	0	0	0	0	0	0	0	0	0
AGAP012124	0	0	0	0	0	0	0	0	0	0	0	0	0	0	0	0	0	0	0	0	0	0	0	0	0	0	0	0	0	0	0	0	0	0	0	0	0	0	0	0	0	0	0	0	0	0	0	0	0
AGAP012969	0	0	0	0	0	0	0	0	0	0	0	0	0	0	0	0	0	0	0	0	0	0	0	0	0	0	0	0	0	0	0	0	0	0	0	0	0	0	0	0	0	0	0	0	0	0	0	0	0
AGAP012997	0	0	0	0	0	0	0	0	0	0	0	0	0	0	0	0	0	0	0	0	0	0	0	0	0	0	0	0	0	0	0	0	0	0	0	0	0	0	0	0	0	0	0	0	0	0	0	0	0
AGAP013000	0	0	0	0	0	0	0	0	0	0	0	0	0	0	0	0	0	0	0	0	0	0	0	0	0	0	0	0	0	0	0	0	0	0	0	0	0	0	0	0	0	0	0	0	0	0	0	0	0
AGAP013142	0	0	0	0	0	0	0	0	0	0	0	0	0	0	0	0	0	0	0	0	0	0	0	0	0	0	0	0	0	0	0	0	0	0	0	0	0	0	0	0	0	0	0	0	0	0	0	0	0
AGAP013323	0	0	0	0	0	0	0	0	0	0	0	0	0	0	0	0	0	0	0	0	0	0	0	0	0	0	0	0	0	0	0	0	0	0	0	0	0	0	0	0	0	0	0	0	0	0	0	0	0
AGAP013330	0	0	0	0	0	0	0	0	0	0	0	0	0	0	0	0	0	0	0	0	0	0	0	0	0	0	0	0	0	0	0	0	0	0	0	0	0	0	0	0	0	0	0	0	0	0	0	0	0
AGAP013365	0	0	0	0	0	0	0	0	0	0	0	0	0	0	0	0	0	0	0	0	0	0	0	0	0	0	0	0	0	0	0	0	0	0	0	0	0	0	0	0	0	0	0	0	0	0	0	0	0
AGAP013421	0	0	0	0	0	0	0	0	0	0	0	0	0	0	0	0	0	0	0	0	0	0	0	0	0	0	0	0	0	0	0	0	0	0	0	0	0	0	0	0	0	0	0	0	0	0	0	0	0
AGAP013483	0	0	0	0	0	0	0	0	0	0	0	0	0	0	0	0	0	0	0	0	0	0	0	0	0	0	0	0	0	0	0	0	0	0	0	0	0	0	0	0	0	0	0	0	0	0	0	0	0
AGAP013536	0	0	0	0	0	0	0	0	0	0	0	0	0	0	0	0	0	0	0	0	0	0	0	0	0	0	0	0	0	0	0	0	0	0	0	0	0	0	0	0	0	0	0	0	0	0	0	0	0
AGAP013547	0	0	0	0	0	0	0	0	0	0	0	0	0	0	0	0	0	0	0	0	0	0	0	0	0	0	0	0	0	0	0	0	0	0	0	0	0	0	0	0	0	0	0	0	0	0	0	0	0
AGAP013757	0	0	0	0	0	0	0	0	0	0	0	0	0	0	0	0	0	0	0	0	0	0	0	0	0	0	0	0	0	0	0	0	0	0	0	0	0	0	0	0	0	0	0	0	0	0	0	0	0
AGAP028047	0	0	0	0	0	0	0	0	0	0	0	0	0	0	0	0	0	0	0	0	0	0	0	0	0	0	0	0	0	0	0	0	0	0	0	0	0	0	0	0	0	0	0	0	0	0	0	0	0
AGAP028071	0	0	0	0	0	0	0	0	0	0	0	0	0	0	0	0	0	0	0	0	0	0	0	0	0	0	0	0	0	0	0	0	0	0	0	0	0	0	0	0	0	0	0	0	0	0	0	0	0
AGAP028156	0	0	0	0	0	0	0	0	0	0	0	0	0	0	0	0	0	0	0	0	0	0	0	0	0	0	0	0	0	0	0	0	0	0	0	0	0	0	0	0	0	0	0	0	0	0	0	0	0
AGAP028183	0	0	0	0	0	0	0	0	0	0	0	0	0	0	0	0	0	0	0	0	0	0	0	0	0	0	0	0	0	0	0	0	0	0	0	0	0	0	0	0	0	0	0	0	0	0	0	0	0
AGAP028405	0	0	0	0	0	0	0	0	0	0	0	0	0	0	0	0	0	0	0	0	0	0	0	0	0	0	0	0	0	0	0	0	0	0	0	0	0	0	0	0	0	0	0	0	0	0	0	0	0
AGAP028467	0	0	0	0	0	0	0	0	0	0	0	0	0	0	0	0	0	0	0	0	0	0	0	0	0	0	0	0	0	0	0	0	0	0	0	0	0	0	0	0	0	0	0	0	0	0	0	0	0
AGAP028618	0	0	0	0	0	0	0	0	0	0	0	0	0	0	0	0	0	0	0	0	0	0	0	0	0	0	0	0	0	0	0	0	0	0	0	0	0	0	0	0	0	0	0	0	0	0	0	0	0
AGAP028619	0	0	0	0	0	0	0	0	0	0	0	0	0	0	0	0	0	0	0	0	0	0	0	0	0	0	0	0	0	0	0	0	0	0	0	0	0	0	0	0	0	0	0	0	0	0	0	0	0
AGAP028641	0	0	0	0	0	0	0	0	0	0	0	0	0	0	0	0	0	0	0	0	0	0	0	0	0	0	0	0	0	0	0	0	0	0	0	0	0	0	0	0	0	0	0	0	0	0	0	0	0
AGAP028671	0	0	0	0	0	0	0	0	0	0	0	0	0	0	0	0	0	0	0	0	0	0	0	0	0	0	0	0	0	0	0	0	0	0	0	0	0	0	0	0	0	0	0	0	0	0	0	0	0
AGAP028682	0	0	0	0	0	0	0	0	0	0	0	0	0	0	0	0	0	0	0	0	0	0	0	0	0	0	0	0	0	0	0	0	0	0	0	0	0	0	0	0	0	0	0	0	0	0	0	0	0
AGAP029071	0	0	0	0	0	0	0	0	0	0	0	0	0	0	0	0	0	0	0	0	0	0	0	0	0	0	0	0	0	0	0	0	0	0	0	0	0	0	0	0	0	0	0	0	0	0	0	0	0
AGAP029072	0	0	0	0	0	0	0	0	0	0	0	0	0	0	0	0	0	0	0	0	0	0	0	0	0	0	0	0	0	0	0	0	0	0	0	0	0	0	0	0	0	0	0	0	0	0	0	0	0
AGAP029076	0	0	0	0	0	0	0	0	0	0	0	0	0	0	0	0	0	0	0	0	0	0	0	0	0	0	0	0	0	0	0	0	0	0	0	0	0	0	0	0	0	0	0	0	0	0	0	0	0
AGAP029077	0	0	0	0	0	0	0	0	0	0	0	0	0	0	0	0	0	0	0	0	0	0	0	0	0	0	0	0	0	0	0	0	0	0	0	0	0	0	0	0	0	0	0	0	0	0	0	0	0
AGAP029192	0	0	0	0	0	0	0	0	0	0	0	0	0	0	0	0	0	0	0	0	0	0	0	0	0	0	0	0	0	0	0	0	0	0	0	0	0	0	0	0	0	0	0	0	0	0	0	0	0
AGAP029194	0	0	0	0	0	0	0	0	0	0	0	0	0	0	0	0	0	0	0	0	0	0	0	0	0	0	0	0	0	0	0	0	0	0	0	0	0	0	0	0	0	0	0	0	0	0	0	0	0
AGAP029208	0	0	0	0	0	0	0	0	0	0	0	0	0	0	0	0	0	0	0	0	0	0	0	0	0	0	0	0	0	0	0	0	0	0	0	0	0	0	0	0	0	0	0	0	0	0	0	0	0
AGAP029416	0	0	0	0	0	0	0	0	0	0	0	0	0	0	0	0	0	0	0	0	0	0	0	0	0	0	0	0	0	0	0	0	0	0	0	0	0	0	0	0	0	0	0	0	0	0	0	0	0
AGAP029422	0	0	0	0	0	0	0	0	0	0	0	0	0	0	0	0	0	0	0	0	0	0	0	0	0	0	0	0	0	0	0	0	0	0	0	0	0	0	0	0	0	0	0	0	0	0	0	0	0
AGAP029423	0	0	0	0	0	0	0	0	0	0	0	0	0	0	0	0	0	0	0	0	0	0	0	0	0	0	0	0	0	0	0	0	0	0	0	0	0	0	0	0	0	0	0	0	0	0	0	0	0
AGAP029440	0	0	0	0	0	0	0	0	0	0	0	0	0	0	0	0	0	0	0	0	0	0	0	0	0	0	0	0	0	0	0	0	0	0	0	0	0	0	0	0	0	0	0	0	0	0	0	0	0
AGAP029452	0	0	0	0	0	0	0	0	0	0	0	0	0	0	0	0	0	0	0	0	0	0	0	0	0	0	0	0	0	0	0	0	0	0	0	0	0	0	0	0	0	0	0	0	0	0	0	0	0
AGAP029597	0	0	0	0	0	0	0	0	0	0	0	0	0	0	0	0	0	0	0	0	0	0	0	0	0	0	0	0	0	0	0	0	0	0	0	0	0	0	0	0	0	0	0	0	0	0	0	0	0
AGAP029739	0	0	0	0	0	0	0	0	0	0	0	0	0	0	0	0	0	0	0	0	0	0	0	0	0	0	0	0	0	0	0	0	0	0	0	0	0	0	0	0	0	0	0	0	0	0	0	0	0
AGAP029778	0	0	0	0	0	0	0	0	0	0	0	0	0	0	0	0	0	0	0	0	0	0	0	0	0	0	0	0	0	0	0	0	0	0	0	0	0	0	0	0	0	0	0	0	0	0	0	0	0
AGAP029800	0	0	0	0	0	0	0	0	0	0	0	0	0	0	0	0	0	0	0	0	0	0	0	0	0	0	0	0	0	0	0	0	0	0	0	0	0	0	0	0	0	0	0	0	0	0	0	0	0
AGAP003412	0	0	0	0	0	0	0	0	0	0	0	0	0	0	0	0	0	0	0	0	0	0	0	0	0	0	0	0	0	0	0	0	0	0	0	0	0	0	0	0	0	0	0	0	0	0	0	0	0
AGAP003645	0	0	0	0	0	0	0	0	0	0	0	0	0	0	0	0	0	0	0	0	0	0	0	0	0	0	0	0	0	0	0	0	0	0	0	0	0	0	0	0	0	0	0	0	0	0	0	0	0
AGAP003667	0	0	0	0	0	0	0	0	0	0	0	0	0	0	0	0	0	0	0	0	0	0	0	0	0	0	0	0	0	0	0	0	0	0	0	0	0	0	0	0	0	0	0	0	0	0	0	0	0
AGAP005172	0	0	0	0	0	0	0	0	0	0	0	0	0	0	0	0	0	0	0	0	0	0	0	0	0	0	0	0	0	0	0	0	0	0	0	0	0	0	0	0	0	0	0	0	0	0	0	0	0
AGAP009374	0	0	0	0	0	0	0	0	0	0	0	0	0	0	0	0	0	0	0	0	0	0	0	0	0	0	0	0	0	0	0	0	0	0	0	0	0	0	0	0	0	0	0	0	0	0	0	0	0
AGAP009898	0	0	0	0	0	0	0	0	0	0	0	0	0	0	0	0	0	0	0	0	0	0	0	0	0	0	0	0	0	0	0	0	0	0	0	0	0	0	0	0	0	0	0	0	0	0	0	0	0
AGAP010300	0	0	0	0	0	0	0	0	0	0	0	0	0	0	0	0	0	0	0	0	0	0	0	0	0	0	0	0	0	0	0	0	0	0	0	0	0	0	0	0	0	0	0	0	0	0	0	0	0
AGAP010341	0	0	0	0	0	0	0	0	0	0	0	0	0	0	0	0	0	0	0	0	0	0	0	0	0	0	0	0	0	0	0	0	0	0	0	0	0	0	0	0	0	0	0	0	0	0	0	0	0
AGAP011432	0	0	0	0	0	0	0	0	0	0	0	0	0	0	0	0	0	0	0	0	0	0	0	0	0	0	0	0	0	0	0	0	0	0	0	0	0	0	0	0	0	0	0	0	0	0	0	0	0
AGAP011791	0	0	0	0	0	0	0	0	0	0	0	0	0	0	0	0	0	0	0	0	0	0	0	0	0	0	0	0	0	0	0	0	0	0	0	0	0	0	0	0	0	0	0	0	0	0	0	0	0
AGAP011982	0	0	0	0	0	0	0	0	0	0	0	0	0	0	0	0	0	0	0	0	0	0	0	0	0	0	0	0	0	0	0	0	0	0	0	0	0	0	0	0	0	0	0	0	0	0	0	0	0
AGAP012067	0	0	0	0	0	0	0	0	0	0	0	0	0	0	0	0	0	0	0	0	0	0	0	0	0	0	0	0	0	0	0	0	0	0	0	0	0	0	0	0	0	0	0	0	0	0	0	0	0
AGAP013060	0	0	0	0	0	0	0	0	0	0	0	0	0	0	0	0	0	0	0	0	0	0	0	0	0	0	0	0	0	0	0	0	0	0	0	0	0	0	0	0	0	0	0	0	0	0	0	0	0
AGAP029150	0	0	0	0	0	0	0	0	0	0	0	0	0	0	0	0	0	0	0	0	0	0	0	0	0	0	0	0	0	0	0	0	0	0	0	0	0	0	0	0	0	0	0	0	0	0	0	0	0
AGAP029164	0	0	0	0	0	0	0	0	0	0	0	0	0	0	0	0	0	0	0	0	0	0	0	0	0	0	0	0	0	0	0	0	0	0	0	0	0	0	0	0	0	0	0	0	0	0	0	0	0
AGAP029330	0	0	0	0	0	0	0	0	0	0	0	0	0	0	0	0	0	0	0	0	0	0	0	0	0	0	0	0	0	0	0	0	0	0	0	0	0	0	0	0	0	0	0	0	0	0	0	0	0
AGAP029752	0	0	0	0	0	0	0	0	0	0	0	0	0	0	0	0	0	0	0	0	0	0	0	0	0	0	0	0	0	0	0	0	0	0	0	0	0	0	0	0	0	0	0	0	0	0	0	0	0
[truncated: 58 more columns]
