# Supplementary material for: Multi-omics analysis identifies loci associated with pyrethroid resistance across sister species in the Anopheles gambiae species complex
Source: BMC Genomics. 2026 Jul 7;27:594. doi: 10.1186/s12864-026-13109-8 (PMC13339448; doi:10.1186/s12864-026-13109-8)
Supplement: Supplementary file 18 — Supplementary Material 18. Supplementary Table 7. [file 12864_2026_13109_MOESM18_ESM.xlsx]

## Sheet: Supplementary Table 5
Supplementary Table 7: Full list of putatively resistance-related transcripts. Table contains Gene ID, locus, product description and name for vectorbase and whether an eQTL was found putatively associated.
Gene ID	Genomic Location (Gene)	Product Description	Gene Name or Symbol	eQTL
AGAP002449	AgamP4_2R:21,496,902..21,530,368(+)	3-OH androgenic UDPGT	N/A	y
AGAP000466	AgamP4_X:8,044,454..8,067,081(+)	acetylcholinesterase	ACE2	y
AGAP001356	AgamP4_2R:3,438,301..3,497,400(+)	Acetylcholinesterase [Source:UniProtKB/Swiss-Prot;Acc:Q869C3]	Ace	y
AGAP006227	AgamP4_2L:28,545,396..28,547,938(-)	alpha esterase	N/A	n
AGAP007158	AgamP4_2L:43,598,636..43,599,507(+)	alpha-crystallin B chain	N/A	y
AGAP007159	AgamP4_2L:43,600,970..43,601,852(-)	alpha-crystallin B chain	N/A	y
AGAP005547	AgamP4_2L:16,952,069..16,952,914(+)	alpha-crystallin B chain	N/A	n
AGAP005548	AgamP4_2L:16,955,265..16,956,127(-)	alpha-crystallin B chain	N/A	y
AGAP007161	AgamP4_2L:43,610,629..43,611,658(+)	alpha-crystallin chain A	N/A	n
AGAP007162	AgamP4_2L:43,612,360..43,613,412(-)	alpha-crystallin chain A	N/A	n
AGAP007160	AgamP4_2L:43,603,779..43,607,408(-)	alpha-crystallin chain B	N/A	y
AGAP006379	AgamP4_2L:30,925,949..30,932,896(-)	ATP-binding cassette transporter (ABC transporter) family A member 1	ABCA1	y
AGAP006380	AgamP4_2L:30,934,786..30,941,227(-)	ATP-binding cassette transporter (ABC transporter) family A member 2	ABCA2	y
AGAP007504	AgamP4_2L:46,984,007..46,990,533(-)	ATP-binding cassette transporter (ABC transporter) family A member 3	ABCA3	y
AGAP012156	AgamP4_3L:38,107,309..38,112,799(+)	ATP-binding cassette transporter (ABC transporter) family A member 5	ABCA5	y
AGAP012155	AgamP4_3L:38,100,128..38,105,509(+)	ATP-binding cassette transporter (ABC transporter) family A member 6	ABCA6	y
AGAP001523	AgamP4_2R:5,832,762..5,842,047(-)	ATP-binding cassette transporter (ABC transporter) family A member 7 [Source:UniProtKB/TrEMBL;Acc:A0A1S4GC68]	ABCA7	y
AGAP010416	AgamP4_3L:2,978,919..2,988,407(-)	ATP-binding cassette transporter (ABC transporter) family A member 8	ABCA8	y
AGAP002278	AgamP4_2R:18,515,171..18,519,919(+)	ATP-binding cassette transporter (ABC transporter) family B member 1	ABCB1	y
AGAP005639	AgamP4_2L:18,092,053..18,120,216(-)	ATP-binding cassette transporter (ABC transporter) family B member 2	ABCB2	y
AGAP006273	AgamP4_2L:29,021,062..29,023,548(-)	ATP-binding cassette transporter (ABC transporter) family B member 3	ABCB3	y
AGAP006364	AgamP4_2L:30,505,892..30,512,325(+)	ATP-binding cassette transporter (ABC transporter) family B member 4	ABCB4	y
AGAP002717	AgamP4_2R:26,166,754..26,170,391(+)	ATP-binding cassette transporter (ABC transporter) family B member 5	ABCB5	y
AGAP001777	AgamP4_2R:10,172,462..10,177,055(+)	ATP-binding cassette transporter (ABC transporter) family C member 1	ABCC1	y
AGAP027980	AgamP4_3R:10,739,576..10,744,793(+)	ATP-binding cassette transporter (ABC transporter) family C member 10	ABCC10	y
AGAP008436	AgamP4_3R:10,719,260..10,724,362(+)	ATP-binding cassette transporter (ABC transporter) family C member 11 [Source:UniProtKB/TrEMBL;Acc:A0A1S4GYA1]	ABCC11	y
AGAP007917	AgamP4_3R:2,787,297..2,792,436(+)	ATP-binding cassette transporter (ABC transporter) family C member 12 [Source:UniProtKB/TrEMBL;Acc:A0A1S4GWP9]	ABCC12	y
AGAP009799	AgamP4_3R:43,583,606..43,645,940(-)	ATP-binding cassette transporter (ABC transporter) family C member 13 [Source:UniProtKB/TrEMBL;Acc:A0A1S4H240]	ABCC13	y
AGAP009835	AgamP4_3R:44,054,513..44,069,795(-)	ATP-binding cassette transporter (ABC transporter) family C member 14	ABCC14	y
AGAP012848	AgamP4_UNKN:34,050,945..34,052,252(+)	ATP-binding cassette transporter (ABC transporter) family C member 15	ABCC15	n
AGAP001775	AgamP4_2R:10,155,483..10,165,114(-)	ATP-binding cassette transporter (ABC transporter) family C member 2	ABCC2	y
AGAP003221	AgamP4_2R:34,017,957..34,028,112(+)	ATP-binding cassette transporter (ABC transporter) family C member 3	ABCC3	y
AGAP029457	AgamP4_2R:58,307,873..58,316,572(-)	ATP-binding cassette transporter (ABC transporter) family C member 4	ABCC4	y
AGAP029686	AgamP4_2R:58,299,302..58,307,799(-)	ATP-binding cassette transporter (ABC transporter) family C member 6	ABCC6	n
AGAP006427	AgamP4_2L:31,735,666..31,752,427(-)	ATP-binding cassette transporter (ABC transporter) family C member 7	ABCC7	y
AGAP008437	AgamP4_3R:10,726,455..10,732,272(+)	ATP-binding cassette transporter (ABC transporter) family C member 8 [Source:UniProtKB/TrEMBL;Acc:A0A1S4GY97]	ABCC9	y
AGAP028128	AgamP4_3R:10,733,103..10,738,160(+)	ATP-binding cassette transporter (ABC transporter) family C member 9	ABCC9	y
AGAP002071	AgamP4_2R:14,785,169..14,799,403(+)	ATP-binding cassette transporter (ABC transporter) family D member 1	ABCD1	y
AGAP000440	AgamP4_X:7,772,090..7,780,456(+)	ATP-binding cassette transporter (ABC transporter) family D member 2	ABCD2	n
AGAP002182	AgamP4_2R:17,198,459..17,201,323(-)	ATP-binding cassette transporter (ABC transporter) family E member 1	ABCE1	y
AGAP002693	AgamP4_2R:25,663,762..25,666,707(-)	ATP-binding cassette transporter (ABC transporter) family F member 1	ABCF1	y
AGAP012249	AgamP4_3L:39,301,851..39,304,783(+)	ATP-binding cassette transporter (ABC transporter) family F member 2	ABCF2	y
AGAP012005	AgamP4_3L:36,087,902..36,091,062(-)	ATP-binding cassette transporter (ABC transporter) family F member 3	ABCF3	y
AGAP009464	AgamP4_3R:33,956,612..33,975,486(+)	ATP-binding cassette transporter (ABC transporter) family G member 10	ABCG10	y
AGAP009463	AgamP4_3R:33,943,638..33,951,119(+)	ATP-binding cassette transporter (ABC transporter) family G member 11	ABCG11	y
AGAP002050	AgamP4_2R:14,554,884..14,584,999(-)	ATP-binding cassette transporter (ABC transporter) family G member 13	ABCG13	y
AGAP002051	AgamP4_2R:14,587,720..14,601,222(+)	ATP-binding cassette transporter (ABC transporter) family G member 14	ABCG14	y
AGAP008889	AgamP4_3R:20,305,691..20,335,643(+)	ATP-binding cassette transporter (ABC transporter) family G member 15	ABCG15	y
AGAP009467	AgamP4_3R:34,003,554..34,006,145(+)	ATP-binding cassette transporter (ABC transporter) family G member 16 [Source:UniProtKB/TrEMBL;Acc:A0A1S4H190]	ABCG16	y
AGAP009468	AgamP4_3R:34,006,709..34,009,946(+)	ATP-binding cassette transporter (ABC transporter) family G member 17 [Source:UniProtKB/TrEMBL;Acc:A0A1S4H187]	ABCG17	y
AGAP028729	AgamP4_3R:34,010,201..34,014,861(+)	ATP-binding cassette transporter (ABC transporter) family G member 18 [Source:UniProtKB/TrEMBL;Acc:A0A1S4HFH3]	ABCG18	y
AGAP009471	AgamP4_3R:34,016,674..34,020,108(+)	ATP-binding cassette transporter (ABC transporter) family G member 19	ABCG19	y
AGAP000506	AgamP4_X:8,952,821..8,957,458(+)	ATP-binding cassette transporter (ABC transporter) family G member 2	ABCG2	y
AGAP009472	AgamP4_3R:34,021,080..34,024,322(+)	ATP-binding cassette transporter (ABC transporter) family G member 20 [Source:UniProtKB/TrEMBL;Acc:A0A1S4H231]	ABCG20	y
AGAP029451	AgamP4_2R:11,467,344..11,496,378(-)	ATP-binding cassette transporter (ABC transporter) family G member 3	ABCG3	y
AGAP004603	AgamP4_2R:58,318,633..58,325,559(-)	ATP-binding cassette transporter (ABC transporter) family G member 4	ABCG4	y
AGAP008945	AgamP4_3R:21,489,830..21,493,812(+)	ATP-binding cassette transporter (ABC transporter) family G member 6	ABCG6	n
AGAP029500	AgamP4_3R:44,324,871..44,343,388(-)	ATP-binding cassette transporter (ABC transporter) family G member 7	ABCG7	y
AGAP009466	AgamP4_3R:33,978,414..34,000,999(+)	ATP-binding cassette transporter (ABC transporter) family G member 8	ABCG8	y
AGAP002638	AgamP4_2R:24,825,285..24,848,323(+)	ATP-binding cassette transporter (ABC transporter) family H member 1	ABCH1	y
AGAP003680	AgamP4_2R:41,888,185..41,916,752(+)	ATP-binding cassette transporter (ABC transporter) family H member 2	ABCH2	y
AGAP002060	AgamP4_2R:14,694,002..14,713,430(-)	ATP-binding cassette transporter (ABC transporter) family H member 3	ABCH3	y
AGAP006727	AgamP4_2L:37,292,956..37,295,490(-)	carboxylesterase	COEAE6G	y
AGAP010917	AgamP4_3L:12,933,619..12,936,092(+)	carboxylesterase	COE09916	y
AGAP011366	AgamP4_3L:22,022,788..22,024,835(-)	carboxylesterase	COE18026	y
AGAP001101	AgamP4_2R:54,602..60,297(-)	carboxylesterase	COEBE2O	y
AGAP002391	AgamP4_2R:20,888,558..20,898,575(+)	carboxylesterase	COEAE5O	y
AGAP006228	AgamP4_2L:28,548,433..28,550,748(+)	carboxylesterase	COEAE2F	y
AGAP010390	AgamP4_3L:2,482,177..2,486,705(-)	carboxylesterase	COE12O	y
AGAP006956	AgamP4_2L:40,240,418..40,252,213(+)	carboxylesterase	COE10O	n
AGAP011916	AgamP4_3L:34,977,547..35,045,996(-)	carboxylesterase	COEB6582	y
AGAP028696	AgamP4_3L:12,902,266..12,904,826(-)	carboxylesterase	COE09895	y
AGAP005837	AgamP4_2L:22,316,476..22,318,579(-)	carboxylesterase	COEJHE5E	y
AGAP011365	AgamP4_3L:22,019,003..22,020,993(-)	carboxylesterase	COE21998	y
AGAP011509	AgamP4_3L:26,086,824..26,088,889(+)	carboxylesterase	COEunkn	y
AGAP003568	AgamP4_2R:39,691,787..39,720,251(-)	carboxylesterase	COE22933	y
AGAP006724	AgamP4_2L:37,285,915..37,288,160(-)	carboxylesterase	COEAE3G	y
AGAP011575	AgamP4_3L:28,013,622..28,024,193(+)	carboxylesterase	COE15O	n
AGAP028426	AgamP4_3L:12,928,825..12,931,669(-)	carboxylesterase	COE09941	y
AGAP002090	AgamP4_2R:15,198,823..15,211,996(+)	carboxylesterase	COE16738	y
AGAP028695	AgamP4_3L:12,905,146..12,907,428(-)	carboxylesterase	N/A	y
AGAP005758	AgamP4_2L:20,296,054..20,298,771(+)	carboxylesterase	COEAE3D	y
AGAP006726	AgamP4_2L:37,291,002..37,292,961(+)	carboxylesterase	COEAE5G	y
AGAP005756	AgamP4_2L:20,287,341..20,289,292(+)	carboxylesterase	COEAE1D	y
AGAP005834	AgamP4_2L:22,298,997..22,304,537(-)	carboxylesterase	COEJHE2E	y
AGAP006723	AgamP4_2L:37,282,152..37,285,191(-)	carboxylesterase	COEAE2G	y
AGAP028697	AgamP4_3L:12,909,193..12,911,360(-)	carboxylesterase	N/A	y
AGAP005757	AgamP4_2L:20,290,151..20,293,785(+)	carboxylesterase alpha esterase	COEAE2E	y
AGAP006700	AgamP4_2L:36,950,426..36,952,313(-)	carboxylesterase alpha esterase	COEAE8O	y
AGAP006725	AgamP4_2L:37,288,762..37,290,797(-)	carboxylesterase alpha esterase	COEAE3H	y
AGAP002863	AgamP4_2R:28,485,262..28,487,080(-)	carboxylesterase alpha esterase	COEAE6O	y
AGAP001723	AgamP4_2R:8,931,913..8,933,709(+)	carboxylesterase alpha esterase	COEAE1A	y
AGAP005370	AgamP4_2L:14,709,900..14,711,640(-)	carboxylesterase beta esterase	COEBE4C	y
AGAP005372	AgamP4_2L:14,714,193..14,716,037(-)	carboxylesterase beta esterase	COEBE3C	y
AGAP005371	AgamP4_2L:14,711,919..14,713,741(-)	carboxylesterase beta esterase	COEBE2C	y
AGAP005373	AgamP4_2L:14,716,580..14,718,519(-)	carboxylesterase beta esterase	COEBE1C	y
AGAP013509	AgamP4_2R:30,340,073..30,342,397(+)	carboxylesterase clade H, member 1	N/A	y
AGAP005833	AgamP4_2L:22,295,976..22,297,899(-)	carboxylesterase juvenile hormone esterase	COEJHE1E	y
AGAP005836	AgamP4_2L:22,313,684..22,315,544(-)	carboxylesterase juvenile hormone esterase	COEJHE4E	y
AGAP005835	AgamP4_2L:22,310,958..22,312,826(-)	carboxylesterase juvenile hormone esterase	COEJHE3E	y
AGAP028619	AgamP4_3L:12,918,928..12,921,153(-)	Carboxylic ester hydrolase [Source:UniProtKB/TrEMBL;Acc:A0A1S4HEZ6]	N/A	y
AGAP001722	AgamP4_2R:8,928,679..8,930,565(+)	Carboxylic ester hydrolase [Source:UniProtKB/TrEMBL;Acc:Q7PY29]	N/A	y
AGAP008059	AgamP4_3R:4,927,310..4,932,869(+)	chemosensory protein 1	CSP1	y
AGAP008055	AgamP4_3R:4,883,551..4,884,223(-)	chemosensory protein 3	CSP3	y
AGAP008062	AgamP4_3R:4,950,667..4,972,808(-)	chemosensory protein 4	CSP4	y
AGAP029127	AgamP4_3R:4,897,182..4,921,124(+)	chemosensory protein 5	CSP5	y
AGAP003570	AgamP4_2R:39,722,168..39,742,960(+)	COesterase domain-containing protein [Source:UniProtKB/TrEMBL;Acc:A0A1S4GID3]	N/A	n
AGAP010914	AgamP4_3L:12,922,942..12,924,961(-)	COesterase domain-containing protein [Source:UniProtKB/TrEMBL;Acc:A0A1S4H694]	N/A	y
AGAP000818	AgamP4_X:15,240,572..15,242,864(-)	cytochrome P450	CYP9K1	y
AGAP001039	AgamP4_X:20,008,895..20,018,400(+)	cytochrome P450	CYP307A1	n
AGAP001443	AgamP4_2R:5,058,685..5,060,107(-)	cytochrome P450	CYP325J1	y
AGAP002138	AgamP4_2R:16,395,816..16,397,481(+)	cytochrome P450	CYP325H1	y
AGAP002419	AgamP4_2R:21,065,272..21,067,725(+)	cytochrome P450	CYP4D22	y
AGAP002862	AgamP4_2R:28,480,576..28,482,637(-)	cytochrome P450	CYP6AA1	y
AGAP002870	AgamP4_2R:28,504,248..28,505,816(-)	cytochrome P450	CYP6AD1	y
AGAP006049	AgamP4_2L:25,636,220..25,638,700(-)	cytochrome P450	CYP4J10	y
AGAP008210	AgamP4_3R:6,922,017..6,922,439(-)	cytochrome P450	CYP6N1	y
AGAP008218	AgamP4_3R:6,973,779..6,975,563(-)	cytochrome P450	CYP6Z2	y
AGAP008552	AgamP4_3R:12,569,038..12,574,028(+)	cytochrome P450	CYP4H27	y
AGAP012293	AgamP4_3L:39,817,658..39,818,599(+)	cytochrome P450	CYP9L3	y
AGAP000193	AgamP4_X:3,181,145..3,184,530(+)	cytochrome P450	CYP4C37	y
AGAP000877	AgamP4_X:16,618,800..16,621,269(-)	cytochrome P450	CYP4G17	y
AGAP001864	AgamP4_2R:11,614,187..11,615,787(+)	cytochrome P450	CYP4H15	y
AGAP002429	AgamP4_2R:21,225,914..21,254,564(-)	cytochrome P450	CYP314A1	y
AGAP003065	AgamP4_2R:31,947,584..31,949,301(-)	cytochrome P450	CYP11179	y
AGAP003343	AgamP4_2R:36,314,370..36,316,256(+)	cytochrome P450	CYP6AG1	y
AGAP003522	AgamP4_2R:39,113,969..39,115,843(+)	cytochrome P450	CYP329A1	n
AGAP008018	AgamP4_3R:4,318,846..4,320,925(+)	cytochrome P450	CYP12F4	n
AGAP008019	AgamP4_3R:4,321,507..4,323,866(+)	cytochrome P450	CYP12F3	n
AGAP008020	AgamP4_3R:4,324,183..4,326,568(+)	cytochrome P450	CYP12F2	y
AGAP008022	AgamP4_3R:4,326,728..4,328,812(+)	cytochrome P450	CYP12F1	n
AGAP008208	AgamP4_3R:6,913,683..6,915,393(-)	cytochrome P450	CYP6Y1	y
AGAP008209	AgamP4_3R:6,915,902..6,917,581(+)	cytochrome P450	CYP6M1	y
AGAP008358	AgamP4_3R:9,926,150..9,927,906(+)	cytochrome P450	CYP4H17	y
AGAP010961	AgamP4_3L:13,839,175..13,854,449(-)	cytochrome P450	CYP6AK1	y
AGAP013241	AgamP4_2R:21,061,611..21,063,654(+)	cytochrome P450	CYP4D16	y
AGAP001076	AgamP4_X:22,937,392..22,947,129(-)	cytochrome P450	CYP4G16	y
AGAP002195	AgamP4_2R:17,478,651..17,482,206(-)	cytochrome P450	CYP325F2	y
AGAP002196	AgamP4_2R:17,484,030..17,485,823(+)	cytochrome P450	CYP325G1	y
AGAP002197	AgamP4_2R:17,488,976..17,490,958(-)	cytochrome P450	CYP325F1	y
AGAP002204	AgamP4_2R:17,575,015..17,576,743(-)	cytochrome P450	CYP325D1	y
AGAP002205	AgamP4_2R:17,577,423..17,580,952(-)	cytochrome P450	CYP325C2	y
AGAP002206	AgamP4_2R:17,586,250..17,589,032(-)	cytochrome P450	CYP325D2	y
AGAP002208	AgamP4_2R:17,594,524..17,596,302(+)	cytochrome P450	CYP325A3	y
AGAP002211	AgamP4_2R:17,604,120..17,605,885(+)	cytochrome P450	CYP325A1	y
AGAP002867	AgamP4_2R:28,497,087..28,498,674(-)	cytochrome P450	CYP6P4	y
AGAP005660	AgamP4_2L:18,353,521..18,355,707(+)	cytochrome P450	CYP305A4	y
AGAP008203	AgamP4_3R:6,903,106..6,904,696(+)	cytochrome P450	CYP6S2	y
AGAP008217	AgamP4_3R:6,971,582..6,973,413(-)	cytochrome P450	CYP6Z3	y
AGAP008219	AgamP4_3R:6,976,501..6,978,142(-)	cytochrome P450	CYP6Z1	y
AGAP010077	AgamP4_3R:48,648,861..48,656,113(+)	cytochrome P450	CYP303A1	y
AGAP012292	AgamP4_3L:39,814,231..39,816,748(+)	cytochrome P450	CYP9J4	y
AGAP013490	AgamP4_X:1,459,302..1,460,959(+)	cytochrome P450	CYP4H24	y
AGAP013511	AgamP4_2R:36,318,188..36,325,675(+)	cytochrome P450	CYP6AG2	y
AGAP000194	AgamP4_X:3,190,383..3,200,861(+)	cytochrome P450	CYP4C25	y
AGAP002418	AgamP4_2R:21,054,655..21,057,484(+)	cytochrome P450	CYP4D15	y
AGAP002555	AgamP4_2R:22,785,584..22,787,760(+)	cytochrome P450	CYP325K1	y
AGAP002866	AgamP4_2R:28,494,017..28,495,645(-)	cytochrome P450	CYP6P5	y
AGAP003608	AgamP4_2R:40,480,397..40,486,507(-)	cytochrome P450	CYP4AA1	y
AGAP005656	AgamP4_2L:18,340,786..18,345,362(-)	cytochrome P450	CYP305A1	y
AGAP005992	AgamP4_2L:24,570,245..24,572,409(-)	cytochrome P450	CYP302A1	y
AGAP008213	AgamP4_3R:6,931,811..6,933,699(+)	cytochrome P450	CYP6M3	y
AGAP008214	AgamP4_3R:6,933,859..6,935,721(+)	cytochrome P450	CYP6M4	n
AGAP012957	AgamP4_2R:21,058,285..21,060,905(+)	cytochrome P450	CYP4D17	y
AGAP013305	AgamP4_2R:11,617,151..11,618,933(+)	cytochrome P450	CYP4H25	y
AGAP000088	AgamP4_X:1,456,937..1,459,201(+)	cytochrome P450	CYP4H19	y
AGAP002202	AgamP4_2R:17,566,544..17,572,300(+)	cytochrome P450	CYP325E1	y
AGAP002207	AgamP4_2R:17,589,571..17,591,529(-)	cytochrome P450	CYP325C1	y
AGAP002210	AgamP4_2R:17,601,493..17,603,299(-)	cytochrome P450	CYP325B1	y
AGAP003067	AgamP4_2R:31,952,279..31,954,524(-)	cytochrome P450	CYP304C1	y
AGAP005774	AgamP4_2L:20,455,252..20,464,457(+)	cytochrome P450	CYP49A1	y
AGAP006048	AgamP4_2L:25,634,131..25,636,189(-)	cytochrome P450	CYP4J5	y
AGAP008356	AgamP4_3R:9,860,680..9,862,718(-)	cytochrome P450	CYP4H16	y
AGAP009240	AgamP4_3R:29,201,633..29,204,719(-)	cytochrome P450	CYP4C35	y
AGAP009375	AgamP4_3R:31,847,523..31,849,112(-)	cytochrome P450	CYP9M2	y
AGAP010414	AgamP4_3L:2,957,234..2,971,078(-)	cytochrome P450	CYP4C28	y
AGAP000192	AgamP4_X:3,173,838..3,179,220(+)	cytochrome P450	CYP4C26	y
AGAP002209	AgamP4_2R:17,598,960..17,600,720(+)	cytochrome P450	CYP325A2	y
AGAP006047	AgamP4_2L:25,632,214..25,633,880(-)	cytochrome P450	CYP4J9	y
AGAP011028	AgamP4_3L:14,600,396..14,602,874(-)	cytochrome P450	CYP6AF1	y
AGAP013128	AgamP4_2R:28,483,301..28,484,921(-)	cytochrome P450	CYP6AA2	y
AGAP002864	AgamP4_2R:28,487,640..28,489,092(-)	cytochrome P450	CYP6P15P	y
AGAP002868	AgamP4_2R:28,499,251..28,500,900(-)	cytochrome P450	CYP6P1	y
AGAP002894	AgamP4_2R:28,981,542..28,983,105(+)	cytochrome P450	CYP6Z4	y
AGAP005658	AgamP4_2L:18,348,979..18,350,777(+)	cytochrome P450	CYP15B1	y
AGAP007480	AgamP4_2L:46,845,944..46,847,857(+)	cytochrome P450	CYP6AH1	y
AGAP011029	AgamP4_3L:14,610,081..14,612,519(-)	cytochrome P450	CYP6AF2	y
AGAP012294	AgamP4_3L:39,818,918..39,820,604(+)	cytochrome P450	CYP9L2	y
AGAP012295	AgamP4_3L:39,820,960..39,822,628(+)	cytochrome P450	CYP9L1	n
AGAP000284	AgamP4_X:5,112,021..5,114,815(-)	cytochrome P450	CYP315A1	y
AGAP001861	AgamP4_2R:11,508,431..11,510,833(-)	cytochrome P450	CYP4H14	n
AGAP002417	AgamP4_2R:21,049,463..21,051,719(-)	cytochrome P450	CYP4AR1	y
AGAP002865	AgamP4_2R:28,491,415..28,493,141(-)	cytochrome P450	CYP6P3	y
AGAP002869	AgamP4_2R:28,501,033..28,502,910(-)	cytochrome P450	CYP6P2	y
AGAP003066	AgamP4_2R:31,949,547..31,951,494(-)	cytochrome P450	CYP304B1	y
AGAP004665	AgamP4_2R:60,602,275..60,706,382(+)	cytochrome P450	N/A	y
AGAP005657	AgamP4_2L:18,346,305..18,347,977(-)	cytochrome P450	CYP305A3	n
AGAP008204	AgamP4_3R:6,904,974..6,906,767(+)	cytochrome P450	CYP6S1	y
AGAP008205	AgamP4_3R:6,906,780..6,908,555(-)	cytochrome P450	CYP6R1	y
AGAP008207	AgamP4_3R:6,911,262..6,913,091(-)	cytochrome P450	CYP6Y2	y
AGAP008212	AgamP4_3R:6,928,858..6,930,547(+)	cytochrome P450	CYP6M2	y
AGAP008682	AgamP4_3R:14,807,141..14,808,909(-)	cytochrome P450	CYP307B1	y
AGAP009241	AgamP4_3R:29,222,046..29,224,505(+)	cytochrome P450	N/A	y
AGAP009363	AgamP4_3R:31,793,155..31,795,094(-)	cytochrome P450	CYP9M1	y
AGAP009374	AgamP4_3R:31,842,847..31,844,432(-)	cytochrome P450	CYP9M1	y
AGAP009696	AgamP4_3R:38,988,757..38,990,755(+)	cytochrome P450	CYP325C3	y
AGAP012296	AgamP4_3L:39,836,357..39,838,568(+)	cytochrome P450	CYP9J5	y
AGAP013224	AgamP4_2R:11,619,191..11,620,794(+)	cytochrome P450	CYP4H26	y
AGAP008206	AgamP4_3R:6,908,594..6,910,484(-)	Cytochrome P450 [Source:UniProtKB/TrEMBL;Acc:A0A1S4GXK7]	CYP6N2	y
AGAP009246	AgamP4_3R:29,380,577..29,386,394(-)	Cytochrome P450 [Source:UniProtKB/TrEMBL;Acc:A0A1S4H0K4]	CYP4C27	y
AGAP012291	AgamP4_3L:39,811,767..39,813,716(+)	Cytochrome P450 [Source:UniProtKB/TrEMBL;Acc:A0A1S4H8W2]	CYP9J3	y
AGAP028019	AgamP4_3R:9,911,600..9,913,693(+)	Cytochrome P450 [Source:UniProtKB/TrEMBL;Acc:A0A1S4HCN4]	CYP4H18	y
AGAP008278	AgamP4_3R:8,544,002..8,545,231(+)	D7 long form salivary protein	D7L1	y
AGAP008279	AgamP4_3R:8,545,899..8,547,124(+)	D7 long form salivary protein	D7L2	y
AGAP028120	AgamP4_3R:8,554,618..8,556,712(+)	D7 long form salivary protein [Source:UniProtKB/TrEMBL;Acc:A0A1S4HE90]	D7L3	y
AGAP008282	AgamP4_3R:8,559,675..8,560,536(-)	D7 short form salivary protein	D7r2	y
AGAP008283	AgamP4_3R:8,561,534..8,562,256(-)	D7 short form salivary protein	D7r3	y
AGAP008281	AgamP4_3R:8,558,169..8,558,901(-)	D7 short form salivary protein	D7r4	y
AGAP008284	AgamP4_3R:8,562,770..8,563,560(-)	D7 short form salivary protein	D7r1	y
AGAP008280	AgamP4_3R:8,556,979..8,558,021(-)	D7 short form salivary protein	D7r5	n
AGAP009137	AgamP4_3R:26,942,723..26,949,420(+)	Ecdysteroid UDP-glucosyltransferase	N/A	y
AGAP013182	AgamP4_2R:21,343,359..21,344,048(-)	General odorant-binding protein 69 [Source:UniProtKB/Swiss-Prot;Acc:F5HK49]	Obp69	n
AGAP008190	AgamP4_3R:6,525,353..6,535,860(+)	Gliotactin	N/A	y
AGAP006222	AgamP4_2L:28,524,225..28,526,317(+)	glucosyl/glucuronosyl transferases	N/A	y
AGAP007589	AgamP4_2L:48,033,111..48,035,035(-)	glucosyl/glucuronosyl transferases	N/A	y
AGAP002327	AgamP4_2R:19,895,009..19,898,969(-)	glucosyl/glucuronosyl transferases	N/A	y
AGAP007029	AgamP4_2L:41,052,366..41,054,305(+)	glucosyl/glucuronosyl transferases	N/A	y
AGAP007588	AgamP4_2L:48,030,811..48,032,683(-)	glucosyl/glucuronosyl transferases	N/A	y
AGAP011564	AgamP4_3L:27,795,302..27,797,434(+)	glucosyl/glucuronosyl transferases	N/A	y
AGAP010334	AgamP4_3L:1,619,302..1,621,822(+)	glucosyl/glucuronosyl transferases	N/A	y
AGAP005751	AgamP4_2L:20,203,142..20,205,319(-)	glucosyl/glucuronosyl transferases	N/A	y
AGAP005753	AgamP4_2L:20,208,508..20,210,526(+)	glucosyl/glucuronosyl transferases	N/A	y
AGAP007028	AgamP4_2L:41,047,909..41,049,603(-)	glucosyl/glucuronosyl transferases	N/A	y
AGAP005163	AgamP4_2L:10,907,610..10,909,768(+)	glucosyl/glucuronosyl transferases	N/A	y
AGAP005754	AgamP4_2L:20,211,271..20,213,038(-)	glucosyl/glucuronosyl transferases	N/A	y
AGAP006223	AgamP4_2L:28,526,558..28,528,641(+)	glucosyl/glucuronosyl transferases	N/A	y
AGAP007990	AgamP4_3R:3,835,048..3,836,853(-)	glucosyl/glucuronosyl transferases	N/A	n
AGAP005750	AgamP4_2L:20,200,865..20,202,761(-)	glucosyl/glucuronosyl transferases	N/A	y
AGAP005752	AgamP4_2L:20,205,574..20,207,467(-)	glucosyl/glucuronosyl transferases	N/A	y
AGAP006775	AgamP4_2L:38,126,859..38,128,644(+)	glucosyl/glucuronosyl transferases	N/A	y
AGAP028060	AgamP4_3R:10,348,484..10,350,492(+)	glucuronosyltransferase	N/A	y
AGAP007374	AgamP4_2L:46,153,134..46,155,302(-)	glucuronosyltransferase	N/A	y
AGAP007920	AgamP4_3R:2,815,239..2,822,435(+)	glucuronosyltransferase	N/A	y
AGAP001657	AgamP4_2R:7,534,949..7,537,087(-)	hexamerin	N/A	y
AGAP001659	AgamP4_2R:7,552,174..7,554,309(+)	hexamerin	N/A	y
AGAP005768	AgamP4_2L:20,386,970..20,389,448(-)	hexamerin	HEX1A	y
AGAP001345	AgamP4_2R:3,362,647..3,364,773(+)	hexamerin	N/A	y
AGAP005644	AgamP4_2L:18,168,985..18,207,585(-)	Neurotactin	N/A	y
AGAP012714	AgamP4_UNKN:24,728,945..24,729,493(+)	odorant-binding protein	Obp72	n
AGAP012867	AgamP4_UNKN:35,107,623..35,108,585(+)	odorant-binding protein	N/A	y
AGAP029062	AgamP4_2R:35,643,035..35,644,609(+)	odorant-binding protein 1	OBP1	y
AGAP001189	AgamP4_2R:1,168,746..1,169,452(-)	odorant-binding protein 10	Obp10	y
AGAP002025	AgamP4_2R:14,069,095..14,069,749(+)	odorant-binding protein 11	OBP11	y
AGAP002188	AgamP4_2R:17,328,044..17,328,912(-)	odorant-binding protein 12	OBP12	y
AGAP002905	AgamP4_2R:29,134,157..29,134,861(+)	odorant-binding protein 13	OBP13	y
AGAP002189	AgamP4_2R:17,331,871..17,332,553(+)	odorant-binding protein 14	OBP14	y
AGAP012319	AgamP4_3L:40,171,454..40,172,258(+)	odorant-binding protein 18	OBP24	y
AGAP004433	AgamP4_2R:55,986,671..55,990,828(-)	odorant-binding protein 19	Obp19	y
AGAP005208	AgamP4_2L:12,288,238..12,289,603(+)	odorant-binding protein 20	OBP20	y
AGAP008398	AgamP4_3R:10,317,255..10,317,835(+)	odorant-binding protein 21	OBP21	y
AGAP010409	AgamP4_3L:2,852,982..2,853,700(-)	odorant-binding protein 22	OBP22	y
AGAP012318	AgamP4_3L:40,168,852..40,169,329(-)	odorant-binding protein 23	OBP23	n
AGAP012320	AgamP4_3L:40,209,434..40,210,326(-)	odorant-binding protein 25	OBP25	y
AGAP012321	AgamP4_3L:40,213,816..40,214,477(-)	odorant-binding protein 26	OBP26	y
AGAP012323	AgamP4_3L:40,218,226..40,218,764(+)	odorant-binding protein 27	OBP27	n
AGAP012325	AgamP4_3L:40,221,011..40,221,620(+)	odorant-binding protein 28	OBP28	y
AGAP012331	AgamP4_3L:40,708,338..40,709,444(-)	odorant-binding protein 29	OBP29	y
AGAP000640	AgamP4_X:11,416,806..11,417,810(+)	odorant-binding protein 33	OBP33	y
AGAP000641	AgamP4_X:11,419,447..11,420,382(-)	odorant-binding protein 34	OBP34	n
AGAP000642	AgamP4_X:11,422,726..11,423,559(-)	odorant-binding protein 35	OBP35	n
AGAP000643	AgamP4_X:11,426,182..11,427,015(-)	odorant-binding protein 36	OBP36	y
AGAP000644	AgamP4_X:11,428,745..11,429,680(-)	odorant-binding protein 37	OBP37	n
AGAP029660	AgamP4_X:10,205,284..10,208,627(+)	odorant-binding protein 38	Obp38	y
AGAP002190	AgamP4_2R:17,333,035..17,333,892(+)	odorant-binding protein 39	OBP39	y
AGAP002191	AgamP4_2R:17,334,179..17,335,132(+)	odorant-binding protein 40	OBP40	y
AGAP005182	AgamP4_2L:11,685,185..11,686,024(+)	odorant-binding protein 41	OBP41	n
AGAP009065	AgamP4_3R:25,310,798..25,311,664(+)	odorant-binding protein 42	OBP42	y
AGAP009402	AgamP4_3R:32,225,167..32,226,168(-)	odorant-binding protein 43	OBP43	y
AGAP007289	AgamP4_2L:45,014,419..45,015,087(-)	odorant-binding protein 46	OBP46	y
AGAP006075	AgamP4_2L:26,103,190..26,103,946(+)	odorant-binding protein 49	OBP49	y
AGAP011367	AgamP4_3L:22,025,830..22,026,752(-)	odorant-binding protein 56	OBP56	y
AGAP011368	AgamP4_3L:22,028,532..22,029,370(+)	odorant-binding protein 57	OBP57	y
AGAP002556	AgamP4_2R:22,787,889..22,792,798(-)	odorant-binding protein 66	Obp66	y
AGAP012322	AgamP4_3L:40,217,349..40,217,875(+)	odorant-binding protein 67	Obp67	y
AGAP012324	AgamP4_3L:40,219,631..40,220,284(+)	odorant-binding protein 68	Obp68	y
AGAP006368	AgamP4_2L:30,543,243..30,547,869(+)	odorant-binding protein 69	Obp69	y
AGAP000279	AgamP4_X:5,036,601..5,037,272(-)	Odorant-binding protein 8 [Source:UniProtKB/TrEMBL;Acc:A0A1S4G948]	Obp8	n
AGAP000278	AgamP4_X:5,035,248..5,036,100(-)	odorant-binding protein 9	OBP9	y
AGAP001409	AgamP4_2R:4,210,577..4,212,097(-)	odorant-binding protein antennal 3	N/A	y
AGAP010489	AgamP4_3L:4,997,901..4,998,953(+)	odorant-binding protein antennal 4	OBP4	y
AGAP009629	AgamP4_3R:37,321,107..37,322,204(+)	odorant-binding protein antennal 5	OBP5	y
AGAP003530	AgamP4_2R:39,200,905..39,201,673(-)	odorant-binding protein antennal 6	OBP6	y
AGAP001556	AgamP4_2R:6,152,013..6,154,470(-)	odorant-binding protein antennal 7	OBP7	y
AGAP002825	AgamP4_2R:28,007,274..28,014,861(-)	prophenoloxidase 1	PPO1	y
AGAP006258	AgamP4_2L:28,702,474..28,705,612(-)	prophenoloxidase 2	PPO2	y
AGAP004975	AgamP4_2L:7,441,521..7,444,137(-)	prophenoloxidase 3	PPO3	n
AGAP004981	AgamP4_2L:7,503,372..7,505,945(-)	prophenoloxidase 4	PPO4	y
AGAP012616	AgamP4_UNKN:20,920,789..20,923,374(+)	prophenoloxidase 5	PPO5	n
AGAP004977	AgamP4_2L:7,452,207..7,454,977(-)	prophenoloxidase 6	PPO6	y
AGAP004980	AgamP4_2L:7,490,941..7,493,328(-)	prophenoloxidase 7	PPO7	y
AGAP004976	AgamP4_2L:7,448,058..7,450,531(-)	prophenoloxidase 8	PPO8	n
AGAP004978	AgamP4_2L:7,455,500..7,457,965(-)	prophenoloxidase 9	PPO9	y
AGAP007655	AgamP4_2L:48,781,608..48,784,493(-)	protein brown	bw	y
AGAP001333	AgamP4_2R:3,253,875..3,257,684(-)	protein scarlet	st	y
AGAP000553	AgamP4_X:9,874,701..9,885,361(+)	protein white	white	n
AGAP008051	AgamP4_3R:4,866,376..4,867,629(-)	sensory appendage protein 1	SAP1	y
AGAP008052	AgamP4_3R:4,868,639..4,869,304(+)	sensory appendage protein 2	SAP2	y
AGAP008054	AgamP4_3R:4,879,536..4,881,834(+)	sensory appendage protein 3	SAP3	y
AGAP002783	AgamP4_2R:27,181,159..27,189,160(-)	UDP glucuronosyltransferase 5 family, polypeptide A2	N/A	y
AGAP028055	AgamP4_3R:2,836,386..2,838,097(+)	UDP-glucuronosyltransferase [Source:UniProtKB/TrEMBL;Acc:A0A1S4HCP9]	N/A	y
AGAP008404	AgamP4_3R:10,360,667..10,362,505(+)	UDPGT domain-containing protein [Source:UniProtKB/TrEMBL;Acc:A0A1S4GYW7]	N/A	y
AGAP028212	AgamP4_3R:10,350,867..10,355,222(+)	UDPGT domain-containing protein [Source:UniProtKB/TrEMBL;Acc:A0A1S4HEA6]	N/A	y
AGAP000941	AgamP4_X:18,244,403..18,251,267(-)	unspecified product	N/A	y
AGAP003307	AgamP4_2R:35,435,947..35,436,997(-)	unspecified product	N/A	y
AGAP011647	AgamP4_3L:30,753,689..30,754,558(-)	unspecified product	N/A	n
AGAP005767	AgamP4_2L:20,381,434..20,383,915(-)	unspecified product	N/A	y
AGAP010966	AgamP4_3L:13,964,158..13,966,240(+)	unspecified product	N/A	y
AGAP003115	AgamP4_2R:32,662,994..32,758,040(+)	unspecified product	N/A	y
AGAP029203	AgamP4_3L:8,114,945..8,116,056(-)	unspecified product	N/A	y
AGAP000638	AgamP4_X:11,413,427..11,414,988(+)	unspecified product	N/A	y
AGAP012800	AgamP4_UNKN:30,042,061..30,044,007(-)	unspecified product	N/A	y
AGAP029934	AgamP4_3L:12,913,709..12,914,510(-)	unspecified product	N/A	n
AGAP010658	AgamP4_3L:8,119,008..8,121,597(-)	unspecified product	N/A	y
AGAP003306	AgamP4_2R:35,434,020..35,434,740(+)	unspecified product	N/A	y
AGAP010648	AgamP4_3L:7,963,927..7,965,413(+)	unspecified product	N/A	n
AGAP012617	AgamP4_UNKN:20,925,067..20,925,537(+)	unspecified product	N/A	n
AGAP006082	AgamP4_2L:26,136,466..26,145,914(-)	unspecified product	N/A	y
AGAP008553	AgamP4_3R:12,574,624..12,576,279(+)	unspecified product	N/A	n
AGAP010649	AgamP4_3L:7,968,381..7,969,868(+)	unspecified product	N/A	n
AGAP010650	AgamP4_3L:7,970,097..7,971,597(-)	unspecified product	N/A	y
AGAP012850	AgamP4_UNKN:34,105,392..34,106,681(+)	unspecified product	N/A	y
AGAP029144	AgamP4_3R:31,798,188..31,799,060(-)	unspecified product	N/A	y
AGAP006728	AgamP4_2L:37,296,059..37,298,223(+)	unspecified product	N/A	y
AGAP011507	AgamP4_3L:25,783,790..25,786,069(-)	unspecified product	N/A	y
AGAP010657	AgamP4_3L:8,101,299..8,103,533(-)	unspecified product	N/A	y
AGAP005766	AgamP4_2L:20,376,395..20,378,246(-)	unspecified product	N/A	y
AGAP011518	AgamP4_3L:26,409,653..26,417,483(-)	unspecified product	N/A	y
AGAP002416	AgamP4_2R:21,047,611..21,049,493(+)	unspecified product	N/A	y
AGAP029588	AgamP4_3L:6,480,602..6,501,230(+)	unspecified product	N/A	y
AGAP012667	AgamP4_UNKN:22,878,821..22,880,485(-)	unspecified product	N/A	n
AGAP012855	AgamP4_UNKN:34,255,309..34,256,439(+)	unspecified product	N/A	y
AGAP029933	AgamP4_3L:12,915,536..12,917,092(-)	unspecified product	N/A	n
AGAP004707		kdr	kdr	n
