# Supplementary material for: Multi-omics analysis identifies loci associated with pyrethroid resistance across sister species in the Anopheles gambiae species complex
Source: BMC Genomics. 2026 Jul 7;27:594. doi: 10.1186/s12864-026-13109-8 (PMC13339448; doi:10.1186/s12864-026-13109-8)
Supplement: Supplementary file 19 — Supplementary Material 19. Supplementary Table 8. [file 12864_2026_13109_MOESM19_ESM.xlsx]

## Sheet: Supplementary Table 6
Supplementary Table 8: Putative eQTL loci integrates with Ag1000G data from collection in Burkina Faso in 2012 and 2014. Locus, chromosome and position, reference allele (allele0) and alternative alleles (1-3) along with their counts in the Burkina populations present in Ag1000G from 2012 and 2014 and the associated H12 statistic for both An. coluzzii and An. gambiae. After the line is the associ…
Locus	Chromosome	Position	allele0	allele1	allele2	allele3	count0	count1	count2	count3	H12_coluzzii	H12_gambiae	gene associated with eQTL	statistic	pvalue	FDR	beta	Gene Information	Within gene, minus UTR	Within gene name
AgamP4_2L:22279816	2L	22279816	A	C	T	G	34	0	558	0	0.076		AGAP005837	-7.20736	2.89076e-11	9.29183e-10	-0.784472	carboxylesterase,COEJHE5E	AGAP005831
AgamP4_2L:22279816	2L	22279816	A	C	T	G	34	0	558	0	0.076		AGAP005834	-7.80387	1.08968e-12	4.55268e-11	-1.00069	carboxylesterase,COEJHE2E	AGAP005831
AgamP4_2L:22279837	2L	22279837	T	A	C	G	33	0	559	0	0.076		AGAP005836	-7.58444	3.68429e-12	1.40452e-10	-0.198089	carboxylesterase juvenile hormone esterase,COEJHE4E	AGAP005831
AgamP4_2L:22279837	2L	22279837	T	A	C	G	33	0	559	0	0.076		AGAP005834	-7.80387	1.08968e-12	4.55268e-11	-1.00069	carboxylesterase,COEJHE2E	AGAP005831
AgamP4_2L:22279855	2L	22279855	G	A	C	T	570	16	0	6	0.076		AGAP005835	9.7205	1.65622e-17	1.45713e-15	0.159097	carboxylesterase juvenile hormone esterase,COEJHE3E	AGAP005831
AgamP4_2L:22279861	2L	22279861	G	A	C	T	589	3	0	0	0.076		AGAP005834	8.05457	2.66654e-13	1.23729e-11	1.20714	carboxylesterase,COEJHE2E	AGAP005831
AgamP4_2L:22279870	2L	22279870	C	A	T	G	588	1	3	0	0.076		AGAP005834	8.05457	2.66654e-13	1.23729e-11	1.20714	carboxylesterase,COEJHE2E	AGAP005831
AgamP4_2L:22280005	2L	22280005	C	A	T	G	581	0	11	0	0.076		AGAP005834	8.05457	2.66654e-13	1.23729e-11	1.20714	carboxylesterase,COEJHE2E	AGAP005831
AgamP4_2L:22280011	2L	22280011	T	A	C	G	32	0	0	560	0.076		AGAP005834	-7.80387	1.08968e-12	4.55268e-11	-1.00069	carboxylesterase,COEJHE2E	AGAP005831
AgamP4_2L:22280017	2L	22280017	G	A	C	T	581	11	0	0	0.076		AGAP005834	8.05457	2.66654e-13	1.23729e-11	1.20714	carboxylesterase,COEJHE2E	AGAP005831
AgamP4_2L:22280194	2L	22280194	A	C	T	G	565	27	0	0	0.076		AGAP005835	7.10187	5.10251e-11	1.56383e-09	0.255434	carboxylesterase juvenile hormone esterase,COEJHE3E	AGAP005831
AgamP4_2L:22280224	2L	22280224	A	C	T	G	565	0	27	0	0.076		AGAP005835	7.10187	5.10251e-11	1.56383e-09	0.255434	carboxylesterase juvenile hormone esterase,COEJHE3E	AGAP005831
AgamP4_2L:22280227	2L	22280227	G	A	C	T	589	3	0	0	0.076		AGAP005834	8.05457	2.66654e-13	1.23729e-11	1.20714	carboxylesterase,COEJHE2E	AGAP005831
AgamP4_2L:22280281	2L	22280281	C	A	T	G	562	0	0	30	0.076		AGAP005837	7.01309	8.20699e-11	2.42281e-09	0.866268	carboxylesterase,COEJHE5E	AGAP005831
AgamP4_2L:22280323	2L	22280323	C	A	T	G	561	0	31	0	0.076		AGAP005837	7.01309	8.20699e-11	2.42281e-09	0.866268	carboxylesterase,COEJHE5E	AGAP005831
AgamP4_2L:22280329	2L	22280329	C	A	T	G	70	0	522	0	0.076		AGAP005834	-12.4705	1.03516e-24	2.17704e-22	-0.957039	carboxylesterase,COEJHE2E	AGAP005831
AgamP4_2L:22280353	2L	22280353	G	A	C	T	38	0	0	554	0.076		AGAP005834	-12.9672	5.13333e-26	1.2173e-23	-0.946804	carboxylesterase,COEJHE2E	AGAP005831
AgamP4_2L:22280383	2L	22280383	T	A	C	G	36	0	1	555	0.076		AGAP005834	-7.80387	1.08968e-12	4.55268e-11	-1.00069	carboxylesterase,COEJHE2E	AGAP005831
AgamP4_2L:22280618	2L	22280618	G	A	C	T	10	0	0	582	0.076		AGAP005833	-7.18591	3.24583e-11	1.0338e-09	-0.32303	carboxylesterase juvenile hormone esterase,COEJHE1E	AGAP005831
AgamP4_2L:22280656	2L	22280656	T	A	C	G	36	555	0	1	0.076		AGAP005837	-7.20736	2.89076e-11	9.29183e-10	-0.784472	carboxylesterase,COEJHE5E	AGAP005831
AgamP4_2L:22280656	2L	22280656	T	A	C	G	36	555	0	1	0.076		AGAP005834	-7.80387	1.08968e-12	4.55268e-11	-1.00069	carboxylesterase,COEJHE2E	AGAP005831
AgamP4_2L:22280723	2L	22280723	C	A	T	G	73	0	519	0	0.076		AGAP005837	-7.46745	7.01371e-12	2.52804e-10	-0.582057	carboxylesterase,COEJHE5E	AGAP005831
AgamP4_2L:22282720	2L	22282720	T	A	C	G	567	0	0	25	0.2004		AGAP005834	-7.75699	1.41516e-12	5.80555e-11	-0.932228	carboxylesterase,COEJHE2E	AGAP005831
AgamP4_2L:22283002	2L	22283002	A	C	T	G	6	0	0	586	0.2004		AGAP005833	-7.18591	3.24583e-11	1.0338e-09	-0.32303	carboxylesterase juvenile hormone esterase,COEJHE1E	AGAP005831
AgamP4_2L:22283180	2L	22283180	T	A	C	G	564	0	28	0	0.2004		AGAP005834	-7.75699	1.41516e-12	5.80555e-11	-0.932228	carboxylesterase,COEJHE2E	AGAP005831
AgamP4_2L:22283210	2L	22283210	A	C	T	G	564	0	28	0	0.2004		AGAP005834	-7.75699	1.41516e-12	5.80555e-11	-0.932228	carboxylesterase,COEJHE2E	AGAP005831
AgamP4_2L:22283216	2L	22283216	T	A	C	G	563	29	0	0	0.2004		AGAP005834	-7.75699	1.41516e-12	5.80555e-11	-0.932228	carboxylesterase,COEJHE2E	AGAP005831
AgamP4_2L:22283274	2L	22283274	G	A	C	T	562	0	0	30	0.2004		AGAP005834	-7.75699	1.41516e-12	5.80555e-11	-0.932228	carboxylesterase,COEJHE2E	AGAP005831
AgamP4_2L:22283330	2L	22283330	T	A	C	G	574	0	0	18	0.2004		AGAP005834	-12.5442	6.62343e-25	1.42598e-22	-1.54116	carboxylesterase,COEJHE2E	AGAP005831
AgamP4_2L:22283341	2L	22283341	C	A	T	G	574	0	18	0	0.2004		AGAP005834	-12.5442	6.62343e-25	1.42598e-22	-1.54116	carboxylesterase,COEJHE2E	AGAP005831
AgamP4_2L:22283390	2L	22283390	T	A	C	G	574	0	0	18	0.2004		AGAP005837	-7.70224	1.9189e-12	7.70316e-11	-0.955602	carboxylesterase,COEJHE5E	AGAP005831
AgamP4_2L:22283390	2L	22283390	T	A	C	G	574	0	0	18	0.2004		AGAP005834	-12.5442	6.62343e-25	1.42598e-22	-1.54116	carboxylesterase,COEJHE2E	AGAP005831
AgamP4_2L:22283417	2L	22283417	A	C	T	G	574	0	0	18	0.2004		AGAP005837	-7.70224	1.9189e-12	7.70316e-11	-0.955602	carboxylesterase,COEJHE5E	AGAP005831
AgamP4_2L:22283417	2L	22283417	A	C	T	G	574	0	0	18	0.2004		AGAP005834	-12.5442	6.62343e-25	1.42598e-22	-1.54116	carboxylesterase,COEJHE2E	AGAP005831
AgamP4_2L:22283422	2L	22283422	C	A	T	G	568	0	24	0	0.2004		AGAP005834	-12.5442	6.62343e-25	1.42598e-22	-1.54116	carboxylesterase,COEJHE2E	AGAP005831
AgamP4_2L:25542072	2L	25542072	A	C	T	G	11	581	0	0	0.105		AGAP006048	-7.23089	2.54535e-11	8.26558e-10	-1.52118	cytochrome P450,CYP4J5	AGAP006038
AgamP4_2L:25542183	2L	25542183	G	A	C	T	298	294	0	0	0.105		AGAP006048	-8.63015	9.94809e-15	5.82378e-13	-1.16078	cytochrome P450,CYP4J5	AGAP006038
AgamP4_2L:25569432	2L	25569432	A	C	T	G	26	0	566	0	0.1242		AGAP006049	-11.3901	7.21191e-22	1.11032e-19	-0.969345	cytochrome P450,CYP4J10	AGAP029130
AgamP4_2L:25569433	2L	25569433	G	A	C	T	26	0	0	566	0.1242		AGAP006049	-11.3901	7.21191e-22	1.11032e-19	-0.969345	cytochrome P450,CYP4J10	AGAP029130
AgamP4_2L:25569445	2L	25569445	A	C	T	G	588	3	1	0	0.1242		AGAP006049	10.0841	1.89349e-18	1.87262e-16	1.06868	cytochrome P450,CYP4J10	AGAP029130
AgamP4_2L:25569959	2L	25569959	C	A	T	G	587	0	5	0	0.1242		AGAP006049	9.44755	8.35494e-17	6.61895e-15	0.981192	cytochrome P450,CYP4J10	AGAP029130
AgamP4_2L:25573010	2L	25573010	G	A	C	T	99	487	0	6	0.1416		AGAP006049	-7.09592	5.268e-11	1.61097e-09	-0.546053	cytochrome P450,CYP4J10	AGAP029102
AgamP4_2L:25573010	2L	25573010	G	A	C	T	99	487	0	6	0.1416		AGAP006048	-16.21	2.28457e-34	1.07239e-31	-1.33278	cytochrome P450,CYP4J5	AGAP029102
AgamP4_2L:25573313	2L	25573313	G	A	C	T	253	339	0	0	0.1416		AGAP006048	-8.23766	9.44384e-14	4.73916e-12	-0.900514	cytochrome P450,CYP4J5	AGAP029102
AgamP4_2L:25573353	2L	25573353	G	A	C	T	165	427	0	0	0.1416		AGAP006049	-11.3901	7.21191e-22	1.11032e-19	-0.969345	cytochrome P450,CYP4J10	AGAP029102
AgamP4_2L:25580657	2L	25580657	C	A	T	G	81	0	511	0	0.1566		AGAP006049	-11.3901	7.21191e-22	1.11032e-19	-0.969345	cytochrome P450,CYP4J10
AgamP4_2L:25580657	2L	25580657	C	A	T	G	81	0	511	0	0.1566		AGAP006048	-8.31945	5.92485e-14	3.06253e-12	-1.23772	cytochrome P450,CYP4J5
AgamP4_2L:25580777	2L	25580777	A	C	T	G	86	506	0	0	0.1566		AGAP006049	-11.3901	7.21191e-22	1.11032e-19	-0.969345	cytochrome P450,CYP4J10
AgamP4_2L:25580789	2L	25580789	A	C	T	G	86	0	0	506	0.1566		AGAP006048	-8.31945	5.92485e-14	3.06253e-12	-1.23772	cytochrome P450,CYP4J5
AgamP4_2L:25580798	2L	25580798	A	C	T	G	382	0	4	206	0.1566		AGAP006048	-7.21292	2.8052e-11	9.03809e-10	-0.930909	cytochrome P450,CYP4J5
AgamP4_2L:25580849	2L	25580849	A	C	T	G	362	0	0	228	0.1566		AGAP006048	-7.21292	2.8052e-11	9.03809e-10	-0.930909	cytochrome P450,CYP4J5
AgamP4_2L:25580997	2L	25580997	A	C	T	G	92	498	0	0	0.1566		AGAP006049	-11.3901	7.21191e-22	1.11032e-19	-0.969345	cytochrome P450,CYP4J10
AgamP4_2L:25581193	2L	25581193	G	A	C	T	90	501	0	1	0.1566		AGAP006049	-11.3901	7.21191e-22	1.11032e-19	-0.969345	cytochrome P450,CYP4J10
AgamP4_2L:25581268	2L	25581268	C	A	T	G	97	3	491	1	0.1566		AGAP006049	-11.3901	7.21191e-22	1.11032e-19	-0.969345	cytochrome P450,CYP4J10
AgamP4_2L:25581365	2L	25581365	A	C	T	G	107	0	0	483	0.1566		AGAP006048	-8.72277	5.82173e-15	3.53722e-13	-1.24791	cytochrome P450,CYP4J5
AgamP4_2L:25581368	2L	25581368	A	C	T	G	95	2	0	477	0.1566		AGAP006049	-10.9521	1.02127e-20	1.37947e-18	-0.927213	cytochrome P450,CYP4J10
AgamP4_2L:25581368	2L	25581368	A	C	T	G	95	2	0	477	0.1566		AGAP006048	-8.72277	5.82173e-15	3.53722e-13	-1.24791	cytochrome P450,CYP4J5
AgamP4_2L:25581389	2L	25581389	C	A	T	G	86	504	2	0	0.1566		AGAP006049	-11.7007	1.09891e-22	1.88125e-20	-1.00225	cytochrome P450,CYP4J10
AgamP4_2L:25584781	2L	25584781	A	C	T	G	89	0	2	501	0.1574		AGAP006048	-8.31945	5.92485e-14	3.06253e-12	-1.23772	cytochrome P450,CYP4J5	AGAP006045
AgamP4_2L:25585106	2L	25585106	T	A	C	G	241	324	1	0	0.1574		AGAP006048	-6.96364	1.06817e-10	3.08989e-09	-0.782367	cytochrome P450,CYP4J5	AGAP006045
AgamP4_2L:25585181	2L	25585181	A	C	T	G	69	0	523	0	0.1574		AGAP006049	-11.3901	7.21191e-22	1.11032e-19	-0.969345	cytochrome P450,CYP4J10	AGAP006045
AgamP4_2L:25585181	2L	25585181	A	C	T	G	69	0	523	0	0.1574		AGAP006048	-8.31945	5.92485e-14	3.06253e-12	-1.23772	cytochrome P450,CYP4J5	AGAP006045
AgamP4_2L:25587339	2L	25587339	C	A	T	G	82	0	508	0	0.1514		AGAP006049	-11.3901	7.21191e-22	1.11032e-19	-0.969345	cytochrome P450,CYP4J10	AGAP006045
AgamP4_2L:25587570	2L	25587570	G	A	C	T	80	512	0	0	0.1514		AGAP006048	-8.31945	5.92485e-14	3.06253e-12	-1.23772	cytochrome P450,CYP4J5	AGAP006045
AgamP4_2L:25587906	2L	25587906	G	A	C	T	74	0	0	518	0.1514		AGAP006049	-11.3901	7.21191e-22	1.11032e-19	-0.969345	cytochrome P450,CYP4J10	AGAP006045
AgamP4_2L:25588125	2L	25588125	T	A	C	G	124	0	468	0	0.1514		AGAP006049	-11.0996	4.18706e-21	5.89626e-19	-0.883293	cytochrome P450,CYP4J10	AGAP006045
AgamP4_2L:25590011	2L	25590011	A	C	T	G	73	0	0	519	0.1644		AGAP006049	-11.3901	7.21191e-22	1.11032e-19	-0.969345	cytochrome P450,CYP4J10	AGAP006045
AgamP4_2L:25590011	2L	25590011	A	C	T	G	73	0	0	519	0.1644		AGAP006048	-8.31945	5.92485e-14	3.06253e-12	-1.23772	cytochrome P450,CYP4J5	AGAP006045
AgamP4_2L:25590055	2L	25590055	T	A	C	G	76	0	516	0	0.1644		AGAP006048	-8.31945	5.92485e-14	3.06253e-12	-1.23772	cytochrome P450,CYP4J5	AGAP006045
AgamP4_2L:25590115	2L	25590115	A	C	T	G	3	0	0	589	0.1644		AGAP006049	-11.7007	1.09891e-22	1.88125e-20	-1.00225	cytochrome P450,CYP4J10	AGAP006045
AgamP4_2L:25590223	2L	25590223	G	A	C	T	68	0	524	0	0.1644		AGAP006049	-11.7007	1.09891e-22	1.88125e-20	-1.00225	cytochrome P450,CYP4J10	AGAP006045
AgamP4_2L:25590278	2L	25590278	T	A	C	G	592	0	0	0	0.1644		AGAP006049	10.0841	1.89349e-18	1.87262e-16	1.06868	cytochrome P450,CYP4J10	AGAP006045
AgamP4_2L:25590463	2L	25590463	C	A	T	G	523	0	69	0	0.1644		AGAP006049	10.0841	1.89349e-18	1.87262e-16	1.06868	cytochrome P450,CYP4J10	AGAP006045
AgamP4_2L:25590557	2L	25590557	T	A	C	G	78	0	514	0	0.1644		AGAP006049	-11.3901	7.21191e-22	1.11032e-19	-0.969345	cytochrome P450,CYP4J10	AGAP006045
AgamP4_2L:25590832	2L	25590832	G	A	C	T	74	518	0	0	0.1644		AGAP006049	-11.3901	7.21191e-22	1.11032e-19	-0.969345	cytochrome P450,CYP4J10	AGAP006045
AgamP4_2L:25590889	2L	25590889	T	A	C	G	586	6	0	0	0.1644		AGAP006049	10.0841	1.89349e-18	1.87262e-16	1.06868	cytochrome P450,CYP4J10	AGAP006045
AgamP4_2L:25592774	2L	25592774	T	A	C	G	589	0	3	0	0.1406		AGAP006049	10.0841	1.89349e-18	1.87262e-16	1.06868	cytochrome P450,CYP4J10	AGAP006045
AgamP4_2L:25592920	2L	25592920	T	A	C	G	592	0	0	0	0.1406		AGAP006049	10.0841	1.89349e-18	1.87262e-16	1.06868	cytochrome P450,CYP4J10	AGAP006045
AgamP4_2L:25592923	2L	25592923	C	A	T	G	531	0	61	0	0.1406		AGAP006049	10.0841	1.89349e-18	1.87262e-16	1.06868	cytochrome P450,CYP4J10	AGAP006045
AgamP4_2L:25592925	2L	25592925	C	A	T	G	71	0	521	0	0.1406		AGAP006049	-11.3901	7.21191e-22	1.11032e-19	-0.969345	cytochrome P450,CYP4J10	AGAP006045
AgamP4_2L:25592944	2L	25592944	C	A	T	G	517	0	73	0	0.1406		AGAP006049	9.44755	8.35494e-17	6.61895e-15	0.981192	cytochrome P450,CYP4J10	AGAP006045
AgamP4_2L:25593022	2L	25593022	G	A	C	T	71	0	3	514	0.1406		AGAP006049	-11.3901	7.21191e-22	1.11032e-19	-0.969345	cytochrome P450,CYP4J10	AGAP006045
AgamP4_2L:25593022	2L	25593022	G	A	C	T	71	0	3	514	0.1406		AGAP006048	-8.31945	5.92485e-14	3.06253e-12	-1.23772	cytochrome P450,CYP4J5	AGAP006045
AgamP4_2L:25593026	2L	25593026	C	A	T	G	71	0	521	0	0.1406		AGAP006048	-8.31945	5.92485e-14	3.06253e-12	-1.23772	cytochrome P450,CYP4J5	AGAP006045
AgamP4_2L:25593053	2L	25593053	T	A	C	G	523	0	69	0	0.1406		AGAP006049	10.0841	1.89349e-18	1.87262e-16	1.06868	cytochrome P450,CYP4J10	AGAP006045
AgamP4_2L:25593064	2L	25593064	A	C	T	G	523	0	0	69	0.1406		AGAP006049	10.0841	1.89349e-18	1.87262e-16	1.06868	cytochrome P450,CYP4J10	AGAP006045
AgamP4_2L:25593742	2L	25593742	T	A	C	G	71	521	0	0	0.1406		AGAP006049	-11.3901	7.21191e-22	1.11032e-19	-0.969345	cytochrome P450,CYP4J10	AGAP006045
AgamP4_2L:25593748	2L	25593748	G	A	C	T	71	0	521	0	0.1406		AGAP006048	-8.31945	5.92485e-14	3.06253e-12	-1.23772	cytochrome P450,CYP4J5	AGAP006045
AgamP4_2L:25595859	2L	25595859	A	C	T	G	76	0	0	516	0.1408		AGAP006049	-11.3901	7.21191e-22	1.11032e-19	-0.969345	cytochrome P450,CYP4J10	AGAP006045
AgamP4_2L:25595874	2L	25595874	G	A	C	T	73	519	0	0	0.1408		AGAP006049	-11.3901	7.21191e-22	1.11032e-19	-0.969345	cytochrome P450,CYP4J10	AGAP006045
AgamP4_2L:25595957	2L	25595957	C	A	T	G	578	0	14	0	0.1408		AGAP006048	7.44286	8.026e-12	2.86626e-10	1.29009	cytochrome P450,CYP4J5	AGAP006045
AgamP4_2L:25595957	2L	25595957	C	A	T	G	578	0	14	0	0.1408		AGAP006049	9.44755	8.35494e-17	6.61895e-15	0.981192	cytochrome P450,CYP4J10	AGAP006045
AgamP4_2L:25596113	2L	25596113	A	C	T	G	574	0	6	0	0.1408		AGAP006049	10.0841	1.89349e-18	1.87262e-16	1.06868	cytochrome P450,CYP4J10	AGAP006045
AgamP4_2L:25596233	2L	25596233	G	A	C	T	74	0	0	514	0.1408		AGAP006049	-11.3901	7.21191e-22	1.11032e-19	-0.969345	cytochrome P450,CYP4J10	AGAP006045
AgamP4_2L:25596233	2L	25596233	G	A	C	T	74	0	0	514	0.1408		AGAP006048	-8.31945	5.92485e-14	3.06253e-12	-1.23772	cytochrome P450,CYP4J5	AGAP006045
AgamP4_2L:25596258	2L	25596258	C	A	T	G	587	5	0	0	0.1408		AGAP006049	10.0841	1.89349e-18	1.87262e-16	1.06868	cytochrome P450,CYP4J10	AGAP006045
AgamP4_2L:25596329	2L	25596329	C	A	T	G	135	1	456	0	0.1408		AGAP006049	-11.3901	7.21191e-22	1.11032e-19	-0.969345	cytochrome P450,CYP4J10	AGAP006045
AgamP4_2L:25596329	2L	25596329	C	A	T	G	135	1	456	0	0.1408		AGAP006048	-8.31945	5.92485e-14	3.06253e-12	-1.23772	cytochrome P450,CYP4J5	AGAP006045
AgamP4_2L:25596529	2L	25596529	G	A	C	T	22	568	0	0	0.1408		AGAP006048	-8.31945	5.92485e-14	3.06253e-12	-1.23772	cytochrome P450,CYP4J5	AGAP006045
AgamP4_2L:25599139	2L	25599139	G	A	C	T	585	1	4	0	0.1566		AGAP006049	10.0841	1.89349e-18	1.87262e-16	1.06868	cytochrome P450,CYP4J10	AGAP006045
AgamP4_2L:25599173	2L	25599173	G	A	C	T	592	0	0	0	0.1566		AGAP006049	10.0841	1.89349e-18	1.87262e-16	1.06868	cytochrome P450,CYP4J10	AGAP006045
AgamP4_2L:25599571	2L	25599571	T	A	C	G	78	0	514	0	0.1566		AGAP006049	-10.0596	2.19179e-18	2.13992e-16	-0.864319	cytochrome P450,CYP4J10	AGAP006045
AgamP4_2L:25599614	2L	25599614	A	C	T	G	12	0	1	579	0.1566		AGAP006049	-11.5531	2.68657e-22	4.33997e-20	-0.934788	cytochrome P450,CYP4J10	AGAP006045
AgamP4_2L:25599614	2L	25599614	A	C	T	G	12	0	1	579	0.1566		AGAP006048	-8.16247	1.44775e-13	7.04223e-12	-1.16947	cytochrome P450,CYP4J5	AGAP006045
AgamP4_2L:25599678	2L	25599678	T	A	C	G	521	2	69	0	0.1566		AGAP006049	9.44755	8.35494e-17	6.61895e-15	0.981192	cytochrome P450,CYP4J10	AGAP006045
AgamP4_2L:25600004	2L	25600004	G	A	C	T	177	413	1	1	0.1566		AGAP006049	-6.85864	1.86391e-10	5.14189e-09	-0.537832	cytochrome P450,CYP4J10	AGAP006045
AgamP4_2L:25600004	2L	25600004	G	A	C	T	177	413	1	1	0.1566		AGAP006048	-8.9478	1.57349e-15	1.04245e-13	-1.00049	cytochrome P450,CYP4J5	AGAP006045
AgamP4_2L:25602172	2L	25602172	C	A	T	G	590	0	2	0	0.1292		AGAP006049	10.0841	1.89349e-18	1.87262e-16	1.06868	cytochrome P450,CYP4J10	AGAP006045
AgamP4_2L:25602187	2L	25602187	G	A	C	T	12	580	0	0	0.1292		AGAP006049	-11.3901	7.21191e-22	1.11032e-19	-0.969345	cytochrome P450,CYP4J10	AGAP006045
AgamP4_2L:25602192	2L	25602192	G	A	C	T	21	0	0	569	0.1292		AGAP006049	-6.96551	1.05759e-10	3.0615e-09	-0.704938	cytochrome P450,CYP4J10	AGAP006045
AgamP4_2L:25602773	2L	25602773	T	A	C	G	45	0	141	0	0.1292		AGAP006049	-11.3901	7.21191e-22	1.11032e-19	-0.969345	cytochrome P450,CYP4J10	AGAP006045
AgamP4_2L:25602995	2L	25602995	C	A	T	G	286	1	305	0	0.1292		AGAP006049	-7.33934	1.41278e-11	4.8091e-10	-0.501038	cytochrome P450,CYP4J10	AGAP006045
AgamP4_2L:25602995	2L	25602995	C	A	T	G	286	1	305	0	0.1292		AGAP006048	-8.77022	4.42156e-15	2.7349e-13	-0.874892	cytochrome P450,CYP4J5	AGAP006045
AgamP4_2L:25606273	2L	25606273	A	C	T	G	78	0	0	514	0.1488		AGAP006049	-11.3901	7.21191e-22	1.11032e-19	-0.969345	cytochrome P450,CYP4J10	AGAP006045
AgamP4_2L:25606301	2L	25606301	A	C	T	G	98	0	0	490	0.1488		AGAP006049	-11.3901	7.21191e-22	1.11032e-19	-0.969345	cytochrome P450,CYP4J10	AGAP006045
AgamP4_2L:25606301	2L	25606301	A	C	T	G	98	0	0	490	0.1488		AGAP006048	-8.31945	5.92485e-14	3.06253e-12	-1.23772	cytochrome P450,CYP4J5	AGAP006045
AgamP4_2L:25606303	2L	25606303	G	A	C	T	104	484	0	0	0.1488		AGAP006049	-11.3901	7.21191e-22	1.11032e-19	-0.969345	cytochrome P450,CYP4J10	AGAP006045
AgamP4_2L:25609303	2L	25609303	C	A	T	G	85	0	504	1	0.1292		AGAP006049	-11.3901	7.21191e-22	1.11032e-19	-0.969345	cytochrome P450,CYP4J10	AGAP006045
AgamP4_2L:25609388	2L	25609388	C	A	T	G	76	0	516	0	0.1292		AGAP006049	-8.60933	1.12183e-14	6.50121e-13	-0.817181	cytochrome P450,CYP4J10	AGAP006045
AgamP4_2L:25609490	2L	25609490	C	A	T	G	67	0	525	0	0.1292		AGAP006049	-11.3901	7.21191e-22	1.11032e-19	-0.969345	cytochrome P450,CYP4J10	AGAP006045
AgamP4_2L:25609490	2L	25609490	C	A	T	G	67	0	525	0	0.1292		AGAP006048	-8.31945	5.92485e-14	3.06253e-12	-1.23772	cytochrome P450,CYP4J5	AGAP006045
AgamP4_2L:25609501	2L	25609501	T	A	C	G	591	0	1	0	0.1292		AGAP006049	10.0841	1.89349e-18	1.87262e-16	1.06868	cytochrome P450,CYP4J10	AGAP006045
AgamP4_2L:25609554	2L	25609554	T	A	C	G	76	0	516	0	0.1292		AGAP006049	-11.3901	7.21191e-22	1.11032e-19	-0.969345	cytochrome P450,CYP4J10	AGAP006045
AgamP4_2L:25609556	2L	25609556	A	C	T	G	78	0	0	514	0.1292		AGAP006049	-10.1775	1.08222e-18	1.10914e-16	-0.853282	cytochrome P450,CYP4J10	AGAP006045
AgamP4_2L:25609564	2L	25609564	G	A	C	T	591	1	0	0	0.1292		AGAP006049	10.0841	1.89349e-18	1.87262e-16	1.06868	cytochrome P450,CYP4J10	AGAP006045
AgamP4_2L:25609568	2L	25609568	A	C	T	G	76	516	0	0	0.1292		AGAP006049	-11.3901	7.21191e-22	1.11032e-19	-0.969345	cytochrome P450,CYP4J10	AGAP006045
AgamP4_2L:25609577	2L	25609577	C	A	T	G	75	517	0	0	0.1292		AGAP006049	-11.3901	7.21191e-22	1.11032e-19	-0.969345	cytochrome P450,CYP4J10	AGAP006045
AgamP4_2L:25609577	2L	25609577	C	A	T	G	75	517	0	0	0.1292		AGAP006048	-8.31945	5.92485e-14	3.06253e-12	-1.23772	cytochrome P450,CYP4J5	AGAP006045
AgamP4_2L:25613052	2L	25613052	A	C	T	G	74	518	0	0	0.142		AGAP006048	-8.31945	5.92485e-14	3.06253e-12	-1.23772	cytochrome P450,CYP4J5	AGAP006045
AgamP4_2L:25613072	2L	25613072	C	A	T	G	76	0	0	506	0.142		AGAP006049	-11.3901	7.21191e-22	1.11032e-19	-0.969345	cytochrome P450,CYP4J10	AGAP006045
AgamP4_2L:25613072	2L	25613072	C	A	T	G	76	0	0	506	0.142		AGAP006048	-8.31945	5.92485e-14	3.06253e-12	-1.23772	cytochrome P450,CYP4J5	AGAP006045
AgamP4_2L:25613162	2L	25613162	C	A	T	G	4	0	588	0	0.142		AGAP006049	-11.3901	7.21191e-22	1.11032e-19	-0.969345	cytochrome P450,CYP4J10	AGAP006045
AgamP4_2L:25613289	2L	25613289	T	A	C	G	76	2	0	514	0.142		AGAP006049	-11.3901	7.21191e-22	1.11032e-19	-0.969345	cytochrome P450,CYP4J10	AGAP006045
AgamP4_2L:25613289	2L	25613289	T	A	C	G	76	2	0	514	0.142		AGAP006048	-8.31945	5.92485e-14	3.06253e-12	-1.23772	cytochrome P450,CYP4J5	AGAP006045
AgamP4_2L:25615772	2L	25615772	T	A	C	G	591	1	0	0	0.1548		AGAP006049	9.72488	1.61366e-17	1.42098e-15	0.953534	cytochrome P450,CYP4J10	AGAP006045
AgamP4_2L:25615865	2L	25615865	G	A	C	T	90	0	0	502	0.1548		AGAP006049	-9.43369	9.06793e-17	7.14507e-15	-0.819017	cytochrome P450,CYP4J10	AGAP006045
AgamP4_2L:25615914	2L	25615914	A	C	T	G	93	0	0	499	0.1548		AGAP006049	-11.0379	6.07765e-21	8.37528e-19	-0.885862	cytochrome P450,CYP4J10	AGAP006045
AgamP4_2L:25615965	2L	25615965	G	A	C	T	76	516	0	0	0.1548		AGAP006049	-11.3901	7.21191e-22	1.11032e-19	-0.969345	cytochrome P450,CYP4J10	AGAP006045
AgamP4_2L:25619599	2L	25619599	C	A	T	G	73	0	519	0	0.126		AGAP006049	-11.6536	1.46169e-22	2.48252e-20	-0.979865	cytochrome P450,CYP4J10	AGAP006045
AgamP4_2L:25619766	2L	25619766	T	A	C	G	126	328	0	0	0.126		AGAP006049	-11.3901	7.21191e-22	1.11032e-19	-0.969345	cytochrome P450,CYP4J10	AGAP006045
AgamP4_2L:25619766	2L	25619766	T	A	C	G	126	328	0	0	0.126		AGAP006048	-8.31945	5.92485e-14	3.06253e-12	-1.23772	cytochrome P450,CYP4J5	AGAP006045
AgamP4_2L:25619818	2L	25619818	G	A	C	T	75	517	0	0	0.126		AGAP006048	-8.31945	5.92485e-14	3.06253e-12	-1.23772	cytochrome P450,CYP4J5	AGAP006045
AgamP4_2L:25619931	2L	25619931	A	C	T	G	78	0	514	0	0.126		AGAP006048	-8.31945	5.92485e-14	3.06253e-12	-1.23772	cytochrome P450,CYP4J5	AGAP006045
AgamP4_2L:25623458	2L	25623458	C	A	T	G	92	0	498	0	0.1328		AGAP006049	-11.3901	7.21191e-22	1.11032e-19	-0.969345	cytochrome P450,CYP4J10	AGAP006045
AgamP4_2L:25623458	2L	25623458	C	A	T	G	92	0	498	0	0.1328		AGAP006048	-8.31945	5.92485e-14	3.06253e-12	-1.23772	cytochrome P450,CYP4J5	AGAP006045
AgamP4_2L:25623949	2L	25623949	C	A	T	G	592	0	0	0	0.1328		AGAP006049	10.0841	1.89349e-18	1.87262e-16	1.06868	cytochrome P450,CYP4J10
AgamP4_2L:25624009	2L	25624009	G	A	C	T	503	1	0	88	0.1328		AGAP006049	10.0841	1.89349e-18	1.87262e-16	1.06868	cytochrome P450,CYP4J10
AgamP4_2L:25624194	2L	25624194	T	A	C	G	79	0	513	0	0.1328		AGAP006049	-11.3901	7.21191e-22	1.11032e-19	-0.969345	cytochrome P450,CYP4J10
AgamP4_2L:25624314	2L	25624314	G	A	C	T	81	0	511	0	0.1328		AGAP006049	-11.3901	7.21191e-22	1.11032e-19	-0.969345	cytochrome P450,CYP4J10
AgamP4_2L:25624315	2L	25624315	T	A	C	G	79	0	0	513	0.1328		AGAP006049	-11.3901	7.21191e-22	1.11032e-19	-0.969345	cytochrome P450,CYP4J10
AgamP4_2L:25627066	2L	25627066	G	A	C	T	96	494	1	1	0.126		AGAP006048	-7.2331	2.51519e-11	8.17375e-10	-1.11804	cytochrome P450,CYP4J5	AGAP006046	Med23
AgamP4_2L:25627136	2L	25627136	G	A	C	T	92	500	0	0	0.126		AGAP006049	-11.3901	7.21191e-22	1.11032e-19	-0.969345	cytochrome P450,CYP4J10	AGAP006046	Med23
AgamP4_2L:25627136	2L	25627136	G	A	C	T	92	500	0	0	0.126		AGAP006048	-8.31945	5.92485e-14	3.06253e-12	-1.23772	cytochrome P450,CYP4J5	AGAP006046	Med23
AgamP4_2L:25627185	2L	25627185	G	A	C	T	517	73	0	0	0.126		AGAP006049	10.0841	1.89349e-18	1.87262e-16	1.06868	cytochrome P450,CYP4J10	AGAP006046	Med23
AgamP4_2L:25627301	2L	25627301	C	A	T	G	81	0	511	0	0.126		AGAP006049	-11.3901	7.21191e-22	1.11032e-19	-0.969345	cytochrome P450,CYP4J10	AGAP006046	Med23
AgamP4_2L:25627301	2L	25627301	C	A	T	G	81	0	511	0	0.126		AGAP006048	-8.31945	5.92485e-14	3.06253e-12	-1.23772	cytochrome P450,CYP4J5	AGAP006046	Med23
AgamP4_2L:25627328	2L	25627328	A	C	T	G	80	0	0	512	0.126		AGAP006048	-8.31945	5.92485e-14	3.06253e-12	-1.23772	cytochrome P450,CYP4J5	AGAP006046	Med23
AgamP4_2L:25627338	2L	25627338	C	A	T	G	79	0	1	512	0.126		AGAP006048	-8.31945	5.92485e-14	3.06253e-12	-1.23772	cytochrome P450,CYP4J5	AGAP006046	Med23
AgamP4_2L:25627630	2L	25627630	A	C	T	G	76	516	0	0	0.126		AGAP006049	-11.3901	7.21191e-22	1.11032e-19	-0.969345	cytochrome P450,CYP4J10	AGAP006046	Med23
AgamP4_2L:25627630	2L	25627630	A	C	T	G	76	516	0	0	0.126		AGAP006048	-8.31945	5.92485e-14	3.06253e-12	-1.23772	cytochrome P450,CYP4J5	AGAP006046	Med23
AgamP4_2L:25627641	2L	25627641	T	A	C	G	77	0	515	0	0.126		AGAP006049	-11.3901	7.21191e-22	1.11032e-19	-0.969345	cytochrome P450,CYP4J10	AGAP006046	Med23
AgamP4_2L:25627641	2L	25627641	T	A	C	G	77	0	515	0	0.126		AGAP006048	-8.31945	5.92485e-14	3.06253e-12	-1.23772	cytochrome P450,CYP4J5	AGAP006046	Med23
AgamP4_2L:25630332	2L	25630332	T	A	C	G	144	0	448	0	0.1326		AGAP006049	-6.98926	9.31926e-11	2.72287e-09	-0.693293	cytochrome P450,CYP4J10	AGAP006046	Med23
AgamP4_2L:25630343	2L	25630343	G	A	C	T	592	0	0	0	0.1326		AGAP006049	10.0841	1.89349e-18	1.87262e-16	1.06868	cytochrome P450,CYP4J10	AGAP006046	Med23
AgamP4_2L:25630451	2L	25630451	T	A	C	G	581	0	11	0	0.1326		AGAP006049	9.44755	8.35494e-17	6.61895e-15	0.981192	cytochrome P450,CYP4J10	AGAP006046	Med23
AgamP4_2L:25630505	2L	25630505	C	A	T	G	585	0	7	0	0.1326		AGAP006048	7.44286	8.026e-12	2.86626e-10	1.29009	cytochrome P450,CYP4J5	AGAP006046	Med23
AgamP4_2L:25630505	2L	25630505	C	A	T	G	585	0	7	0	0.1326		AGAP006049	9.44755	8.35494e-17	6.61895e-15	0.981192	cytochrome P450,CYP4J10	AGAP006046	Med23
AgamP4_2L:25630614	2L	25630614	A	C	T	G	75	0	0	517	0.1326		AGAP006049	-11.3901	7.21191e-22	1.11032e-19	-0.969345	cytochrome P450,CYP4J10	AGAP006046	Med23
AgamP4_2L:25630723	2L	25630723	T	A	C	G	156	0	436	0	0.1326		AGAP006048	-8.45686	2.69793e-14	1.47464e-12	-0.941932	cytochrome P450,CYP4J5	AGAP006046	Med23
AgamP4_2L:25630788	2L	25630788	T	A	C	G	14	0	578	0	0.1326		AGAP006049	-11.3901	7.21191e-22	1.11032e-19	-0.969345	cytochrome P450,CYP4J10	AGAP006046	Med23
AgamP4_2L:25630849	2L	25630849	C	A	T	G	592	0	0	0	0.1326		AGAP006049	10.0841	1.89349e-18	1.87262e-16	1.06868	cytochrome P450,CYP4J10	AGAP006046	Med23
AgamP4_2L:25633295	2L	25633295	T	A	C	G	78	514	0	0	0.14		AGAP006049	-11.3901	7.21191e-22	1.11032e-19	-0.969345	cytochrome P450,CYP4J10	AGAP006047	CYP4J9
AgamP4_2L:25633295	2L	25633295	T	A	C	G	78	514	0	0	0.14		AGAP006048	-8.31945	5.92485e-14	3.06253e-12	-1.23772	cytochrome P450,CYP4J5	AGAP006047	CYP4J9
AgamP4_2L:25633329	2L	25633329	A	C	T	G	154	0	0	438	0.14		AGAP006048	-6.90319	1.47243e-10	4.13991e-09	-0.898539	cytochrome P450,CYP4J5	AGAP006047	CYP4J9
AgamP4_2L:25633374	2L	25633374	C	A	T	G	81	0	511	0	0.14		AGAP006049	-11.3901	7.21191e-22	1.11032e-19	-0.969345	cytochrome P450,CYP4J10	AGAP006047	CYP4J9
AgamP4_2L:25633374	2L	25633374	C	A	T	G	81	0	511	0	0.14		AGAP006048	-8.31945	5.92485e-14	3.06253e-12	-1.23772	cytochrome P450,CYP4J5	AGAP006047	CYP4J9
AgamP4_2L:25633377	2L	25633377	C	A	T	G	525	1	66	0	0.14		AGAP006049	10.0841	1.89349e-18	1.87262e-16	1.06868	cytochrome P450,CYP4J10	AGAP006047	CYP4J9
AgamP4_2L:25633413	2L	25633413	C	A	T	G	527	0	65	0	0.14		AGAP006049	10.0841	1.89349e-18	1.87262e-16	1.06868	cytochrome P450,CYP4J10	AGAP006047	CYP4J9
AgamP4_2L:25633545	2L	25633545	G	A	C	T	533	59	0	0	0.14		AGAP006049	10.0841	1.89349e-18	1.87262e-16	1.06868	cytochrome P450,CYP4J10	AGAP006047	CYP4J9
AgamP4_2L:25633551	2L	25633551	G	A	C	T	467	125	0	0	0.14		AGAP006049	9.49929	6.15223e-17	4.9947e-15	0.976345	cytochrome P450,CYP4J10	AGAP006047	CYP4J9
AgamP4_2L:25633783	2L	25633783	C	A	T	G	79	0	513	0	0.14		AGAP006048	-8.31945	5.92485e-14	3.06253e-12	-1.23772	cytochrome P450,CYP4J5	AGAP006047	CYP4J9
AgamP4_2L:25635476	2L	25635476	C	A	T	G	65	6	521	0	0.1348		AGAP006048	-8.31945	5.92485e-14	3.06253e-12	-1.23772	cytochrome P450,CYP4J5	AGAP006048	CYP4J5
AgamP4_2L:25635538	2L	25635538	G	A	C	T	72	518	0	0	0.1348		AGAP006049	-11.3901	7.21191e-22	1.11032e-19	-0.969345	cytochrome P450,CYP4J10	AGAP006048	CYP4J5
AgamP4_2L:25635542	2L	25635542	G	A	C	T	319	270	0	1	0.1348		AGAP006048	-7.48824	6.25715e-12	2.27692e-10	-0.841525	cytochrome P450,CYP4J5	AGAP006048	CYP4J5
AgamP4_2L:25635551	2L	25635551	A	C	T	G	101	489	0	0	0.1348		AGAP006049	-11.3901	7.21191e-22	1.11032e-19	-0.969345	cytochrome P450,CYP4J10	AGAP006048	CYP4J5
AgamP4_2L:25635551	2L	25635551	A	C	T	G	101	489	0	0	0.1348		AGAP006048	-8.31945	5.92485e-14	3.06253e-12	-1.23772	cytochrome P450,CYP4J5	AGAP006048	CYP4J5
AgamP4_2L:25635961	2L	25635961	C	A	T	G	80	0	0	512	0.1348		AGAP006048	-8.31945	5.92485e-14	3.06253e-12	-1.23772	cytochrome P450,CYP4J5	AGAP006048	CYP4J5
AgamP4_2L:25635973	2L	25635973	G	A	C	T	84	508	0	0	0.1348		AGAP006049	-11.3901	7.21191e-22	1.11032e-19	-0.969345	cytochrome P450,CYP4J10	AGAP006048	CYP4J5
AgamP4_2L:25635973	2L	25635973	G	A	C	T	84	508	0	0	0.1348		AGAP006048	-8.31945	5.92485e-14	3.06253e-12	-1.23772	cytochrome P450,CYP4J5	AGAP006048	CYP4J5
AgamP4_2L:25636156	2L	25636156	A	C	T	G	65	1	0	526	0.1348		AGAP006049	-11.3901	7.21191e-22	1.11032e-19	-0.969345	cytochrome P450,CYP4J10	AGAP006048	CYP4J5
AgamP4_2L:25636156	2L	25636156	A	C	T	G	65	1	0	526	0.1348		AGAP006048	-8.31945	5.92485e-14	3.06253e-12	-1.23772	cytochrome P450,CYP4J5	AGAP006048	CYP4J5
AgamP4_2L:25636209	2L	25636209	C	A	T	G	577	0	0	15	0.1348		AGAP006049	10.0841	1.89349e-18	1.87262e-16	1.06868	cytochrome P450,CYP4J10
AgamP4_2L:25636324	2L	25636324	G	A	C	T	76	0	0	516	0.1348		AGAP006048	-8.31945	5.92485e-14	3.06253e-12	-1.23772	cytochrome P450,CYP4J5	AGAP006049	CYP4J10
AgamP4_2L:25636330	2L	25636330	G	A	C	T	74	514	0	0	0.1348		AGAP006049	-11.3901	7.21191e-22	1.11032e-19	-0.969345	cytochrome P450,CYP4J10	AGAP006049	CYP4J10
AgamP4_2L:25636330	2L	25636330	G	A	C	T	74	514	0	0	0.1348		AGAP006048	-8.31945	5.92485e-14	3.06253e-12	-1.23772	cytochrome P450,CYP4J5	AGAP006049	CYP4J10
AgamP4_2L:25636337	2L	25636337	T	A	C	G	125	0	0	467	0.1348		AGAP006049	-9.43693	8.89617e-17	7.01483e-15	-0.724088	cytochrome P450,CYP4J10	AGAP006049	CYP4J10
AgamP4_2L:25636338	2L	25636338	C	A	T	G	69	0	510	11	0.1348		AGAP006049	-11.3901	7.21191e-22	1.11032e-19	-0.969345	cytochrome P450,CYP4J10	AGAP006049	CYP4J10
AgamP4_2L:25636338	2L	25636338	C	A	T	G	69	0	510	11	0.1348		AGAP006048	-8.31945	5.92485e-14	3.06253e-12	-1.23772	cytochrome P450,CYP4J5	AGAP006049	CYP4J10
AgamP4_2L:25638375	2L	25638375	T	A	C	G	138	0	1	203	0.1264		AGAP006049	-11.3901	7.21191e-22	1.11032e-19	-0.969345	cytochrome P450,CYP4J10	AGAP006049	CYP4J10
AgamP4_2L:25638380	2L	25638380	A	C	T	G	346	0	0	0	0.1264		AGAP006049	-11.3901	7.21191e-22	1.11032e-19	-0.969345	cytochrome P450,CYP4J10	AGAP006049	CYP4J10
AgamP4_2L:25638569	2L	25638569	G	A	C	T	97	0	494	1	0.1264		AGAP006049	-11.3901	7.21191e-22	1.11032e-19	-0.969345	cytochrome P450,CYP4J10	AGAP006049	CYP4J10
AgamP4_2L:25638569	2L	25638569	G	A	C	T	97	0	494	1	0.1264		AGAP006048	-8.31945	5.92485e-14	3.06253e-12	-1.23772	cytochrome P450,CYP4J5	AGAP006049	CYP4J10
AgamP4_2L:25638717	2L	25638717	G	A	C	T	82	0	0	510	0.1264		AGAP006049	-11.3835	7.50901e-22	1.1532e-19	-0.967938	cytochrome P450,CYP4J10
AgamP4_2L:25638717	2L	25638717	G	A	C	T	82	0	0	510	0.1264		AGAP006048	-8.70543	6.43679e-15	3.88738e-13	-1.27427	cytochrome P450,CYP4J5
AgamP4_2L:25639223	2L	25639223	T	A	C	G	520	0	72	0	0.1264		AGAP006049	10.0841	1.89349e-18	1.87262e-16	1.06868	cytochrome P450,CYP4J10
AgamP4_2L:25639294	2L	25639294	G	A	C	T	587	5	0	0	0.1264		AGAP006049	10.0841	1.89349e-18	1.87262e-16	1.06868	cytochrome P450,CYP4J10
AgamP4_2L:25641893	2L	25641893	A	C	T	G	139	0	2	451	0.1538		AGAP006047	-8.39321	3.88613e-14	2.07125e-12	-0.470155	cytochrome P450,CYP4J9	AGAP006050
AgamP4_2L:25641893	2L	25641893	A	C	T	G	139	0	2	451	0.1538		AGAP006048	-11.757	7.80844e-23	1.35706e-20	-1.24124	cytochrome P450,CYP4J5	AGAP006050
AgamP4_2L:25642067	2L	25642067	C	A	T	G	579	0	0	13	0.1538		AGAP006048	7.44286	8.026e-12	2.86626e-10	1.29009	cytochrome P450,CYP4J5	AGAP006050
AgamP4_2L:25642067	2L	25642067	C	A	T	G	579	0	0	13	0.1538		AGAP006049	9.44755	8.35494e-17	6.61895e-15	0.981192	cytochrome P450,CYP4J10	AGAP006050
AgamP4_2L:25642266	2L	25642266	C	A	T	G	589	0	3	0	0.1538		AGAP006048	7.44286	8.026e-12	2.86626e-10	1.29009	cytochrome P450,CYP4J5	AGAP006050
AgamP4_2L:25642266	2L	25642266	C	A	T	G	589	0	3	0	0.1538		AGAP006049	9.44755	8.35494e-17	6.61895e-15	0.981192	cytochrome P450,CYP4J10	AGAP006050
AgamP4_2L:25642539	2L	25642539	A	C	T	G	96	496	0	0	0.1538		AGAP006048	-7.99631	3.70368e-13	1.67566e-11	-1.20618	cytochrome P450,CYP4J5
AgamP4_2L:25642584	2L	25642584	C	A	T	G	590	0	1	1	0.1538		AGAP006049	10.0841	1.89349e-18	1.87262e-16	1.06868	cytochrome P450,CYP4J10
AgamP4_2L:25642664	2L	25642664	T	A	C	G	85	507	0	0	0.1538		AGAP006049	-11.3901	7.21191e-22	1.11032e-19	-0.969345	cytochrome P450,CYP4J10	AGAP006051
AgamP4_2L:25642664	2L	25642664	T	A	C	G	85	507	0	0	0.1538		AGAP006048	-8.31945	5.92485e-14	3.06253e-12	-1.23772	cytochrome P450,CYP4J5	AGAP006051
AgamP4_2L:25644915	2L	25644915	T	A	C	G	142	1	449	0	0.14		AGAP006049	-11.3901	7.21191e-22	1.11032e-19	-0.969345	cytochrome P450,CYP4J10	AGAP029185
AgamP4_2L:25644980	2L	25644980	T	A	C	G	85	0	501	0	0.14		AGAP006047	-7.41938	9.12667e-12	3.22088e-10	-0.495323	cytochrome P450,CYP4J9	AGAP029185
AgamP4_2L:25645027	2L	25645027	A	C	T	G	581	0	0	3	0.14		AGAP006048	7.44286	8.026e-12	2.86626e-10	1.29009	cytochrome P450,CYP4J5	AGAP029185
AgamP4_2L:25645027	2L	25645027	A	C	T	G	581	0	0	3	0.14		AGAP006049	9.44755	8.35494e-17	6.61895e-15	0.981192	cytochrome P450,CYP4J10	AGAP029185
AgamP4_2L:25645056	2L	25645056	A	C	T	G	93	0	0	499	0.14		AGAP006049	-11.3788	7.72494e-22	1.18538e-19	-0.967728	cytochrome P450,CYP4J10	AGAP029185
AgamP4_2L:25645056	2L	25645056	A	C	T	G	93	0	0	499	0.14		AGAP006048	-8.70609	6.41215e-15	3.87364e-13	-1.27433	cytochrome P450,CYP4J5	AGAP029185
AgamP4_2L:25645072	2L	25645072	G	A	C	T	79	513	0	0	0.14		AGAP006049	-11.3901	7.21191e-22	1.11032e-19	-0.969345	cytochrome P450,CYP4J10	AGAP029185
AgamP4_2L:25645100	2L	25645100	T	A	C	G	590	0	0	0	0.14		AGAP006049	9.44755	8.35494e-17	6.61895e-15	0.981192	cytochrome P450,CYP4J10	AGAP029185
AgamP4_2L:25652717	2L	25652717	C	A	T	G	83	509	0	0	0.1064		AGAP006049	-11.3901	7.21191e-22	1.11032e-19	-0.969345	cytochrome P450,CYP4J10	AGAP029185
AgamP4_2L:25652881	2L	25652881	T	A	C	G	91	0	0	501	0.1064		AGAP006049	-10.1885	1.01307e-18	1.04114e-16	-0.853809	cytochrome P450,CYP4J10	AGAP029185
AgamP4_2L:25652899	2L	25652899	G	A	C	T	78	0	514	0	0.1064		AGAP006049	-11.3901	7.21191e-22	1.11032e-19	-0.969345	cytochrome P450,CYP4J10	AGAP029185
AgamP4_2L:25653066	2L	25653066	C	A	T	G	592	0	0	0	0.1064		AGAP006049	10.0841	1.89349e-18	1.87262e-16	1.06868	cytochrome P450,CYP4J10	AGAP029185
AgamP4_2L:25653219	2L	25653219	C	A	T	G	79	0	513	0	0.1064		AGAP006049	-11.3901	7.21191e-22	1.11032e-19	-0.969345	cytochrome P450,CYP4J10	AGAP029185
AgamP4_2L:25653353	2L	25653353	T	A	C	G	592	0	0	0	0.1064		AGAP006049	10.0841	1.89349e-18	1.87262e-16	1.06868	cytochrome P450,CYP4J10	AGAP029185
AgamP4_2L:25653390	2L	25653390	G	A	C	T	86	506	0	0	0.1064		AGAP006049	-11.3901	7.21191e-22	1.11032e-19	-0.969345	cytochrome P450,CYP4J10	AGAP029185
AgamP4_2L:25653390	2L	25653390	G	A	C	T	86	506	0	0	0.1064		AGAP006048	-8.31945	5.92485e-14	3.06253e-12	-1.23772	cytochrome P450,CYP4J5	AGAP029185
AgamP4_2L:25657140	2L	25657140	C	A	T	G	86	0	0	506	0.1112		AGAP006049	-11.3901	7.21191e-22	1.11032e-19	-0.969345	cytochrome P450,CYP4J10	AGAP029185
AgamP4_2L:25657140	2L	25657140	C	A	T	G	86	0	0	506	0.1112		AGAP006048	-8.31945	5.92485e-14	3.06253e-12	-1.23772	cytochrome P450,CYP4J5	AGAP029185
AgamP4_2L:25657528	2L	25657528	A	C	T	G	585	0	6	1	0.1112		AGAP006049	10.0841	1.89349e-18	1.87262e-16	1.06868	cytochrome P450,CYP4J10	AGAP029185
AgamP4_2L:25657556	2L	25657556	A	C	T	G	76	0	514	0	0.1112		AGAP006049	-11.3901	7.21191e-22	1.11032e-19	-0.969345	cytochrome P450,CYP4J10	AGAP029185
AgamP4_2L:25657556	2L	25657556	A	C	T	G	76	0	514	0	0.1112		AGAP006048	-8.31945	5.92485e-14	3.06253e-12	-1.23772	cytochrome P450,CYP4J5	AGAP029185
AgamP4_2L:25660522	2L	25660522	T	A	C	G	591	0	0	1	0.1064		AGAP006048	7.44286	8.026e-12	2.86626e-10	1.29009	cytochrome P450,CYP4J5	AGAP029185
AgamP4_2L:25660522	2L	25660522	T	A	C	G	591	0	0	1	0.1064		AGAP006049	9.44755	8.35494e-17	6.61895e-15	0.981192	cytochrome P450,CYP4J10	AGAP029185
AgamP4_2L:25660586	2L	25660586	T	A	C	G	482	0	0	110	0.1064		AGAP006048	7.11661	4.71417e-11	1.45303e-09	1.25333	cytochrome P450,CYP4J5	AGAP029185
AgamP4_2L:25660586	2L	25660586	T	A	C	G	482	0	0	110	0.1064		AGAP006049	9.47641	7.04398e-17	5.65446e-15	0.986908	cytochrome P450,CYP4J10	AGAP029185
AgamP4_2L:25660816	2L	25660816	T	A	C	G	592	0	0	0	0.1064		AGAP006049	10.0841	1.89349e-18	1.87262e-16	1.06868	cytochrome P450,CYP4J10	AGAP029185
AgamP4_2L:25660912	2L	25660912	T	A	C	G	258	292	0	0	0.1064		AGAP006049	-8.58625	1.2816e-14	7.37329e-13	-0.661682	cytochrome P450,CYP4J10	AGAP029185
AgamP4_2L:25660991	2L	25660991	C	A	T	G	592	0	0	0	0.1064		AGAP006049	10.0841	1.89349e-18	1.87262e-16	1.06868	cytochrome P450,CYP4J10	AGAP029185
AgamP4_2L:25662967	2L	25662967	G	A	C	T	121	0	463	0	0.0826		AGAP006047	-7.46763	7.00682e-12	2.5257e-10	-0.44473	cytochrome P450,CYP4J9
AgamP4_2L:25662967	2L	25662967	G	A	C	T	121	0	463	0	0.0826		AGAP006048	-9.62139	2.98391e-17	2.53104e-15	-1.13826	cytochrome P450,CYP4J5
AgamP4_2L:25662968	2L	25662968	C	A	T	G	120	0	464	0	0.0826		AGAP006047	-7.46763	7.00682e-12	2.5257e-10	-0.44473	cytochrome P450,CYP4J9
AgamP4_2L:25662968	2L	25662968	C	A	T	G	120	0	464	0	0.0826		AGAP006048	-9.62139	2.98391e-17	2.53104e-15	-1.13826	cytochrome P450,CYP4J5
AgamP4_2L:25662991	2L	25662991	T	A	C	G	493	0	99	0	0.0826		AGAP006048	8.0293	3.07523e-13	1.41381e-11	1.04136	cytochrome P450,CYP4J5
AgamP4_2L:25662993	2L	25662993	T	A	C	G	110	482	0	0	0.0826		AGAP006048	-9.62139	2.98391e-17	2.53104e-15	-1.13826	cytochrome P450,CYP4J5
AgamP4_2L:25663093	2L	25663093	C	A	T	G	102	490	0	0	0.0826		AGAP006047	-7.46763	7.00682e-12	2.5257e-10	-0.44473	cytochrome P450,CYP4J9
AgamP4_2L:25663093	2L	25663093	C	A	T	G	102	490	0	0	0.0826		AGAP006048	-9.62139	2.98391e-17	2.53104e-15	-1.13826	cytochrome P450,CYP4J5
AgamP4_2L:25663094	2L	25663094	G	A	C	T	561	1	0	30	0.0826		AGAP006048	8.0293	3.07523e-13	1.41381e-11	1.04136	cytochrome P450,CYP4J5
AgamP4_2L:25663097	2L	25663097	T	A	C	G	562	30	0	0	0.0826		AGAP006048	8.0293	3.07523e-13	1.41381e-11	1.04136	cytochrome P450,CYP4J5
AgamP4_2L:25663097	2L	25663097	T	A	C	G	562	30	0	0	0.0826		AGAP006047	6.94598	1.17331e-10	3.36434e-09	0.434028	cytochrome P450,CYP4J9
AgamP4_2L:25663106	2L	25663106	T	A	C	G	453	0	27	0	0.0826		AGAP006048	8.0293	3.07523e-13	1.41381e-11	1.04136	cytochrome P450,CYP4J5
AgamP4_2L:25663120	2L	25663120	C	A	T	G	99	0	0	491	0.0826		AGAP006048	-9.62139	2.98391e-17	2.53104e-15	-1.13826	cytochrome P450,CYP4J5
AgamP4_2L:25663131	2L	25663131	A	C	T	G	39	2	0	551	0.0826		AGAP006047	-7.46763	7.00682e-12	2.5257e-10	-0.44473	cytochrome P450,CYP4J9
AgamP4_2L:25663131	2L	25663131	A	C	T	G	39	2	0	551	0.0826		AGAP006048	-9.62139	2.98391e-17	2.53104e-15	-1.13826	cytochrome P450,CYP4J5
AgamP4_2L:25663233	2L	25663233	C	A	T	G	97	0	2	493	0.0826		AGAP006047	-7.46763	7.00682e-12	2.5257e-10	-0.44473	cytochrome P450,CYP4J9
AgamP4_2L:25663233	2L	25663233	C	A	T	G	97	0	2	493	0.0826		AGAP006048	-9.62139	2.98391e-17	2.53104e-15	-1.13826	cytochrome P450,CYP4J5
AgamP4_2L:25663671	2L	25663671	T	A	C	G	488	96	0	0	0.0826		AGAP006048	8.0293	3.07523e-13	1.41381e-11	1.04136	cytochrome P450,CYP4J5
AgamP4_2L:25663671	2L	25663671	T	A	C	G	488	96	0	0	0.0826		AGAP006047	6.94598	1.17331e-10	3.36434e-09	0.434028	cytochrome P450,CYP4J9
AgamP4_2L:25663752	2L	25663752	A	C	T	G	94	498	0	0	0.0826		AGAP006048	-9.62139	2.98391e-17	2.53104e-15	-1.13826	cytochrome P450,CYP4J5
AgamP4_2L:25663779	2L	25663779	A	C	T	G	101	0	491	0	0.0826		AGAP006047	-7.46763	7.00682e-12	2.5257e-10	-0.44473	cytochrome P450,CYP4J9
AgamP4_2L:25663779	2L	25663779	A	C	T	G	101	0	491	0	0.0826		AGAP006048	-9.62139	2.98391e-17	2.53104e-15	-1.13826	cytochrome P450,CYP4J5
AgamP4_2L:25665904	2L	25665904	G	A	C	T	27	563	0	0	0.0748		AGAP006049	-6.90718	1.44165e-10	4.05977e-09	-0.609087	cytochrome P450,CYP4J10	AGAP006054
AgamP4_2L:25665949	2L	25665949	T	A	C	G	592	0	0	0	0.0748		AGAP006049	10.0841	1.89349e-18	1.87262e-16	1.06868	cytochrome P450,CYP4J10	AGAP006054
AgamP4_2L:25666088	2L	25666088	A	C	T	G	211	381	0	0	0.0748		AGAP006048	-10.0032	3.07051e-18	2.94866e-16	-0.985173	cytochrome P450,CYP4J5	AGAP006054
AgamP4_2L:25666134	2L	25666134	A	C	T	G	115	0	476	1	0.0748		AGAP006049	-11.3901	7.21191e-22	1.11032e-19	-0.969345	cytochrome P450,CYP4J10	AGAP006054
AgamP4_2L:25666134	2L	25666134	A	C	T	G	115	0	476	1	0.0748		AGAP006048	-8.31945	5.92485e-14	3.06253e-12	-1.23772	cytochrome P450,CYP4J5	AGAP006054
AgamP4_2L:25666245	2L	25666245	G	A	C	T	238	0	0	354	0.0748		AGAP006048	-7.21676	2.74753e-11	8.86713e-10	-0.793771	cytochrome P450,CYP4J5	AGAP006054
AgamP4_2L:25666385	2L	25666385	G	A	C	T	106	0	0	486	0.0748		AGAP006049	-6.90718	1.44165e-10	4.05977e-09	-0.609087	cytochrome P450,CYP4J10	AGAP006055
AgamP4_2L:25666489	2L	25666489	G	A	C	T	74	518	0	0	0.0748		AGAP006049	-11.3901	7.21191e-22	1.11032e-19	-0.969345	cytochrome P450,CYP4J10	AGAP006055
AgamP4_2L:25666493	2L	25666493	G	A	C	T	523	0	69	0	0.0748		AGAP006049	9.44755	8.35494e-17	6.61895e-15	0.981192	cytochrome P450,CYP4J10	AGAP006055
AgamP4_2L:25666537	2L	25666537	T	A	C	G	591	0	1	0	0.0748		AGAP006049	10.0841	1.89349e-18	1.87262e-16	1.06868	cytochrome P450,CYP4J10	AGAP006055
AgamP4_2L:25666631	2L	25666631	A	C	T	G	89	0	0	503	0.0748		AGAP006049	-11.3901	7.21191e-22	1.11032e-19	-0.969345	cytochrome P450,CYP4J10	AGAP006055
AgamP4_2L:25666639	2L	25666639	A	C	T	G	89	5	0	498	0.0748		AGAP006049	-11.3901	7.21191e-22	1.11032e-19	-0.969345	cytochrome P450,CYP4J10	AGAP006055
AgamP4_2L:25666639	2L	25666639	A	C	T	G	89	5	0	498	0.0748		AGAP006048	-8.31945	5.92485e-14	3.06253e-12	-1.23772	cytochrome P450,CYP4J5	AGAP006055
AgamP4_2L:25669108	2L	25669108	T	A	C	G	155	0	437	0	0.0776		AGAP006049	-11.4173	6.11832e-22	9.49102e-20	-0.810293	cytochrome P450,CYP4J10	AGAP006055
AgamP4_2L:25669124	2L	25669124	C	A	T	G	483	3	106	0	0.0776		AGAP006049	10.0841	1.89349e-18	1.87262e-16	1.06868	cytochrome P450,CYP4J10	AGAP006055
AgamP4_2L:25669196	2L	25669196	G	A	C	T	582	9	0	1	0.0776		AGAP006049	10.0841	1.89349e-18	1.87262e-16	1.06868	cytochrome P450,CYP4J10	AGAP006055
AgamP4_2L:25669405	2L	25669405	C	A	T	G	284	308	0	0	0.0776		AGAP006049	-11.4173	6.11832e-22	9.49102e-20	-0.810293	cytochrome P450,CYP4J10	AGAP006055
AgamP4_2L:25669442	2L	25669442	C	A	T	G	581	0	11	0	0.0776		AGAP006049	10.0841	1.89349e-18	1.87262e-16	1.06868	cytochrome P450,CYP4J10	AGAP006055
AgamP4_2L:25669448	2L	25669448	G	A	C	T	586	6	0	0	0.0776		AGAP006049	10.0841	1.89349e-18	1.87262e-16	1.06868	cytochrome P450,CYP4J10	AGAP006055
AgamP4_2L:25669552	2L	25669552	A	C	T	G	591	0	0	1	0.0776		AGAP006049	10.0841	1.89349e-18	1.87262e-16	1.06868	cytochrome P450,CYP4J10	AGAP006055
AgamP4_2L:25669745	2L	25669745	A	C	T	G	513	0	0	79	0.0776		AGAP006048	7.44286	8.026e-12	2.86626e-10	1.29009	cytochrome P450,CYP4J5	AGAP006055
AgamP4_2L:25669745	2L	25669745	A	C	T	G	513	0	0	79	0.0776		AGAP006049	9.44755	8.35494e-17	6.61895e-15	0.981192	cytochrome P450,CYP4J10	AGAP006055
AgamP4_2L:25669865	2L	25669865	G	A	C	T	579	13	0	0	0.0776		AGAP006048	7.44286	8.026e-12	2.86626e-10	1.29009	cytochrome P450,CYP4J5	AGAP006055
AgamP4_2L:25670003	2L	25670003	C	A	T	G	513	0	79	0	0.0776		AGAP006048	7.44286	8.026e-12	2.86626e-10	1.29009	cytochrome P450,CYP4J5	AGAP006055
AgamP4_2L:25670009	2L	25670009	A	C	T	G	513	0	0	79	0.0776		AGAP006049	9.44755	8.35494e-17	6.61895e-15	0.981192	cytochrome P450,CYP4J10	AGAP006055
AgamP4_2L:25670033	2L	25670033	G	A	C	T	96	496	0	0	0.0776		AGAP006048	-8.31945	5.92485e-14	3.06253e-12	-1.23772	cytochrome P450,CYP4J5	AGAP006055
AgamP4_2L:25670036	2L	25670036	C	A	T	G	96	0	0	496	0.0776		AGAP006049	-11.3901	7.21191e-22	1.11032e-19	-0.969345	cytochrome P450,CYP4J10	AGAP006055
AgamP4_2L:25672030	2L	25672030	C	A	T	G	7	0	585	0	0.0776		AGAP006049	-11.3901	7.21191e-22	1.11032e-19	-0.969345	cytochrome P450,CYP4J10	AGAP006055
AgamP4_2L:25672745	2L	25672745	G	A	C	T	591	1	0	0	0.0776		AGAP006049	10.0841	1.89349e-18	1.87262e-16	1.06868	cytochrome P450,CYP4J10	AGAP006056
AgamP4_2L:25672747	2L	25672747	A	C	T	G	85	0	0	507	0.0776		AGAP006048	-8.31945	5.92485e-14	3.06253e-12	-1.23772	cytochrome P450,CYP4J5	AGAP006056
AgamP4_2L:25672826	2L	25672826	A	C	T	G	82	0	510	0	0.0776		AGAP006049	-11.3901	7.21191e-22	1.11032e-19	-0.969345	cytochrome P450,CYP4J10	AGAP006056
AgamP4_2L:25675221	2L	25675221	G	A	C	T	591	1	0	0	0.075		AGAP006049	10.0841	1.89349e-18	1.87262e-16	1.06868	cytochrome P450,CYP4J10	AGAP006056
AgamP4_2L:25675428	2L	25675428	G	A	C	T	5	587	0	0	0.075		AGAP006049	-11.3901	7.21191e-22	1.11032e-19	-0.969345	cytochrome P450,CYP4J10	AGAP006056
AgamP4_2L:25675431	2L	25675431	A	C	T	G	5	580	0	7	0.075		AGAP006049	-11.3901	7.21191e-22	1.11032e-19	-0.969345	cytochrome P450,CYP4J10	AGAP006056
AgamP4_2L:25675814	2L	25675814	C	A	T	G	142	0	450	0	0.075		AGAP006047	-8.42184	3.2982e-14	1.77763e-12	-0.446712	cytochrome P450,CYP4J9	AGAP006056
AgamP4_2L:25675939	2L	25675939	C	A	T	G	367	1	0	224	0.075		AGAP006048	-7.32912	1.4936e-11	5.06275e-10	-0.780024	cytochrome P450,CYP4J5	AGAP006056
AgamP4_2L:25678225	2L	25678225	C	A	T	G	73	0	519	0	0.0716		AGAP006048	-8.31945	5.92485e-14	3.06253e-12	-1.23772	cytochrome P450,CYP4J5	AGAP006058
AgamP4_2L:25678265	2L	25678265	C	A	T	G	83	2	0	507	0.0716		AGAP006049	-6.96551	1.05759e-10	3.0615e-09	-0.704938	cytochrome P450,CYP4J10	AGAP006058
AgamP4_2L:25678415	2L	25678415	T	A	C	G	520	0	72	0	0.0716		AGAP006049	10.0841	1.89349e-18	1.87262e-16	1.06868	cytochrome P450,CYP4J10	AGAP006058
AgamP4_2L:25678599	2L	25678599	A	C	T	G	76	506	0	0	0.0716		AGAP006049	-11.3517	9.10516e-22	1.38492e-19	-0.966506	cytochrome P450,CYP4J10	AGAP006058
AgamP4_2L:25678599	2L	25678599	A	C	T	G	76	506	0	0	0.0716		AGAP006048	-8.72879	5.62224e-15	3.42295e-13	-1.27651	cytochrome P450,CYP4J5	AGAP006058
AgamP4_2L:25678698	2L	25678698	A	C	T	G	4	587	1	0	0.0716		AGAP006049	-11.1012	4.14671e-21	5.84131e-19	-0.934328	cytochrome P450,CYP4J10	AGAP006058
AgamP4_2L:25678699	2L	25678699	G	A	C	T	79	513	0	0	0.0716		AGAP006048	-8.72879	5.62224e-15	3.42295e-13	-1.27651	cytochrome P450,CYP4J5	AGAP006058
AgamP4_2L:25678972	2L	25678972	G	A	C	T	284	0	306	0	0.0716		AGAP006048	-9.462	7.67048e-17	6.12871e-15	-1.07247	cytochrome P450,CYP4J5	AGAP006058
AgamP4_2L:25687312	2L	25687312	C	A	T	G	71	0	521	0	0.071		AGAP006049	-11.3901	7.21191e-22	1.11032e-19	-0.969345	cytochrome P450,CYP4J10	AGAP006058
AgamP4_2L:25687312	2L	25687312	C	A	T	G	71	0	521	0	0.071		AGAP006048	-8.31945	5.92485e-14	3.06253e-12	-1.23772	cytochrome P450,CYP4J5	AGAP006058
AgamP4_2L:25687323	2L	25687323	G	A	C	T	71	0	3	518	0.071		AGAP006049	-11.3901	7.21191e-22	1.11032e-19	-0.969345	cytochrome P450,CYP4J10	AGAP006058
AgamP4_2L:25687456	2L	25687456	C	A	T	G	93	0	499	0	0.071		AGAP006049	-11.3901	7.21191e-22	1.11032e-19	-0.969345	cytochrome P450,CYP4J10	AGAP006058
AgamP4_2L:25687464	2L	25687464	T	A	C	G	592	0	0	0	0.071		AGAP006049	10.0841	1.89349e-18	1.87262e-16	1.06868	cytochrome P450,CYP4J10	AGAP006058
AgamP4_2L:25687528	2L	25687528	G	A	C	T	71	521	0	0	0.071		AGAP006048	-8.31945	5.92485e-14	3.06253e-12	-1.23772	cytochrome P450,CYP4J5	AGAP006058
AgamP4_2L:25687576	2L	25687576	G	A	C	T	589	3	0	0	0.071		AGAP006049	10.0841	1.89349e-18	1.87262e-16	1.06868	cytochrome P450,CYP4J10	AGAP006058
AgamP4_2L:25687740	2L	25687740	G	A	C	T	592	0	0	0	0.071		AGAP006049	10.0841	1.89349e-18	1.87262e-16	1.06868	cytochrome P450,CYP4J10	AGAP006058
AgamP4_2L:25687781	2L	25687781	G	A	C	T	592	0	0	0	0.071		AGAP006049	10.0841	1.89349e-18	1.87262e-16	1.06868	cytochrome P450,CYP4J10	AGAP006058
AgamP4_2L:25687839	2L	25687839	G	A	C	T	513	0	79	0	0.071		AGAP006049	10.0841	1.89349e-18	1.87262e-16	1.06868	cytochrome P450,CYP4J10	AGAP006058
AgamP4_2L:25687901	2L	25687901	A	C	T	G	28	0	560	0	0.071		AGAP006048	-8.31945	5.92485e-14	3.06253e-12	-1.23772	cytochrome P450,CYP4J5	AGAP006058
AgamP4_2L:25688115	2L	25688115	G	A	C	T	81	0	511	0	0.071		AGAP006049	-11.3901	7.21191e-22	1.11032e-19	-0.969345	cytochrome P450,CYP4J10	AGAP006058
AgamP4_2L:25690092	2L	25690092	C	A	T	G	459	0	1	128	0.0714		AGAP006047	7.77316	1.29324e-12	5.34198e-11	0.463346	cytochrome P450,CYP4J9	AGAP006058
AgamP4_2L:25690105	2L	25690105	T	A	C	G	135	0	2	455	0.0714		AGAP006048	-11.5859	2.20319e-22	3.61387e-20	-1.23589	cytochrome P450,CYP4J5	AGAP006058
AgamP4_2L:25690128	2L	25690128	A	C	T	G	129	0	463	0	0.0714		AGAP006047	-8.23166	9.77208e-14	4.89392e-12	-0.465512	cytochrome P450,CYP4J9	AGAP006058
AgamP4_2L:25690128	2L	25690128	A	C	T	G	129	0	463	0	0.0714		AGAP006048	-11.5859	2.20319e-22	3.61387e-20	-1.23589	cytochrome P450,CYP4J5	AGAP006058
AgamP4_2L:25690262	2L	25690262	C	A	T	G	105	0	0	487	0.0714		AGAP006049	-11.3901	7.21191e-22	1.11032e-19	-0.969345	cytochrome P450,CYP4J10	AGAP006058
AgamP4_2L:25690419	2L	25690419	T	A	C	G	592	0	0	0	0.0714		AGAP006049	10.0841	1.89349e-18	1.87262e-16	1.06868	cytochrome P450,CYP4J10	AGAP006058
AgamP4_2L:25690536	2L	25690536	G	A	C	T	20	572	0	0	0.0714		AGAP006049	-11.3901	7.21191e-22	1.11032e-19	-0.969345	cytochrome P450,CYP4J10	AGAP006058
AgamP4_2L:25690547	2L	25690547	C	A	T	G	78	0	514	0	0.0714		AGAP006049	-11.3901	7.21191e-22	1.11032e-19	-0.969345	cytochrome P450,CYP4J10	AGAP006058
AgamP4_2L:25690547	2L	25690547	C	A	T	G	78	0	514	0	0.0714		AGAP006048	-8.31945	5.92485e-14	3.06253e-12	-1.23772	cytochrome P450,CYP4J5	AGAP006058
AgamP4_2L:25690556	2L	25690556	A	C	T	G	1	0	0	589	0.0714		AGAP006049	-11.3901	7.21191e-22	1.11032e-19	-0.969345	cytochrome P450,CYP4J10	AGAP006058
AgamP4_2L:25690556	2L	25690556	A	C	T	G	1	0	0	589	0.0714		AGAP006048	-8.31945	5.92485e-14	3.06253e-12	-1.23772	cytochrome P450,CYP4J5	AGAP006058
AgamP4_2L:25690559	2L	25690559	T	A	C	G	1	5	584	0	0.0714		AGAP006049	-11.3901	7.21191e-22	1.11032e-19	-0.969345	cytochrome P450,CYP4J10	AGAP006058
AgamP4_2L:25690572	2L	25690572	T	A	C	G	390	202	0	0	0.0714		AGAP006048	-7.28537	1.89455e-11	6.30366e-10	-0.819138	cytochrome P450,CYP4J5	AGAP006058
AgamP4_2L:25693021	2L	25693021	G	A	C	T	186	406	0	0	0.0836		AGAP006049	-6.90718	1.44165e-10	4.05977e-09	-0.609087	cytochrome P450,CYP4J10	AGAP006058
AgamP4_2L:25698661	2L	25698661	G	A	C	T	108	484	0	0	0.0722		AGAP006049	-10.2727	6.11384e-19	6.52274e-17	-0.769979	cytochrome P450,CYP4J10	AGAP006058
AgamP4_2L:25698811	2L	25698811	G	A	C	T	186	0	406	0	0.0722		AGAP006048	-10.2071	9.06106e-19	9.38628e-17	-1.09688	cytochrome P450,CYP4J5	AGAP006058
AgamP4_2L:25698838	2L	25698838	C	A	T	G	232	0	0	358	0.0722		AGAP006047	-7.24761	2.32506e-11	7.60788e-10	-0.404812	cytochrome P450,CYP4J9	AGAP006058
AgamP4_2L:25698838	2L	25698838	C	A	T	G	232	0	0	358	0.0722		AGAP006049	-7.67836	2.19091e-12	8.69668e-11	-0.590841	cytochrome P450,CYP4J10	AGAP006058
AgamP4_2L:25701140	2L	25701140	A	C	T	G	214	0	0	378	0.0676		AGAP006047	-9.05261	8.52897e-16	5.84101e-14	-0.401241	cytochrome P450,CYP4J9	AGAP006058
AgamP4_2L:25701168	2L	25701168	G	A	C	T	263	329	0	0	0.0676		AGAP006048	-8.33784	5.33398e-14	2.778e-12	-0.926205	cytochrome P450,CYP4J5	AGAP006058
AgamP4_2L:25701174	2L	25701174	G	A	C	T	182	409	1	0	0.0676		AGAP006049	-8.21305	1.08629e-13	5.3958e-12	-0.620214	cytochrome P450,CYP4J10	AGAP006058
AgamP4_2L:25701174	2L	25701174	G	A	C	T	182	409	1	0	0.0676		AGAP006048	-10.9785	8.70395e-21	1.18629e-18	-1.14473	cytochrome P450,CYP4J5	AGAP006058
AgamP4_2L:25701231	2L	25701231	T	A	C	G	168	0	0	424	0.0676		AGAP006048	-11.5859	2.20319e-22	3.61387e-20	-1.23589	cytochrome P450,CYP4J5	AGAP006058
AgamP4_2L:25701238	2L	25701238	G	A	C	T	182	0	0	408	0.0676		AGAP006047	-8.23166	9.77208e-14	4.89392e-12	-0.465512	cytochrome P450,CYP4J9	AGAP006058
AgamP4_2L:25701289	2L	25701289	G	A	C	T	115	477	0	0	0.0676		AGAP006047	-7.7644	1.35797e-12	5.58928e-11	-0.426087	cytochrome P450,CYP4J9	AGAP006058
AgamP4_2L:25701289	2L	25701289	G	A	C	T	115	477	0	0	0.0676		AGAP006049	-8.21305	1.08629e-13	5.3958e-12	-0.620214	cytochrome P450,CYP4J10	AGAP006058
AgamP4_2L:25701289	2L	25701289	G	A	C	T	115	477	0	0	0.0676		AGAP006048	-10.9785	8.70395e-21	1.18629e-18	-1.14473	cytochrome P450,CYP4J5	AGAP006058
AgamP4_2L:25701341	2L	25701341	T	A	C	G	342	0	250	0	0.0676		AGAP006049	-8.24339	9.14065e-14	4.59644e-12	-0.606341	cytochrome P450,CYP4J10	AGAP006058
AgamP4_2L:25701364	2L	25701364	A	C	T	G	591	0	1	0	0.0676		AGAP006049	10.0841	1.89349e-18	1.87262e-16	1.06868	cytochrome P450,CYP4J10	AGAP006058
AgamP4_2L:25701497	2L	25701497	A	C	T	G	4	0	0	584	0.0676		AGAP006048	-8.31945	5.92485e-14	3.06253e-12	-1.23772	cytochrome P450,CYP4J5	AGAP006058
AgamP4_2L:25701975	2L	25701975	T	A	C	G	587	5	0	0	0.0676		AGAP006049	10.0841	1.89349e-18	1.87262e-16	1.06868	cytochrome P450,CYP4J10	AGAP006058
AgamP4_2L:25702097	2L	25702097	T	A	C	G	225	0	367	0	0.0676		AGAP006049	-7.52316	5.16445e-12	1.90683e-10	-0.681593	cytochrome P450,CYP4J10	AGAP006058
AgamP4_2L:25703904	2L	25703904	T	A	C	G	586	6	0	0	0.0676		AGAP006049	10.0841	1.89349e-18	1.87262e-16	1.06868	cytochrome P450,CYP4J10	AGAP006058
AgamP4_2L:25704171	2L	25704171	G	A	C	T	62	518	0	12	0.0676		AGAP006049	-11.3901	7.21191e-22	1.11032e-19	-0.969345	cytochrome P450,CYP4J10	AGAP006058
AgamP4_2L:25704213	2L	25704213	C	A	T	G	237	0	355	0	0.0676		AGAP006048	-9.05781	8.27321e-16	5.67908e-14	-0.928571	cytochrome P450,CYP4J5	AGAP006058
AgamP4_2L:25704279	2L	25704279	C	A	T	G	61	0	0	531	0.0676		AGAP006048	-8.31945	5.92485e-14	3.06253e-12	-1.23772	cytochrome P450,CYP4J5	AGAP006058
AgamP4_2L:25704671	2L	25704671	C	A	T	G	215	1	228	0	0.0676		AGAP006049	10.0841	1.89349e-18	1.87262e-16	1.06868	cytochrome P450,CYP4J10	AGAP006058
AgamP4_2L:25704676	2L	25704676	C	A	T	G	386	0	2	0	0.0676		AGAP006049	10.0841	1.89349e-18	1.87262e-16	1.06868	cytochrome P450,CYP4J10	AGAP006058
AgamP4_2L:28440310	2L	28440310	A	C	T	G	588	0	4	0		0.247	AGAP006222	-8.7907	3.92603e-15	2.44585e-13	-0.744418	glucosyl/glucuronosyl transferases
AgamP4_2L:28440422	2L	28440422	A	C	T	G	579	0	9	0		0.247	AGAP006222	-8.13905	1.65337e-13	7.97253e-12	-0.693442	glucosyl/glucuronosyl transferases
AgamP4_2L:28440441	2L	28440441	T	A	C	G	592	0	0	0		0.247	AGAP006222	-8.7907	3.92603e-15	2.44585e-13	-0.744418	glucosyl/glucuronosyl transferases
AgamP4_2L:28448341	2L	28448341	C	A	T	G	589	3	0	0		0.2774	AGAP006222	-8.7907	3.92603e-15	2.44585e-13	-0.744418	glucosyl/glucuronosyl transferases
AgamP4_2L:28448689	2L	28448689	G	A	C	T	565	0	27	0		0.2774	AGAP006222	-8.13905	1.65337e-13	7.97253e-12	-0.693442	glucosyl/glucuronosyl transferases
AgamP4_2L:28449011	2L	28449011	C	A	T	G	591	0	1	0		0.2774	AGAP006222	-8.13905	1.65337e-13	7.97253e-12	-0.693442	glucosyl/glucuronosyl transferases
AgamP4_2L:28449232	2L	28449232	C	A	T	G	59	0	533	0		0.2774	AGAP006222	8.13905	1.65337e-13	7.97253e-12	0.693442	glucosyl/glucuronosyl transferases
AgamP4_2L:28455495	2L	28455495	G	A	C	T	15	0	575	0		0.2774	AGAP006222	8.13905	1.65337e-13	7.97253e-12	0.693442	glucosyl/glucuronosyl transferases
AgamP4_2L:28455507	2L	28455507	G	A	C	T	592	0	0	0		0.2774	AGAP006222	-8.7907	3.92603e-15	2.44585e-13	-0.744418	glucosyl/glucuronosyl transferases
AgamP4_2L:28455559	2L	28455559	T	A	C	G	78	0	0	514		0.2774	AGAP006222	7.45211	7.62899e-12	2.734e-10	0.650288	glucosyl/glucuronosyl transferases
AgamP4_2L:28455575	2L	28455575	A	C	T	G	586	0	0	0		0.2774	AGAP006222	7.45211	7.62899e-12	2.734e-10	0.650288	glucosyl/glucuronosyl transferases
AgamP4_2L:28456086	2L	28456086	A	C	T	G	1	0	0	591		0.2774	AGAP006222	8.7907	3.92603e-15	2.44585e-13	0.744418	glucosyl/glucuronosyl transferases
AgamP4_2L:28456096	2L	28456096	C	A	T	G	251	0	0	341		0.2774	AGAP006222	9.05238	8.54028e-16	5.84756e-14	0.672805	glucosyl/glucuronosyl transferases
AgamP4_2L:28456271	2L	28456271	A	C	T	G	589	2	1	0		0.2774	AGAP006222	-7.4546	7.5258e-12	2.6991e-10	-0.514693	glucosyl/glucuronosyl transferases
AgamP4_2L:28456683	2L	28456683	T	A	C	G	592	0	0	0		0.2774	AGAP006222	-8.13905	1.65337e-13	7.97253e-12	-0.693442	glucosyl/glucuronosyl transferases
AgamP4_2L:28457095	2L	28457095	C	A	T	G	589	0	3	0		0.2774	AGAP006222	-8.7907	3.92603e-15	2.44585e-13	-0.744418	glucosyl/glucuronosyl transferases
AgamP4_2L:28457623	2L	28457623	C	A	T	G	548	0	44	0		0.2774	AGAP006222	-7.06755	6.13361e-11	1.85474e-09	-0.577413	glucosyl/glucuronosyl transferases
AgamP4_2L:28457630	2L	28457630	G	A	C	T	592	0	0	0		0.2774	AGAP006222	-8.7907	3.92603e-15	2.44585e-13	-0.744418	glucosyl/glucuronosyl transferases
AgamP4_2L:28457635	2L	28457635	C	A	T	G	548	0	44	0		0.2774	AGAP006222	-7.06755	6.13361e-11	1.85474e-09	-0.577413	glucosyl/glucuronosyl transferases
AgamP4_2L:28479764	2L	28479764	T	A	C	G	0	0	592	0		0.2878	AGAP006222	8.7907	3.92603e-15	2.44585e-13	0.744418	glucosyl/glucuronosyl transferases	AGAP029478	GPRMTH4
AgamP4_2L:28480062	2L	28480062	C	A	T	G	586	4	0	0		0.2878	AGAP006222	-8.7907	3.92603e-15	2.44585e-13	-0.744418	glucosyl/glucuronosyl transferases	AGAP029478	GPRMTH4
AgamP4_2L:28480121	2L	28480121	C	A	T	G	590	0	2	0		0.2878	AGAP006222	-8.7907	3.92603e-15	2.44585e-13	-0.744418	glucosyl/glucuronosyl transferases	AGAP029478	GPRMTH4
AgamP4_2L:28481378	2L	28481378	T	A	C	G	588	4	0	0		0.2878	AGAP006222	-8.7907	3.92603e-15	2.44585e-13	-0.744418	glucosyl/glucuronosyl transferases	AGAP029478	GPRMTH4
AgamP4_2L:28481759	2L	28481759	C	A	T	G	62	0	528	0		0.2878	AGAP006222	8.9155	1.89965e-15	1.2444e-13	0.734075	glucosyl/glucuronosyl transferases	AGAP029478	GPRMTH4
AgamP4_2L:28487808	2L	28487808	G	A	C	T	21	569	0	0		0.3082	AGAP006222	8.14914	1.56142e-13	7.55312e-12	0.693239	glucosyl/glucuronosyl transferases	AGAP029478	GPRMTH4
AgamP4_2L:28487810	2L	28487810	T	A	C	G	60	0	530	0		0.3082	AGAP006222	8.14914	1.56142e-13	7.55312e-12	0.693239	glucosyl/glucuronosyl transferases	AGAP029478	GPRMTH4
AgamP4_2L:28487977	2L	28487977	G	A	C	T	589	0	0	1		0.3082	AGAP006222	-8.7907	3.92603e-15	2.44585e-13	-0.744418	glucosyl/glucuronosyl transferases	AGAP029478	GPRMTH4
AgamP4_2L:28488491	2L	28488491	T	A	C	G	13	0	579	0		0.3082	AGAP006222	7.45211	7.62899e-12	2.734e-10	0.650288	glucosyl/glucuronosyl transferases	AGAP029478	GPRMTH4
AgamP4_2L:28488932	2L	28488932	A	C	T	G	543	0	1	48		0.3082	AGAP006222	-9.70133	1.85623e-17	1.61966e-15	-0.618519	glucosyl/glucuronosyl transferases	AGAP029478	GPRMTH4
AgamP4_2L:28488949	2L	28488949	T	A	C	G	567	0	25	0		0.3082	AGAP006222	-8.7907	3.92603e-15	2.44585e-13	-0.744418	glucosyl/glucuronosyl transferases	AGAP029478	GPRMTH4
AgamP4_2L:28495201	2L	28495201	T	A	C	G	117	0	475	0		0.288	AGAP006222	8.13905	1.65337e-13	7.97253e-12	0.693442	glucosyl/glucuronosyl transferases
AgamP4_2L:28495205	2L	28495205	C	A	T	G	507	85	0	0		0.288	AGAP006222	-8.13905	1.65337e-13	7.97253e-12	-0.693442	glucosyl/glucuronosyl transferases
AgamP4_2L:28495210	2L	28495210	A	C	T	G	507	0	0	85		0.288	AGAP006222	-8.13905	1.65337e-13	7.97253e-12	-0.693442	glucosyl/glucuronosyl transferases
AgamP4_2L:28495275	2L	28495275	G	A	C	T	579	13	0	0		0.288	AGAP006222	-8.7907	3.92603e-15	2.44585e-13	-0.744418	glucosyl/glucuronosyl transferases
AgamP4_2L:28495307	2L	28495307	C	A	T	G	462	0	130	0		0.288	AGAP006222	-7.84244	8.78417e-13	3.72944e-11	-0.483999	glucosyl/glucuronosyl transferases
AgamP4_2L:28495521	2L	28495521	G	A	C	T	543	3	46	0		0.288	AGAP006222	7.73829	1.57041e-12	6.39375e-11	0.598921	glucosyl/glucuronosyl transferases
AgamP4_2L:28495556	2L	28495556	C	A	T	G	62	527	0	1		0.288	AGAP006222	8.13905	1.65337e-13	7.97253e-12	0.693442	glucosyl/glucuronosyl transferases
AgamP4_2L:28496521	2L	28496521	T	A	C	G	562	0	28	2		0.288	AGAP006222	-8.7907	3.92603e-15	2.44585e-13	-0.744418	glucosyl/glucuronosyl transferases
AgamP4_2L:28496592	2L	28496592	A	C	T	G	587	5	0	0		0.288	AGAP006222	-8.7907	3.92603e-15	2.44585e-13	-0.744418	glucosyl/glucuronosyl transferases
AgamP4_2L:28496890	2L	28496890	A	C	T	G	592	0	0	0		0.288	AGAP006222	6.91916	1.35288e-10	3.8323e-09	0.696115	glucosyl/glucuronosyl transferases
AgamP4_2L:28497013	2L	28497013	C	A	T	G	585	0	7	0		0.288	AGAP006222	-8.7907	3.92603e-15	2.44585e-13	-0.744418	glucosyl/glucuronosyl transferases
AgamP4_2L:28502145	2L	28502145	A	C	T	G	579	0	0	13		0.2562	AGAP006222	6.91916	1.35288e-10	3.8323e-09	0.696115	glucosyl/glucuronosyl transferases
AgamP4_2L:28502200	2L	28502200	G	A	C	T	556	36	0	0		0.2562	AGAP006222	-8.7907	3.92603e-15	2.44585e-13	-0.744418	glucosyl/glucuronosyl transferases
AgamP4_2L:28502465	2L	28502465	A	C	T	G	577	5	0	10		0.2562	AGAP006222	-6.96925	1.03676e-10	3.00562e-09	-0.517862	glucosyl/glucuronosyl transferases
AgamP4_2L:28502781	2L	28502781	T	A	C	G	44	0	546	0		0.2562	AGAP006222	8.13905	1.65337e-13	7.97253e-12	0.693442	glucosyl/glucuronosyl transferases
AgamP4_2L:28502820	2L	28502820	C	A	T	G	589	1	2	0		0.2562	AGAP006222	-8.7907	3.92603e-15	2.44585e-13	-0.744418	glucosyl/glucuronosyl transferases
AgamP4_2L:28502945	2L	28502945	C	A	T	G	590	0	0	0		0.2562	AGAP006222	6.91916	1.35288e-10	3.8323e-09	0.696115	glucosyl/glucuronosyl transferases
AgamP4_2L:28503242	2L	28503242	A	C	T	G	16	0	576	0		0.2562	AGAP006222	8.7907	3.92603e-15	2.44585e-13	0.744418	glucosyl/glucuronosyl transferases
AgamP4_2L:28504135	2L	28504135	G	A	C	T	590	2	0	0		0.2562	AGAP006222	-8.7907	3.92603e-15	2.44585e-13	-0.744418	glucosyl/glucuronosyl transferases
AgamP4_2L:28504192	2L	28504192	G	A	C	T	7	583	0	0		0.2562	AGAP006222	9.77863	1.17204e-17	1.04954e-15	0.764129	glucosyl/glucuronosyl transferases
AgamP4_2L:28504462	2L	28504462	A	C	T	G	97	0	0	495		0.2562	AGAP006222	7.19973	3.01244e-11	9.64973e-10	0.588818	glucosyl/glucuronosyl transferases
AgamP4_2L:28504485	2L	28504485	G	A	C	T	591	1	0	0		0.2562	AGAP006222	-8.7907	3.92603e-15	2.44585e-13	-0.744418	glucosyl/glucuronosyl transferases
AgamP4_2L:28519655	2L	28519655	T	A	C	G	585	7	0	0		0.2984	AGAP006222	-8.7907	3.92603e-15	2.44585e-13	-0.744418	glucosyl/glucuronosyl transferases	AGAP006221
AgamP4_2L:28519717	2L	28519717	T	A	C	G	553	39	0	0		0.2984	AGAP006222	-9.71331	1.72861e-17	1.51817e-15	-0.782576	glucosyl/glucuronosyl transferases	AGAP006221
AgamP4_2L:28520155	2L	28520155	T	A	C	G	591	0	1	0		0.2984	AGAP006222	-8.7907	3.92603e-15	2.44585e-13	-0.744418	glucosyl/glucuronosyl transferases	AGAP006221
AgamP4_2L:28520364	2L	28520364	A	C	T	G	591	0	1	0		0.2984	AGAP006222	-8.7907	3.92603e-15	2.44585e-13	-0.744418	glucosyl/glucuronosyl transferases	AGAP006221
AgamP4_2L:28520471	2L	28520471	T	A	C	G	592	0	0	0		0.2984	AGAP006222	-8.7907	3.92603e-15	2.44585e-13	-0.744418	glucosyl/glucuronosyl transferases	AGAP006221
AgamP4_2L:28520595	2L	28520595	A	C	T	G	566	25	1	0		0.2984	AGAP006222	8.17858	1.32127e-13	6.46101e-12	0.622294	glucosyl/glucuronosyl transferases	AGAP006221
AgamP4_2L:28528565	2L	28528565	A	C	T	G	23	0	569	0		0.3196	AGAP006222	8.13905	1.65337e-13	7.97253e-12	0.693442	glucosyl/glucuronosyl transferases	AGAP006223
AgamP4_2L:28528666	2L	28528666	G	A	C	T	12	0	580	0		0.3196	AGAP006222	8.13905	1.65337e-13	7.97253e-12	0.693442	glucosyl/glucuronosyl transferases
AgamP4_2L:28528814	2L	28528814	G	A	C	T	21	571	0	0		0.3196	AGAP006222	8.13905	1.65337e-13	7.97253e-12	0.693442	glucosyl/glucuronosyl transferases	AGAP006224
AgamP4_2L:28528821	2L	28528821	T	A	C	G	23	569	0	0		0.3196	AGAP006222	8.13905	1.65337e-13	7.97253e-12	0.693442	glucosyl/glucuronosyl transferases	AGAP006224
AgamP4_2L:28528893	2L	28528893	G	A	C	T	578	14	0	0		0.3196	AGAP006222	6.91916	1.35288e-10	3.8323e-09	0.696115	glucosyl/glucuronosyl transferases	AGAP006224
AgamP4_2L:28528950	2L	28528950	A	C	T	G	592	0	0	0		0.3196	AGAP006222	-8.7907	3.92603e-15	2.44585e-13	-0.744418	glucosyl/glucuronosyl transferases	AGAP006224
AgamP4_2L:28538195	2L	28538195	G	A	C	T	588	4	0	0		0.1946	AGAP006222	-8.7907	3.92603e-15	2.44585e-13	-0.744418	glucosyl/glucuronosyl transferases	AGAP006225
AgamP4_2L:28539140	2L	28539140	A	C	T	G	20	0	0	572		0.1946	AGAP006222	8.13905	1.65337e-13	7.97253e-12	0.693442	glucosyl/glucuronosyl transferases	AGAP006225
AgamP4_2L:28539219	2L	28539219	C	A	T	G	578	14	0	0		0.1946	AGAP006222	6.91916	1.35288e-10	3.8323e-09	0.696115	glucosyl/glucuronosyl transferases	AGAP006225
AgamP4_2L:28539327	2L	28539327	T	A	C	G	18	8	566	0		0.1946	AGAP006222	8.13905	1.65337e-13	7.97253e-12	0.693442	glucosyl/glucuronosyl transferases	AGAP006225
AgamP4_2L:28539859	2L	28539859	G	A	C	T	44	548	0	0		0.1946	AGAP006222	8.13905	1.65337e-13	7.97253e-12	0.693442	glucosyl/glucuronosyl transferases
AgamP4_2L:28539896	2L	28539896	T	A	C	G	576	3	13	0		0.1946	AGAP006222	-7.76178	1.37795e-12	5.6613e-11	-0.642174	glucosyl/glucuronosyl transferases
AgamP4_2L:28540020	2L	28540020	A	C	T	G	67	525	0	0		0.1946	AGAP006222	8.53749	1.69733e-14	9.58646e-13	0.650153	glucosyl/glucuronosyl transferases
AgamP4_2L:28540122	2L	28540122	A	C	T	G	54	0	0	538		0.1946	AGAP006222	8.13905	1.65337e-13	7.97253e-12	0.693442	glucosyl/glucuronosyl transferases
AgamP4_2L:28540162	2L	28540162	A	C	T	G	54	538	0	0		0.1946	AGAP006222	8.13905	1.65337e-13	7.97253e-12	0.693442	glucosyl/glucuronosyl transferases
AgamP4_2L:28540195	2L	28540195	G	A	C	T	55	537	0	0		0.1946	AGAP006222	8.13905	1.65337e-13	7.97253e-12	0.693442	glucosyl/glucuronosyl transferases
AgamP4_2L:28545314	2L	28545314	C	A	T	G	2	0	590	0		0.2664	AGAP006222	8.7907	3.92603e-15	2.44585e-13	0.744418	glucosyl/glucuronosyl transferases
AgamP4_2L:28545911	2L	28545911	A	C	T	G	25	0	0	567		0.2664	AGAP006222	8.13905	1.65337e-13	7.97253e-12	0.693442	glucosyl/glucuronosyl transferases	AGAP006227
AgamP4_2L:28545945	2L	28545945	A	C	T	G	9	0	0	581		0.2664	AGAP006222	8.13905	1.65337e-13	7.97253e-12	0.693442	glucosyl/glucuronosyl transferases	AGAP006227
AgamP4_2L:28545986	2L	28545986	C	A	T	G	12	0	580	0		0.2664	AGAP006222	8.13905	1.65337e-13	7.97253e-12	0.693442	glucosyl/glucuronosyl transferases	AGAP006227
AgamP4_2L:28546029	2L	28546029	T	A	C	G	10	1	0	581		0.2664	AGAP006222	8.7907	3.92603e-15	2.44585e-13	0.744418	glucosyl/glucuronosyl transferases	AGAP006227
AgamP4_2L:28546568	2L	28546568	T	A	C	G	578	0	1	1		0.2664	AGAP006222	8.69185	6.96315e-15	4.18038e-13	0.692938	glucosyl/glucuronosyl transferases	AGAP006227
AgamP4_2L:28546686	2L	28546686	G	A	C	T	589	3	0	0		0.2664	AGAP006222	6.91916	1.35288e-10	3.8323e-09	0.696115	glucosyl/glucuronosyl transferases	AGAP006227
AgamP4_2L:28546982	2L	28546982	A	C	T	G	19	0	0	573		0.2664	AGAP006222	8.13905	1.65337e-13	7.97253e-12	0.693442	glucosyl/glucuronosyl transferases	AGAP006227
AgamP4_2L:28547166	2L	28547166	C	A	T	G	200	0	0	392		0.2664	AGAP006222	8.07824	2.33264e-13	1.09251e-11	0.662554	glucosyl/glucuronosyl transferases	AGAP006227
AgamP4_2L:28547231	2L	28547231	A	C	T	G	400	0	191	1		0.2664	AGAP006222	-8.07824	2.33264e-13	1.09251e-11	-0.662554	glucosyl/glucuronosyl transferases	AGAP006227
AgamP4_2L:28547331	2L	28547331	C	A	T	G	206	0	0	386		0.2664	AGAP006222	8.07824	2.33264e-13	1.09251e-11	0.662554	glucosyl/glucuronosyl transferases	AGAP006227
AgamP4_2L:28552048	2L	28552048	A	C	T	G	563	29	0	0		0.2984	AGAP006222	-8.13905	1.65337e-13	7.97253e-12	-0.693442	glucosyl/glucuronosyl transferases
AgamP4_2L:28552430	2L	28552430	T	A	C	G	47	0	543	0		0.2984	AGAP006222	7.84202	8.80487e-13	3.73766e-11	0.628049	glucosyl/glucuronosyl transferases	AGAP006231
AgamP4_2L:28552458	2L	28552458	A	C	T	G	37	0	553	0		0.2984	AGAP006222	8.13905	1.65337e-13	7.97253e-12	0.693442	glucosyl/glucuronosyl transferases	AGAP006231
AgamP4_2L:28552475	2L	28552475	C	A	T	G	37	1	0	554		0.2984	AGAP006222	8.13905	1.65337e-13	7.97253e-12	0.693442	glucosyl/glucuronosyl transferases	AGAP006231
AgamP4_2L:28552650	2L	28552650	T	A	C	G	38	0	554	0		0.2984	AGAP006222	8.13905	1.65337e-13	7.97253e-12	0.693442	glucosyl/glucuronosyl transferases	AGAP006231
AgamP4_2L:28552881	2L	28552881	A	C	T	G	41	0	549	0		0.2984	AGAP006222	8.13905	1.65337e-13	7.97253e-12	0.693442	glucosyl/glucuronosyl transferases	AGAP006231
AgamP4_2L:28552928	2L	28552928	C	A	T	G	37	555	0	0		0.2984	AGAP006222	8.13905	1.65337e-13	7.97253e-12	0.693442	glucosyl/glucuronosyl transferases	AGAP006231
AgamP4_2L:28552988	2L	28552988	G	A	C	T	36	0	0	556		0.2984	AGAP006222	8.13905	1.65337e-13	7.97253e-12	0.693442	glucosyl/glucuronosyl transferases	AGAP006231
AgamP4_2L:28553026	2L	28553026	A	C	T	G	37	0	555	0		0.2984	AGAP006222	8.13905	1.65337e-13	7.97253e-12	0.693442	glucosyl/glucuronosyl transferases	AGAP006231
AgamP4_2L:28553120	2L	28553120	A	C	T	G	46	0	544	0		0.2984	AGAP006222	8.06785	2.47378e-13	1.15415e-11	0.673962	glucosyl/glucuronosyl transferases	AGAP006231
AgamP4_2L:28554186	2L	28554186	C	A	T	G	39	0	553	0		0.2984	AGAP006222	8.13905	1.65337e-13	7.97253e-12	0.693442	glucosyl/glucuronosyl transferases	AGAP006231
AgamP4_2L:28554293	2L	28554293	A	C	T	G	5	0	0	587		0.2984	AGAP006222	8.7907	3.92603e-15	2.44585e-13	0.744418	glucosyl/glucuronosyl transferases	AGAP006231
AgamP4_2L:28554352	2L	28554352	G	A	C	T	398	0	0	194		0.2984	AGAP006222	6.96418	1.06513e-10	3.08171e-09	0.472553	glucosyl/glucuronosyl transferases	AGAP006231
AgamP4_2L:28554387	2L	28554387	A	C	T	G	46	0	544	0		0.2984	AGAP006222	8.13905	1.65337e-13	7.97253e-12	0.693442	glucosyl/glucuronosyl transferases	AGAP006231
AgamP4_2L:28560002	2L	28560002	G	A	C	T	57	534	0	1		0.2562	AGAP006222	8.68409	7.28304e-15	4.35802e-13	0.722813	glucosyl/glucuronosyl transferases	AGAP006231
AgamP4_2L:28560047	2L	28560047	C	A	T	G	55	537	0	0		0.2562	AGAP006222	8.68409	7.28304e-15	4.35802e-13	0.722813	glucosyl/glucuronosyl transferases	AGAP006231
AgamP4_2L:28560052	2L	28560052	C	A	T	G	56	536	0	0		0.2562	AGAP006222	8.68409	7.28304e-15	4.35802e-13	0.722813	glucosyl/glucuronosyl transferases	AGAP006231
AgamP4_2L:28560647	2L	28560647	C	A	T	G	55	537	0	0		0.2562	AGAP006222	7.546	4.55414e-12	1.70372e-10	0.598185	glucosyl/glucuronosyl transferases
AgamP4_2L:28560653	2L	28560653	A	C	T	G	58	1	0	533		0.2562	AGAP006222	7.546	4.55414e-12	1.70372e-10	0.598185	glucosyl/glucuronosyl transferases
AgamP4_2L:28560667	2L	28560667	A	C	T	G	56	0	0	536		0.2562	AGAP006222	7.546	4.55414e-12	1.70372e-10	0.598185	glucosyl/glucuronosyl transferases
AgamP4_2L:28560801	2L	28560801	A	C	T	G	554	4	0	34		0.2562	AGAP006222	-8.13905	1.65337e-13	7.97253e-12	-0.693442	glucosyl/glucuronosyl transferases
AgamP4_2L:28561046	2L	28561046	T	A	C	G	590	0	0	0		0.2562	AGAP006222	-8.7907	3.92603e-15	2.44585e-13	-0.744418	glucosyl/glucuronosyl transferases
AgamP4_2L:28567275	2L	28567275	C	A	T	G	1	588	1	2		0.2468	AGAP006222	8.7907	3.92603e-15	2.44585e-13	0.744418	glucosyl/glucuronosyl transferases
AgamP4_2L:28567586	2L	28567586	C	A	T	G	558	0	34	0		0.2468	AGAP006222	-8.7907	3.92603e-15	2.44585e-13	-0.744418	glucosyl/glucuronosyl transferases	AGAP006234
AgamP4_2L:28567656	2L	28567656	C	A	T	G	526	65	1	0		0.2468	AGAP006222	-8.7907	3.92603e-15	2.44585e-13	-0.744418	glucosyl/glucuronosyl transferases	AGAP006234
AgamP4_2L:28567725	2L	28567725	C	A	T	G	120	472	0	0		0.2468	AGAP006222	6.90645	1.44724e-10	4.07425e-09	0.52634	glucosyl/glucuronosyl transferases	AGAP006234
AgamP4_2L:28567944	2L	28567944	A	C	T	G	160	0	432	0		0.2468	AGAP006222	10.032	2.58555e-18	2.504e-16	0.641518	glucosyl/glucuronosyl transferases	AGAP006234
AgamP4_2L:28568002	2L	28568002	A	C	T	G	118	0	5	469		0.2468	AGAP006222	9.77863	1.17204e-17	1.04954e-15	0.764129	glucosyl/glucuronosyl transferases	AGAP006234
AgamP4_2L:28568187	2L	28568187	C	A	T	G	563	0	29	0		0.2468	AGAP006222	-8.7907	3.92603e-15	2.44585e-13	-0.744418	glucosyl/glucuronosyl transferases	AGAP006234
AgamP4_2L:28568313	2L	28568313	C	A	T	G	551	0	41	0		0.2468	AGAP006222	-10.6632	5.83921e-20	7.04792e-18	-0.769298	glucosyl/glucuronosyl transferases	AGAP006234
AgamP4_2L:28568466	2L	28568466	C	A	T	G	589	3	0	0		0.2468	AGAP006222	-8.7907	3.92603e-15	2.44585e-13	-0.744418	glucosyl/glucuronosyl transferases	AGAP006234
AgamP4_2L:28568467	2L	28568467	G	A	C	T	581	11	0	0		0.2468	AGAP006222	-8.7907	3.92603e-15	2.44585e-13	-0.744418	glucosyl/glucuronosyl transferases	AGAP006234
AgamP4_2L:28573495	2L	28573495	C	A	T	G	566	0	26	0		0.21	AGAP006222	-8.57845	1.34059e-14	7.69693e-13	-0.734898	glucosyl/glucuronosyl transferases
AgamP4_2L:28573498	2L	28573498	G	A	C	T	524	2	66	0		0.21	AGAP006222	-7.79564	1.14085e-12	4.75296e-11	-0.68407	glucosyl/glucuronosyl transferases
AgamP4_2L:28573504	2L	28573504	T	A	C	G	592	0	0	0		0.21	AGAP006222	-7.75482	1.43238e-12	5.87108e-11	-0.656305	glucosyl/glucuronosyl transferases
AgamP4_2L:28573918	2L	28573918	T	A	C	G	543	0	49	0		0.21	AGAP006222	-8.13905	1.65337e-13	7.97253e-12	-0.693442	glucosyl/glucuronosyl transferases	AGAP006236
AgamP4_2L:28574086	2L	28574086	C	A	T	G	573	0	19	0		0.21	AGAP006222	7.20697	2.89696e-11	9.31018e-10	0.712321	glucosyl/glucuronosyl transferases	AGAP006236
AgamP4_2L:28574194	2L	28574194	A	C	T	G	239	0	0	351		0.21	AGAP006223	-8.77208	4.37429e-15	2.70667e-13	-0.431035	glucosyl/glucuronosyl transferases	AGAP006236
AgamP4_2L:28574427	2L	28574427	A	C	T	G	47	0	3	542		0.21	AGAP006222	8.13905	1.65337e-13	7.97253e-12	0.693442	glucosyl/glucuronosyl transferases	AGAP006236
AgamP4_2L:28574613	2L	28574613	C	A	T	G	59	0	533	0		0.21	AGAP006222	8.13905	1.65337e-13	7.97253e-12	0.693442	glucosyl/glucuronosyl transferases
AgamP4_2L:28574749	2L	28574749	C	A	T	G	591	0	1	0		0.21	AGAP006222	-8.7907	3.92603e-15	2.44585e-13	-0.744418	glucosyl/glucuronosyl transferases	AGAP006237
AgamP4_2L:28575631	2L	28575631	G	A	C	T	351	241	0	0		0.21	AGAP006222	7.4894	6.21752e-12	2.26357e-10	0.496692	glucosyl/glucuronosyl transferases	AGAP006237
AgamP4_2L:28575659	2L	28575659	C	A	T	G	8	0	582	0		0.21	AGAP006222	7.99525	3.72587e-13	1.68534e-11	0.694345	glucosyl/glucuronosyl transferases	AGAP006237
AgamP4_2L:28581156	2L	28581156	C	A	T	G	590	0	2	0		0.2272	AGAP006222	7.20697	2.89696e-11	9.31018e-10	0.712321	glucosyl/glucuronosyl transferases	AGAP006239
AgamP4_2L:28582523	2L	28582523	C	A	T	G	579	0	0	13		0.2272	AGAP006222	-8.7907	3.92603e-15	2.44585e-13	-0.744418	glucosyl/glucuronosyl transferases	AGAP006240
AgamP4_2L:28587687	2L	28587687	A	C	T	G	50	0	1	539		0.2372	AGAP006222	7.06755	6.13361e-11	1.85474e-09	0.577413	glucosyl/glucuronosyl transferases
AgamP4_2L:28587688	2L	28587688	A	C	T	G	50	0	0	542		0.2372	AGAP006222	7.06755	6.13361e-11	1.85474e-09	0.577413	glucosyl/glucuronosyl transferases
AgamP4_2L:28587712	2L	28587712	G	A	C	T	177	408	1	0		0.2372	AGAP006222	-9.22234	3.15163e-16	2.29137e-14	-0.55168	glucosyl/glucuronosyl transferases
AgamP4_2L:28587751	2L	28587751	A	C	T	G	592	0	0	0		0.2372	AGAP006222	-8.7907	3.92603e-15	2.44585e-13	-0.744418	glucosyl/glucuronosyl transferases
AgamP4_2L:28587868	2L	28587868	A	C	T	G	53	0	539	0		0.2372	AGAP006222	8.13905	1.65337e-13	7.97253e-12	0.693442	glucosyl/glucuronosyl transferases
AgamP4_2L:28587882	2L	28587882	T	A	C	G	30	562	0	0		0.2372	AGAP006222	8.7907	3.92603e-15	2.44585e-13	0.744418	glucosyl/glucuronosyl transferases
AgamP4_2L:28587888	2L	28587888	G	A	C	T	53	539	0	0		0.2372	AGAP006222	7.64123	2.69139e-12	1.05093e-10	0.639008	glucosyl/glucuronosyl transferases
AgamP4_2L:28588151	2L	28588151	C	A	T	G	86	0	506	0		0.2372	AGAP006222	8.13905	1.65337e-13	7.97253e-12	0.693442	glucosyl/glucuronosyl transferases	AGAP006242
AgamP4_2L:28588330	2L	28588330	G	A	C	T	557	35	0	0		0.2372	AGAP006222	7.20697	2.89696e-11	9.31018e-10	0.712321	glucosyl/glucuronosyl transferases	AGAP006242
AgamP4_2L:28588408	2L	28588408	G	A	C	T	293	299	0	0		0.2372	AGAP006223	-7.19862	3.03049e-11	9.70337e-10	-0.465062	glucosyl/glucuronosyl transferases	AGAP006242
AgamP4_2L:28588523	2L	28588523	T	A	C	G	589	0	0	1		0.2372	AGAP006222	7.20697	2.89696e-11	9.31018e-10	0.712321	glucosyl/glucuronosyl transferases
AgamP4_2L:28588593	2L	28588593	C	A	T	G	67	0	525	0		0.2372	AGAP006222	6.92113	1.33882e-10	3.79564e-09	0.59351	glucosyl/glucuronosyl transferases
AgamP4_2L:28589445	2L	28589445	A	C	T	G	516	0	0	76		0.2372	AGAP006222	-8.68158	7.38953e-15	4.4156e-13	-0.63466	glucosyl/glucuronosyl transferases	AGAP006243
AgamP4_2L:28589760	2L	28589760	T	A	C	G	43	0	549	0		0.2372	AGAP006222	8.13905	1.65337e-13	7.97253e-12	0.693442	glucosyl/glucuronosyl transferases	AGAP006243
AgamP4_2L:28589792	2L	28589792	G	A	C	T	13	579	0	0		0.2372	AGAP006222	8.13905	1.65337e-13	7.97253e-12	0.693442	glucosyl/glucuronosyl transferases	AGAP006243
AgamP4_2L:28589813	2L	28589813	C	A	T	G	71	0	521	0		0.2372	AGAP006222	8.7907	3.92603e-15	2.44585e-13	0.744418	glucosyl/glucuronosyl transferases	AGAP006243
AgamP4_2L:28595570	2L	28595570	A	C	T	G	591	0	1	0		0.2186	AGAP006222	-8.7907	3.92603e-15	2.44585e-13	-0.744418	glucosyl/glucuronosyl transferases	AGAP029069
AgamP4_2L:28595587	2L	28595587	C	A	T	G	591	0	0	1		0.2186	AGAP006222	-8.7907	3.92603e-15	2.44585e-13	-0.744418	glucosyl/glucuronosyl transferases	AGAP029069
AgamP4_2L:28595673	2L	28595673	G	A	C	T	497	95	0	0		0.2186	AGAP006222	6.9831	9.63027e-11	2.80764e-09	0.486526	glucosyl/glucuronosyl transferases	AGAP029069
AgamP4_2L:28596158	2L	28596158	G	A	C	T	589	3	0	0		0.2186	AGAP006222	-8.7907	3.92603e-15	2.44585e-13	-0.744418	glucosyl/glucuronosyl transferases	AGAP029069
AgamP4_2L:28596270	2L	28596270	G	A	C	T	208	384	0	0		0.2186	AGAP006222	8.32849	5.62654e-14	2.91607e-12	0.514164	glucosyl/glucuronosyl transferases	AGAP029069
AgamP4_2L:28596391	2L	28596391	T	A	C	G	168	0	424	0		0.2186	AGAP006222	7.04885	6.77949e-11	2.03309e-09	0.521684	glucosyl/glucuronosyl transferases	AGAP029069
AgamP4_2L:28596418	2L	28596418	T	A	C	G	183	409	0	0		0.2186	AGAP006222	8.32254	5.82108e-14	3.01193e-12	0.524422	glucosyl/glucuronosyl transferases	AGAP029069
AgamP4_2L:28596499	2L	28596499	C	A	T	G	591	0	1	0		0.2186	AGAP006222	-8.7907	3.92603e-15	2.44585e-13	-0.744418	glucosyl/glucuronosyl transferases	AGAP029069
AgamP4_2L:28596558	2L	28596558	A	C	T	G	588	0	0	4		0.2186	AGAP006222	-8.7907	3.92603e-15	2.44585e-13	-0.744418	glucosyl/glucuronosyl transferases	AGAP029069
AgamP4_2L:28596570	2L	28596570	T	A	C	G	589	0	3	0		0.2186	AGAP006222	-8.7907	3.92603e-15	2.44585e-13	-0.744418	glucosyl/glucuronosyl transferases	AGAP029069
AgamP4_2L:28596672	2L	28596672	G	A	C	T	271	321	0	0		0.2186	AGAP006222	7.58531	3.66652e-12	1.39863e-10	0.45476	glucosyl/glucuronosyl transferases	AGAP029069
AgamP4_2L:28596673	2L	28596673	C	A	T	G	272	0	320	0		0.2186	AGAP006222	7.58531	3.66652e-12	1.39863e-10	0.45476	glucosyl/glucuronosyl transferases	AGAP029069
AgamP4_2L:28596682	2L	28596682	T	A	C	G	52	540	0	0		0.2186	AGAP006222	6.90422	1.46442e-10	4.1191e-09	0.57746	glucosyl/glucuronosyl transferases	AGAP029069
AgamP4_2L:28596690	2L	28596690	C	A	T	G	565	22	3	0		0.2186	AGAP006222	-8.7907	3.92603e-15	2.44585e-13	-0.744418	glucosyl/glucuronosyl transferases	AGAP029069
AgamP4_2L:28596856	2L	28596856	C	A	T	G	589	1	0	2		0.2186	AGAP006222	-8.7907	3.92603e-15	2.44585e-13	-0.744418	glucosyl/glucuronosyl transferases	AGAP029069
AgamP4_2L:28604065	2L	28604065	T	A	C	G	42	0	550	0		0.201	AGAP006223	-6.92305	1.32526e-10	3.7601e-09	-0.347164	glucosyl/glucuronosyl transferases
AgamP4_2L:28604135	2L	28604135	G	A	C	T	557	1	0	34		0.201	AGAP006258	7.74753	1.49167e-12	6.09653e-11	0.392719	prophenoloxidase 2,PPO2	AGAP006246
AgamP4_2L:28611418	2L	28611418	T	A	C	G	529	0	63	0		0.1756	AGAP006258	-7.0243	7.73e-11	2.29538e-09	-0.726649	prophenoloxidase 2,PPO2	AGAP006249
AgamP4_2L:28611418	2L	28611418	T	A	C	G	529	0	63	0		0.1756	AGAP006223	-9.40484	1.07528e-16	8.39329e-15	-0.827583	glucosyl/glucuronosyl transferases	AGAP006249
AgamP4_2L:28611512	2L	28611512	C	A	T	G	310	0	0	282		0.1756	AGAP006222	10.0397	2.46862e-18	2.39519e-16	0.519888	glucosyl/glucuronosyl transferases	AGAP006249
AgamP4_2L:28611986	2L	28611986	G	A	C	T	78	514	0	0		0.1756	AGAP006222	8.13905	1.65337e-13	7.97253e-12	0.693442	glucosyl/glucuronosyl transferases	AGAP006249
AgamP4_2L:28612436	2L	28612436	C	A	T	G	434	0	0	158		0.1756	AGAP006222	-7.37774	1.14589e-11	3.9697e-10	-0.554726	glucosyl/glucuronosyl transferases	AGAP006249
AgamP4_2L:28612448	2L	28612448	C	A	T	G	585	0	7	0		0.1756	AGAP006222	-8.7907	3.92603e-15	2.44585e-13	-0.744418	glucosyl/glucuronosyl transferases	AGAP006249
AgamP4_2L:28612493	2L	28612493	A	C	T	G	22	0	0	570		0.1756	AGAP006222	6.96016	1.08811e-10	3.14298e-09	0.562916	glucosyl/glucuronosyl transferases	AGAP006249
AgamP4_2L:28612499	2L	28612499	G	A	C	T	24	568	0	0		0.1756	AGAP006222	6.96016	1.08811e-10	3.14298e-09	0.562916	glucosyl/glucuronosyl transferases	AGAP006249
AgamP4_2L:28612505	2L	28612505	A	C	T	G	7	0	0	585		0.1756	AGAP006222	8.7907	3.92603e-15	2.44585e-13	0.744418	glucosyl/glucuronosyl transferases	AGAP006249
AgamP4_2L:28612775	2L	28612775	G	A	C	T	357	235	0	0		0.1756	AGAP006222	6.99762	8.91291e-11	2.61265e-09	0.425636	glucosyl/glucuronosyl transferases	AGAP006249
AgamP4_2L:28612916	2L	28612916	T	A	C	G	50	0	542	0		0.1756	AGAP006222	8.13905	1.65337e-13	7.97253e-12	0.693442	glucosyl/glucuronosyl transferases	AGAP006249
AgamP4_2L:28618429	2L	28618429	A	C	T	G	583	0	9	0		0.1842	AGAP006222	-8.13905	1.65337e-13	7.97253e-12	-0.693442	glucosyl/glucuronosyl transferases	AGAP006251
AgamP4_2L:28618636	2L	28618636	C	A	T	G	584	0	0	8		0.1842	AGAP006222	-8.13905	1.65337e-13	7.97253e-12	-0.693442	glucosyl/glucuronosyl transferases	AGAP006251
AgamP4_2L:28619120	2L	28619120	T	A	C	G	42	493	0	57		0.1842	AGAP006222	8.13905	1.65337e-13	7.97253e-12	0.693442	glucosyl/glucuronosyl transferases	AGAP006251
AgamP4_2L:28619261	2L	28619261	T	A	C	G	237	0	0	355		0.1842	AGAP006258	-9.41753	9.97652e-17	7.82746e-15	-0.43818	prophenoloxidase 2,PPO2	AGAP006251
AgamP4_2L:28619451	2L	28619451	T	A	C	G	591	0	1	0		0.1842	AGAP006222	-8.7907	3.92603e-15	2.44585e-13	-0.744418	glucosyl/glucuronosyl transferases	AGAP006251
AgamP4_2L:28619631	2L	28619631	G	A	C	T	44	546	0	0		0.1842	AGAP006222	8.93267	1.71865e-15	1.13309e-13	0.597337	glucosyl/glucuronosyl transferases	AGAP006251
AgamP4_2L:28619631	2L	28619631	G	A	C	T	44	546	0	0		0.1842	AGAP006258	-7.63604	2.76996e-12	1.07974e-10	-0.462951	prophenoloxidase 2,PPO2	AGAP006251
AgamP4_2L:28619644	2L	28619644	A	C	T	G	44	0	548	0		0.1842	AGAP006258	-7.63604	2.76996e-12	1.07974e-10	-0.462951	prophenoloxidase 2,PPO2	AGAP006251
AgamP4_2L:28619659	2L	28619659	G	A	C	T	48	0	543	1		0.1842	AGAP006222	8.74783	5.03478e-15	3.08669e-13	0.59617	glucosyl/glucuronosyl transferases	AGAP006251
AgamP4_2L:28619659	2L	28619659	G	A	C	T	48	0	543	1		0.1842	AGAP006258	-8.1459	1.59041e-13	7.68567e-12	-0.490037	prophenoloxidase 2,PPO2	AGAP006251
AgamP4_2L:28619798	2L	28619798	T	A	C	G	121	1	470	0		0.1842	AGAP006222	9.11035	6.08188e-16	4.24967e-14	0.611617	glucosyl/glucuronosyl transferases	AGAP006251
AgamP4_2L:28619909	2L	28619909	G	A	C	T	80	0	512	0		0.1842	AGAP006222	7.14671	4.00939e-11	1.2524e-09	0.630777	glucosyl/glucuronosyl transferases	AGAP006251
AgamP4_2L:28620161	2L	28620161	A	C	T	G	28	0	0	564		0.1842	AGAP006222	8.7907	3.92603e-15	2.44585e-13	0.744418	glucosyl/glucuronosyl transferases	AGAP006251
AgamP4_2L:28620295	2L	28620295	A	C	T	G	4	0	588	0		0.1842	AGAP006222	8.13905	1.65337e-13	7.97253e-12	0.693442	glucosyl/glucuronosyl transferases	AGAP006251
AgamP4_2L:28620374	2L	28620374	A	C	T	G	3	0	0	589		0.1842	AGAP006222	8.13905	1.65337e-13	7.97253e-12	0.693442	glucosyl/glucuronosyl transferases	AGAP006251
AgamP4_2L:28625991	2L	28625991	C	A	T	G	585	1	6	0		0.1682	AGAP006222	-8.7907	3.92603e-15	2.44585e-13	-0.744418	glucosyl/glucuronosyl transferases	AGAP006254
AgamP4_2L:28627547	2L	28627547	C	A	T	G	564	0	28	0		0.1682	AGAP006258	7.63604	2.76996e-12	1.07974e-10	0.462951	prophenoloxidase 2,PPO2	AGAP006254
AgamP4_2L:28641667	2L	28641667	A	C	T	G	522	0	0	70		0.1838	AGAP006258	-10.135	1.39562e-18	1.41416e-16	-0.682557	prophenoloxidase 2,PPO2	AGAP006254
AgamP4_2L:28695818	2L	28695818	T	A	C	G	333	259	0	0		0.153	AGAP006258	-6.90779	1.43699e-10	4.04739e-09	-0.385521	prophenoloxidase 2,PPO2	AGAP006257
AgamP4_2L:28702551	2L	28702551	A	C	T	G	371	0	221	0		0.1846	AGAP006258	-9.43889	8.79378e-17	6.93845e-15	-0.451382	prophenoloxidase 2,PPO2	AGAP006258	PPO2
AgamP4_2L:28709628	2L	28709628	C	A	T	G	54	0	538	0		0.1848	AGAP006258	-8.01845	3.26918e-13	1.49435e-11	-0.512931	prophenoloxidase 2,PPO2	AGAP006260
AgamP4_2L:28716004	2L	28716004	G	A	C	T	447	145	0	0		0.177	AGAP006258	11.0345	6.20711e-21	8.54919e-19	0.528191	prophenoloxidase 2,PPO2	AGAP006260
AgamP4_2L:28716407	2L	28716407	G	A	C	T	152	1	433	2		0.177	AGAP006258	-8.18483	1.2752e-13	6.25025e-12	-0.452095	prophenoloxidase 2,PPO2	AGAP006260
AgamP4_2L:28748917	2L	28748917	A	C	T	G	55	0	535	0		0.1842	AGAP006258	-7.5218	5.20308e-12	1.91927e-10	-0.48581	prophenoloxidase 2,PPO2
AgamP4_2L:28757961	2L	28757961	T	A	C	G	46	0	546	0		0.1518	AGAP006258	-8.55379	1.54526e-14	8.782e-13	-0.453103	prophenoloxidase 2,PPO2
AgamP4_2L:28802852	2L	28802852	T	A	C	G	190	400	0	0		0.1368	AGAP006258	-7.92637	5.48852e-13	2.41363e-11	-0.425614	prophenoloxidase 2,PPO2	AGAP006266
AgamP4_2L:38185484	2L	38185484	G	A	C	T	11	0	581	0	0.1192		AGAP006775	-11.0635	5.2076e-21	7.21625e-19	-1.21134	glucosyl/glucuronosyl transferases
AgamP4_2L:38189270	2L	38189270	G	A	C	T	314	278	0	0	0.0684		AGAP006775	-9.45999	7.76249e-17	6.19924e-15	-0.722204	glucosyl/glucuronosyl transferases	AGAP006784
AgamP4_2L:38189356	2L	38189356	C	A	T	G	354	0	238	0	0.0684		AGAP006775	-6.90539	1.45541e-10	4.09582e-09	-0.715097	glucosyl/glucuronosyl transferases	AGAP006784
AgamP4_2L:38191736	2L	38191736	G	A	C	T	20	0	566	0	0.0738		AGAP006775	-11.0635	5.2076e-21	7.21625e-19	-1.21134	glucosyl/glucuronosyl transferases	AGAP006785
AgamP4_2L:38192215	2L	38192215	G	A	C	T	31	556	0	1	0.0738		AGAP006775	-7.86282	7.83735e-13	3.35722e-11	-0.960115	glucosyl/glucuronosyl transferases
AgamP4_2L:41102183	2L	41102183	T	A	C	G	592	0	0	0	0.2562		AGAP007029	-10.3752	3.30446e-19	3.6408e-17	-0.628599	glucosyl/glucuronosyl transferases	AGAP028463
AgamP4_2L:41102190	2L	41102190	A	C	T	G	590	0	1	1	0.2562		AGAP007029	-10.3752	3.30446e-19	3.6408e-17	-0.628599	glucosyl/glucuronosyl transferases	AGAP028463
AgamP4_2L:41102312	2L	41102312	A	C	T	G	585	0	7	0	0.2562		AGAP007029	10.0421	2.43362e-18	2.36226e-16	0.736908	glucosyl/glucuronosyl transferases	AGAP028463
AgamP4_2L:41108672	2L	41108672	C	A	T	G	578	0	6	0	0.073		AGAP007029	10.0421	2.43362e-18	2.36226e-16	0.736908	glucosyl/glucuronosyl transferases
AgamP4_2L:41108789	2L	41108789	C	A	T	G	591	0	1	0	0.073		AGAP007029	-10.3752	3.30446e-19	3.6408e-17	-0.628599	glucosyl/glucuronosyl transferases
AgamP4_2R:18567567	2R	18567567	C	A	T	G	535	0	57	0		0.1916	AGAP002278	-10.0975	1.74738e-18	1.73415e-16	-0.437834	ATP-binding cassette transporter (ABC transporter) family B member 1,ABCB1	AGAP002282
AgamP4_2R:18591665	2R	18591665	G	A	C	T	591	1	0	0	0.2776	0.3302	AGAP002278	-6.95491	1.11895e-10	3.22238e-09	-0.577533	ATP-binding cassette transporter (ABC transporter) family B member 1,ABCB1	AGAP002288
AgamP4_2R:24805523	2R	24805523	C	A	T	G	579	0	13	0	0.1182		AGAP002638	7.87843	7.18136e-13	3.09678e-11	0.259635	ATP-binding cassette transporter (ABC transporter) family H member 1,ABCH1
AgamP4_2R:24816154	2R	24816154	C	A	T	G	544	0	2	46	0.1342		AGAP002638	-7.00293	8.66428e-11	2.54557e-09	-0.6201	ATP-binding cassette transporter (ABC transporter) family H member 1,ABCH1
AgamP4_2R:24816159	2R	24816159	G	A	C	T	546	46	0	0	0.1342		AGAP002638	-7.00293	8.66428e-11	2.54557e-09	-0.6201	ATP-binding cassette transporter (ABC transporter) family H member 1,ABCH1
AgamP4_2R:24894096	2R	24894096	G	A	C	T	581	2	9	0	0.2006		AGAP002638	-8.28148	7.35773e-14	3.75261e-12	-0.678514	ATP-binding cassette transporter (ABC transporter) family H member 1,ABCH1	AGAP002642
AgamP4_2R:24894535	2R	24894535	C	A	T	G	577	0	15	0	0.2006		AGAP002638	-7.00293	8.66428e-11	2.54557e-09	-0.6201	ATP-binding cassette transporter (ABC transporter) family H member 1,ABCH1	AGAP002644
AgamP4_2R:24903508	2R	24903508	A	C	T	G	542	0	50	0	0.1258		AGAP002638	-8.28148	7.35773e-14	3.75261e-12	-0.678514	ATP-binding cassette transporter (ABC transporter) family H member 1,ABCH1	AGAP002644
AgamP4_2R:24907089	2R	24907089	G	A	C	T	566	4	0	22	0.1054		AGAP002638	-8.28148	7.35773e-14	3.75261e-12	-0.678514	ATP-binding cassette transporter (ABC transporter) family H member 1,ABCH1	AGAP002644
AgamP4_2R:24907094	2R	24907094	A	C	T	G	570	20	1	1	0.1054		AGAP002638	-8.28148	7.35773e-14	3.75261e-12	-0.678514	ATP-binding cassette transporter (ABC transporter) family H member 1,ABCH1	AGAP002644
AgamP4_2R:24907131	2R	24907131	G	A	C	T	587	3	0	0	0.1054		AGAP002638	-8.28148	7.35773e-14	3.75261e-12	-0.678514	ATP-binding cassette transporter (ABC transporter) family H member 1,ABCH1	AGAP002644
AgamP4_2R:24915464	2R	24915464	T	A	C	G	547	0	45	0	0.1634		AGAP002638	-8.28148	7.35773e-14	3.75261e-12	-0.678514	ATP-binding cassette transporter (ABC transporter) family H member 1,ABCH1	AGAP002644
AgamP4_2R:24915597	2R	24915597	C	A	T	G	589	3	0	0	0.1634		AGAP002638	-8.28148	7.35773e-14	3.75261e-12	-0.678514	ATP-binding cassette transporter (ABC transporter) family H member 1,ABCH1	AGAP002644
AgamP4_2R:24919393	2R	24919393	G	A	C	T	590	0	0	2	0.1196		AGAP002638	-8.04134	2.87331e-13	1.32674e-11	-0.775499	ATP-binding cassette transporter (ABC transporter) family H member 1,ABCH1	AGAP002644
AgamP4_2R:24937311	2R	24937311	T	A	C	G	242	0	350	0	0.1014		AGAP002638	-10.9024	1.3789e-20	1.82861e-18	-0.332651	ATP-binding cassette transporter (ABC transporter) family H member 1,ABCH1	AGAP002644
AgamP4_2R:24937557	2R	24937557	A	C	T	G	397	0	1	194	0.1014		AGAP002638	-8.74741	5.04716e-15	3.09374e-13	-0.26812	ATP-binding cassette transporter (ABC transporter) family H member 1,ABCH1	AGAP002644
AgamP4_2R:25602090	2R	25602090	C	A	T	G	546	0	0	46	0.1304		AGAP002693	8.05333	2.68522e-13	1.24545e-11	0.322624	ATP-binding cassette transporter (ABC transporter) family F member 1,ABCF1	AGAP029129
AgamP4_2R:28028254	2R	28028254	G	A	C	T	211	381	0	0	0.0924		AGAP002825	7.50749	5.62914e-12	2.0631e-10	0.135818	prophenoloxidase 1,PPO1	AGAP002824	GPRTAK1
AgamP4_2R:28386137	2R	28386137	G	A	C	T	368	224	0	0	0.2464	0.1984	AGAP013128	7.17392	3.46275e-11	1.09619e-09	0.323743	cytochrome P450,CYP6AA2	AGAP002858
AgamP4_2R:28386137	2R	28386137	G	A	C	T	368	224	0	0	0.2464	0.1984	AGAP002862	-6.92171	1.33473e-10	3.78463e-09	-0.276207	cytochrome P450,CYP6AA1	AGAP002858
AgamP4_2R:28391937	2R	28391937	G	A	C	T	441	1	150	0	0.2624	0.2076	AGAP002862	-7.39285	1.05516e-11	3.68021e-10	-0.406162	cytochrome P450,CYP6AA1
AgamP4_2R:28397661	2R	28397661	T	A	C	G	330	0	0	262	0.2726	0.2046	AGAP002865	7.95553	4.65909e-13	2.07405e-11	0.658089	cytochrome P450,CYP6P3	AGAP002859
AgamP4_2R:28397680	2R	28397680	A	C	T	G	495	23	0	74	0.2726	0.2046	AGAP002867	10.7572	3.31181e-20	4.13185e-18	0.828021	cytochrome P450,CYP6P4	AGAP002859
AgamP4_2R:28401417	2R	28401417	A	C	T	G	372	0	220	0	0.2836	0.2122	AGAP002869	7.12398	4.53094e-11	1.40148e-09	0.610945	cytochrome P450,CYP6P2	AGAP002859
AgamP4_2R:28401417	2R	28401417	A	C	T	G	372	0	220	0	0.2836	0.2122	AGAP013128	-7.60237	3.3369e-12	1.28181e-10	-0.442228	cytochrome P450,CYP6AA2	AGAP002859
AgamP4_2R:28401436	2R	28401436	T	A	C	G	518	0	74	0	0.2836	0.2122	AGAP002867	10.7572	3.31181e-20	4.13185e-18	0.828021	cytochrome P450,CYP6P4	AGAP002859
AgamP4_2R:28404003	2R	28404003	C	A	T	G	353	0	239	0	0.2734	0.2126	AGAP013128	7.31963	1.57274e-11	5.30938e-10	0.399984	cytochrome P450,CYP6AA2	AGAP002859
AgamP4_2R:28404201	2R	28404201	T	A	C	G	328	0	264	0	0.2734	0.2126	AGAP013128	7.95527	4.66582e-13	2.07691e-11	0.463795	cytochrome P450,CYP6AA2	AGAP002859
AgamP4_2R:28404203	2R	28404203	C	A	T	G	518	74	0	0	0.2734	0.2126	AGAP002869	11.8024	5.92967e-23	1.04256e-20	0.758366	cytochrome P450,CYP6P2	AGAP002859
AgamP4_2R:28404661	2R	28404661	C	A	T	G	512	0	0	80	0.2734	0.2126	AGAP002867	10.7572	3.31181e-20	4.13185e-18	0.828021	cytochrome P450,CYP6P4	AGAP002859
AgamP4_2R:28404773	2R	28404773	C	A	T	G	488	0	104	0	0.2734	0.2126	AGAP002867	10.7572	3.31181e-20	4.13185e-18	0.828021	cytochrome P450,CYP6P4	AGAP002859
AgamP4_2R:28407122	2R	28407122	G	A	C	T	550	42	0	0	0.2646	0.214	AGAP002863	8.08145	2.29072e-13	1.07509e-11	0.76411	carboxylesterase alpha esterase,COEAE6O	AGAP002859
AgamP4_2R:28407550	2R	28407550	C	A	T	G	585	0	0	7	0.2646	0.214	AGAP002867	-8.24917	8.84522e-14	4.45945e-12	-0.989514	cytochrome P450,CYP6P4	AGAP002859
AgamP4_2R:28407550	2R	28407550	C	A	T	G	585	0	0	7	0.2646	0.214	AGAP002865	-7.18896	3.19279e-11	1.0182e-09	-1.01469	cytochrome P450,CYP6P3	AGAP002859
AgamP4_2R:28409901	2R	28409901	T	A	C	G	375	0	0	215	0.2738		AGAP002869	10.2404	7.4205e-19	7.8284e-17	0.687667	cytochrome P450,CYP6P2	AGAP002859
AgamP4_2R:28409916	2R	28409916	A	C	T	G	417	0	2	173	0.2738		AGAP002867	11.0153	6.96995e-21	9.56216e-19	0.800388	cytochrome P450,CYP6P4	AGAP002859
AgamP4_2R:28409916	2R	28409916	A	C	T	G	417	0	2	173	0.2738		AGAP002869	12.0462	1.35326e-23	2.55835e-21	0.731063	cytochrome P450,CYP6P2	AGAP002859
AgamP4_2R:28409988	2R	28409988	A	C	T	G	357	0	0	233	0.2738		AGAP002867	8.86214	2.59187e-15	1.66495e-13	0.740196	cytochrome P450,CYP6P4	AGAP002859
AgamP4_2R:28409988	2R	28409988	A	C	T	G	357	0	0	233	0.2738		AGAP002869	8.69507	6.83459e-15	4.11553e-13	0.63726	cytochrome P450,CYP6P2	AGAP002859
AgamP4_2R:28409997	2R	28409997	A	C	T	G	446	146	0	0	0.2738		AGAP002867	8.72044	5.90098e-15	3.58355e-13	0.679548	cytochrome P450,CYP6P4	AGAP002859
AgamP4_2R:28409997	2R	28409997	A	C	T	G	446	146	0	0	0.2738		AGAP002869	8.07172	2.4202e-13	1.13126e-11	0.562327	cytochrome P450,CYP6P2	AGAP002859
AgamP4_2R:28410130	2R	28410130	G	A	C	T	199	393	0	0	0.2738		AGAP002867	10.0912	1.81413e-18	1.79764e-16	0.796946	cytochrome P450,CYP6P4	AGAP002859
AgamP4_2R:28410130	2R	28410130	G	A	C	T	199	393	0	0	0.2738		AGAP002869	8.19959	1.17263e-13	5.783e-12	0.60875	cytochrome P450,CYP6P2	AGAP002859
AgamP4_2R:28410169	2R	28410169	A	C	T	G	589	0	3	0	0.2738		AGAP002869	-7.18845	3.20169e-11	1.02082e-09	-0.791385	cytochrome P450,CYP6P2	AGAP002859
AgamP4_2R:28410169	2R	28410169	A	C	T	G	589	0	3	0	0.2738		AGAP002865	-6.88682	1.60586e-10	4.48405e-09	-0.994123	cytochrome P450,CYP6P3	AGAP002859
AgamP4_2R:28410169	2R	28410169	A	C	T	G	589	0	3	0	0.2738		AGAP002867	-9.11477	5.92618e-16	4.14582e-14	-1.06896	cytochrome P450,CYP6P4	AGAP002859
AgamP4_2R:28412462	2R	28412462	A	C	T	G	495	0	97	0	0.2516	0.2402	AGAP002867	9.96241	3.91802e-18	3.70982e-16	0.811456	cytochrome P450,CYP6P4	AGAP002859
AgamP4_2R:28412588	2R	28412588	T	A	C	G	590	1	1	0	0.2516	0.2402	AGAP002869	-7.18845	3.20169e-11	1.02082e-09	-0.791385	cytochrome P450,CYP6P2	AGAP002859
AgamP4_2R:28412588	2R	28412588	T	A	C	G	590	1	1	0	0.2516	0.2402	AGAP002865	-6.88682	1.60586e-10	4.48405e-09	-0.994123	cytochrome P450,CYP6P3	AGAP002859
AgamP4_2R:28412588	2R	28412588	T	A	C	G	590	1	1	0	0.2516	0.2402	AGAP002867	-9.11477	5.92618e-16	4.14582e-14	-1.06896	cytochrome P450,CYP6P4	AGAP002859
AgamP4_2R:28413213	2R	28413213	T	A	C	G	488	0	0	104	0.2516	0.2402	AGAP002862	-7.1878	3.21282e-11	1.02424e-09	-0.379284	cytochrome P450,CYP6AA1	AGAP002859
AgamP4_2R:28413214	2R	28413214	T	A	C	G	488	0	0	104	0.2516	0.2402	AGAP002862	-7.1878	3.21282e-11	1.02424e-09	-0.379284	cytochrome P450,CYP6AA1	AGAP002859
AgamP4_2R:28413221	2R	28413221	A	C	T	G	488	0	104	0	0.2516	0.2402	AGAP002862	-7.1878	3.21282e-11	1.02424e-09	-0.379284	cytochrome P450,CYP6AA1	AGAP002859
AgamP4_2R:28413308	2R	28413308	A	C	T	G	389	0	201	0	0.2516	0.2402	AGAP013128	-6.98717	9.42383e-11	2.75122e-09	-0.381853	cytochrome P450,CYP6AA2	AGAP002859
AgamP4_2R:28415304	2R	28415304	G	A	C	T	506	86	0	0	0.2354	0.2424	AGAP002867	10.0024	3.08603e-18	2.96304e-16	0.82518	cytochrome P450,CYP6P4	AGAP002859
AgamP4_2R:28415316	2R	28415316	G	A	C	T	519	0	73	0	0.2354	0.2424	AGAP002867	10.7572	3.31181e-20	4.13185e-18	0.828021	cytochrome P450,CYP6P4	AGAP002859
AgamP4_2R:28415316	2R	28415316	G	A	C	T	519	0	73	0	0.2354	0.2424	AGAP002869	11.8024	5.92967e-23	1.04256e-20	0.758366	cytochrome P450,CYP6P2	AGAP002859
AgamP4_2R:28415994	2R	28415994	G	A	C	T	256	336	0	0	0.2354	0.2424	AGAP013128	6.91769	1.36351e-10	3.8584e-09	0.336619	cytochrome P450,CYP6AA2	AGAP002859
AgamP4_2R:28415994	2R	28415994	G	A	C	T	256	336	0	0	0.2354	0.2424	AGAP002869	-13.0677	2.79752e-26	6.78735e-24	-0.719804	cytochrome P450,CYP6P2	AGAP002859
AgamP4_2R:28416010	2R	28416010	C	A	T	G	319	273	0	0	0.2354	0.2424	AGAP013128	8.48183	2.3376e-14	1.2939e-12	0.44143	cytochrome P450,CYP6AA2	AGAP002859
AgamP4_2R:28416038	2R	28416038	T	A	C	G	411	0	181	0	0.2354	0.2424	AGAP002869	-12.6684	3.12409e-25	6.92287e-23	-0.752761	cytochrome P450,CYP6P2	AGAP002859
AgamP4_2R:28416038	2R	28416038	T	A	C	G	411	0	181	0	0.2354	0.2424	AGAP002867	-10.5943	8.84566e-20	1.03848e-17	-0.786989	cytochrome P450,CYP6P4	AGAP002859
AgamP4_2R:28416094	2R	28416094	T	A	C	G	238	1	0	353	0.2354	0.2424	AGAP002869	-10.5581	1.09947e-19	1.27932e-17	-0.656504	cytochrome P450,CYP6P2	AGAP002859
AgamP4_2R:28418408	2R	28418408	C	A	T	G	592	0	0	0	0.282	0.24	AGAP002867	-9.11477	5.92618e-16	4.14582e-14	-1.06896	cytochrome P450,CYP6P4	AGAP002859
AgamP4_2R:28418594	2R	28418594	T	A	C	G	345	0	0	245	0.282	0.24	AGAP002869	12.8701	9.2265e-26	2.15905e-23	0.721365	cytochrome P450,CYP6P2	AGAP002859
AgamP4_2R:28418594	2R	28418594	T	A	C	G	345	0	0	245	0.282	0.24	AGAP002867	9.09371	6.70484e-16	4.66504e-14	0.682965	cytochrome P450,CYP6P4	AGAP002859
AgamP4_2R:28418732	2R	28418732	A	C	T	G	592	0	0	0	0.282	0.24	AGAP002867	-9.11477	5.92618e-16	4.14582e-14	-1.06896	cytochrome P450,CYP6P4	AGAP002859
AgamP4_2R:28424632	2R	28424632	A	C	T	G	385	0	0	207	0.2922	0.2404	AGAP002867	-8.34503	5.11941e-14	2.67362e-12	-0.821802	cytochrome P450,CYP6P4	AGAP002859
AgamP4_2R:28424636	2R	28424636	T	A	C	G	338	0	254	0	0.2922	0.2404	AGAP002867	-8.1243	1.79752e-13	8.6152e-12	-0.779798	cytochrome P450,CYP6P4	AGAP002859
AgamP4_2R:28424637	2R	28424637	T	A	C	G	338	0	254	0	0.2922	0.2404	AGAP002869	-8.33716	5.35475e-14	2.7885e-12	-0.691839	cytochrome P450,CYP6P2	AGAP002859
AgamP4_2R:28424637	2R	28424637	T	A	C	G	338	0	254	0	0.2922	0.2404	AGAP002867	-8.1243	1.79752e-13	8.6152e-12	-0.779798	cytochrome P450,CYP6P4	AGAP002859
AgamP4_2R:28424660	2R	28424660	T	A	C	G	449	143	0	0	0.2922	0.2404	AGAP002869	13.9175	1.68832e-28	5.21064e-26	0.73366	cytochrome P450,CYP6P2	AGAP002859
AgamP4_2R:28424663	2R	28424663	G	A	C	T	87	505	0	0	0.2922	0.2404	AGAP002867	9.11477	5.92618e-16	4.14582e-14	1.06896	cytochrome P450,CYP6P4	AGAP002859
AgamP4_2R:28424681	2R	28424681	T	A	C	G	505	0	87	0	0.2922	0.2404	AGAP002867	12.8078	1.34504e-25	3.1053e-23	0.876921	cytochrome P450,CYP6P4	AGAP002859
AgamP4_2R:28424681	2R	28424681	T	A	C	G	505	0	87	0	0.2922	0.2404	AGAP002869	13.8205	3.02008e-28	9.1385e-26	0.791062	cytochrome P450,CYP6P2	AGAP002859
AgamP4_2R:28424709	2R	28424709	A	C	T	G	592	0	0	0	0.2922	0.2404	AGAP002869	-7.18845	3.20169e-11	1.02082e-09	-0.791385	cytochrome P450,CYP6P2	AGAP002859
AgamP4_2R:28424884	2R	28424884	C	A	T	G	496	0	96	0	0.2922	0.2404	AGAP002869	11.8575	4.2467e-23	7.53799e-21	0.725128	cytochrome P450,CYP6P2	AGAP002859
AgamP4_2R:28424884	2R	28424884	C	A	T	G	496	0	96	0	0.2922	0.2404	AGAP013128	-6.89641	1.5263e-10	4.27806e-09	-0.354598	cytochrome P450,CYP6AA2	AGAP002859
AgamP4_2R:28424895	2R	28424895	G	A	C	T	515	77	0	0	0.2922	0.2404	AGAP002867	10.0024	3.08603e-18	2.96304e-16	0.82518	cytochrome P450,CYP6P4	AGAP002859
AgamP4_2R:28424895	2R	28424895	G	A	C	T	515	77	0	0	0.2922	0.2404	AGAP002869	10.8308	2.12456e-20	2.73153e-18	0.752824	cytochrome P450,CYP6P2	AGAP002859
AgamP4_2R:28424958	2R	28424958	G	A	C	T	77	0	515	0	0.2922	0.2404	AGAP002867	9.11477	5.92618e-16	4.14582e-14	1.06896	cytochrome P450,CYP6P4	AGAP002859
AgamP4_2R:28424958	2R	28424958	G	A	C	T	77	0	515	0	0.2922	0.2404	AGAP002865	6.88682	1.60586e-10	4.48405e-09	0.994123	cytochrome P450,CYP6P3	AGAP002859
AgamP4_2R:28424958	2R	28424958	G	A	C	T	77	0	515	0	0.2922	0.2404	AGAP002869	7.18845	3.20169e-11	1.02082e-09	0.791385	cytochrome P450,CYP6P2	AGAP002859
AgamP4_2R:28425089	2R	28425089	G	A	C	T	592	0	0	0	0.2922	0.2404	AGAP002867	-9.11477	5.92618e-16	4.14582e-14	-1.06896	cytochrome P450,CYP6P4	AGAP002859
AgamP4_2R:28425283	2R	28425283	A	C	T	G	97	495	0	0	0.2922	0.2404	AGAP002867	-10.7572	3.31181e-20	4.13185e-18	-0.828021	cytochrome P450,CYP6P4	AGAP002859
AgamP4_2R:28425311	2R	28425311	G	A	C	T	276	1	315	0	0.2922	0.2404	AGAP002869	-7.49811	5.9272e-12	2.16503e-10	-0.569724	cytochrome P450,CYP6P2	AGAP002859
AgamP4_2R:28425311	2R	28425311	G	A	C	T	276	1	315	0	0.2922	0.2404	AGAP002867	-7.71947	1.74374e-12	7.04221e-11	-0.667312	cytochrome P450,CYP6P4	AGAP002859
AgamP4_2R:28425395	2R	28425395	T	A	C	G	495	0	0	97	0.2922	0.2404	AGAP002869	11.8024	5.92967e-23	1.04256e-20	0.758366	cytochrome P450,CYP6P2	AGAP002859
AgamP4_2R:28427531	2R	28427531	C	A	T	G	585	6	1	0	0.2534	0.2666	AGAP002867	-9.11477	5.92618e-16	4.14582e-14	-1.06896	cytochrome P450,CYP6P4	AGAP002859
AgamP4_2R:28428360	2R	28428360	T	A	C	G	550	0	0	42	0.2534	0.2666	AGAP002869	-8.0175	3.28685e-13	1.50193e-11	-0.799779	cytochrome P450,CYP6P2	AGAP002859
AgamP4_2R:28428360	2R	28428360	T	A	C	G	550	0	0	42	0.2534	0.2666	AGAP002865	-7.74966	1.47412e-12	6.0311e-11	-1.01291	cytochrome P450,CYP6P3	AGAP002859
AgamP4_2R:28431003	2R	28431003	T	A	C	G	438	0	154	0	0.3026	0.3864	AGAP002867	7.04285	7.00028e-11	2.09404e-09	0.729916	cytochrome P450,CYP6P4	AGAP002859
AgamP4_2R:28431003	2R	28431003	T	A	C	G	438	0	154	0	0.3026	0.3864	AGAP002869	7.95309	4.72352e-13	2.10138e-11	0.694554	cytochrome P450,CYP6P2	AGAP002859
AgamP4_2R:28431287	2R	28431287	G	A	C	T	84	508	0	0	0.3026	0.3864	AGAP002869	-11.8024	5.92967e-23	1.04256e-20	-0.758366	cytochrome P450,CYP6P2	AGAP002859
AgamP4_2R:28431733	2R	28431733	G	A	C	T	237	355	0	0	0.3026	0.3864	AGAP002867	9.18815	3.85291e-16	2.77211e-14	0.732375	cytochrome P450,CYP6P4	AGAP002859
AgamP4_2R:28431733	2R	28431733	G	A	C	T	237	355	0	0	0.3026	0.3864	AGAP002869	11.1188	3.72751e-21	5.27241e-19	0.713957	cytochrome P450,CYP6P2	AGAP002859
AgamP4_2R:28431749	2R	28431749	C	A	T	G	506	0	0	86	0.3026	0.3864	AGAP002867	10.7572	3.31181e-20	4.13185e-18	0.828021	cytochrome P450,CYP6P4	AGAP002859
AgamP4_2R:28435419	2R	28435419	A	C	T	G	586	0	3	3	0.336	0.3852	AGAP002869	-7.18845	3.20169e-11	1.02082e-09	-0.791385	cytochrome P450,CYP6P2	AGAP002859
AgamP4_2R:28435419	2R	28435419	A	C	T	G	586	0	3	3	0.336	0.3852	AGAP002867	-9.11477	5.92618e-16	4.14582e-14	-1.06896	cytochrome P450,CYP6P4	AGAP002859
AgamP4_2R:28435934	2R	28435934	C	A	T	G	489	103	0	0	0.336	0.3852	AGAP002869	6.85146	1.93594e-10	5.31951e-09	0.513647	cytochrome P450,CYP6P2	AGAP002859
AgamP4_2R:28435934	2R	28435934	C	A	T	G	489	103	0	0	0.336	0.3852	AGAP013128	-7.93174	5.32536e-13	2.3465e-11	-0.394449	cytochrome P450,CYP6AA2	AGAP002859
AgamP4_2R:28435951	2R	28435951	G	A	C	T	592	0	0	0	0.336	0.3852	AGAP002867	-9.11477	5.92618e-16	4.14582e-14	-1.06896	cytochrome P450,CYP6P4	AGAP002859
AgamP4_2R:28436019	2R	28436019	C	A	T	G	590	0	0	0	0.336	0.3852	AGAP002869	-7.18845	3.20169e-11	1.02082e-09	-0.791385	cytochrome P450,CYP6P2	AGAP002859
AgamP4_2R:28436019	2R	28436019	C	A	T	G	590	0	0	0	0.336	0.3852	AGAP002867	-9.11477	5.92618e-16	4.14582e-14	-1.06896	cytochrome P450,CYP6P4	AGAP002859
AgamP4_2R:28436054	2R	28436054	T	A	C	G	257	0	335	0	0.336	0.3852	AGAP002869	-6.86815	1.77252e-10	4.90996e-09	-0.595358	cytochrome P450,CYP6P2	AGAP002859
AgamP4_2R:28436061	2R	28436061	G	A	C	T	483	0	0	109	0.336	0.3852	AGAP002869	12.662	3.24799e-25	7.15706e-23	0.90955	cytochrome P450,CYP6P2	AGAP002859
AgamP4_2R:28436084	2R	28436084	C	A	T	G	332	0	260	0	0.336	0.3852	AGAP002869	9.0195	1.03512e-15	7.01769e-14	0.736979	cytochrome P450,CYP6P2	AGAP002859
AgamP4_2R:28436086	2R	28436086	A	C	T	G	146	0	0	446	0.336	0.3852	AGAP002867	7.03127	7.44772e-11	2.21877e-09	0.726448	cytochrome P450,CYP6P4	AGAP002859
AgamP4_2R:28436087	2R	28436087	G	A	C	T	332	260	0	0	0.336	0.3852	AGAP002867	9.53901	4.863e-17	4.00129e-15	0.875692	cytochrome P450,CYP6P4	AGAP002859
AgamP4_2R:28436087	2R	28436087	G	A	C	T	332	260	0	0	0.336	0.3852	AGAP002869	9.0195	1.03512e-15	7.01769e-14	0.736979	cytochrome P450,CYP6P2	AGAP002859
AgamP4_2R:28436102	2R	28436102	C	A	T	G	257	0	1	334	0.336	0.3852	AGAP002867	7.05266	6.64258e-11	1.99494e-09	0.671662	cytochrome P450,CYP6P4	AGAP002859
AgamP4_2R:28436119	2R	28436119	G	A	C	T	517	75	0	0	0.336	0.3852	AGAP002869	11.5949	2.08557e-22	3.44736e-20	0.757365	cytochrome P450,CYP6P2	AGAP002859
AgamP4_2R:28436126	2R	28436126	A	C	T	G	517	0	0	75	0.336	0.3852	AGAP002867	10.7859	2.78502e-20	3.50996e-18	0.835745	cytochrome P450,CYP6P4	AGAP002859
AgamP4_2R:28438309	2R	28438309	A	C	T	G	517	0	75	0	0.3344	0.3848	AGAP002867	10.8323	2.10545e-20	2.70766e-18	0.807368	cytochrome P450,CYP6P4	AGAP002859
AgamP4_2R:28438309	2R	28438309	A	C	T	G	517	0	75	0	0.3344	0.3848	AGAP013128	-7.35073	1.32774e-11	4.54976e-10	-0.378541	cytochrome P450,CYP6AA2	AGAP002859
AgamP4_2R:28438310	2R	28438310	A	C	T	G	514	75	3	0	0.3344	0.3848	AGAP002867	10.8323	2.10545e-20	2.70766e-18	0.807368	cytochrome P450,CYP6P4	AGAP002859
AgamP4_2R:28438369	2R	28438369	C	A	T	G	518	0	74	0	0.3344	0.3848	AGAP002869	11.8024	5.92967e-23	1.04256e-20	0.758366	cytochrome P450,CYP6P2	AGAP002859
AgamP4_2R:28438539	2R	28438539	C	A	T	G	592	0	0	0	0.3344	0.3848	AGAP002867	-9.11477	5.92618e-16	4.14582e-14	-1.06896	cytochrome P450,CYP6P4	AGAP002859
AgamP4_2R:28440536	2R	28440536	A	C	T	G	496	96	0	0	0.3572	0.3992	AGAP002867	10.7572	3.31181e-20	4.13185e-18	0.828021	cytochrome P450,CYP6P4	AGAP002859
AgamP4_2R:28440831	2R	28440831	G	A	C	T	516	0	76	0	0.3572	0.3992	AGAP002867	10.7572	3.31181e-20	4.13185e-18	0.828021	cytochrome P450,CYP6P4	AGAP002859
AgamP4_2R:28440831	2R	28440831	G	A	C	T	516	0	76	0	0.3572	0.3992	AGAP002869	11.8024	5.92967e-23	1.04256e-20	0.758366	cytochrome P450,CYP6P2	AGAP002859
AgamP4_2R:28440995	2R	28440995	A	C	T	G	79	0	513	0	0.3572	0.3992	AGAP002867	9.5421	4.77476e-17	3.93262e-15	0.78484	cytochrome P450,CYP6P4	AGAP002859
AgamP4_2R:28440995	2R	28440995	A	C	T	G	79	0	513	0	0.3572	0.3992	AGAP002869	8.09296	2.14643e-13	1.01455e-11	0.614459	cytochrome P450,CYP6P2	AGAP002859
AgamP4_2R:28441023	2R	28441023	C	A	T	G	226	0	365	1	0.3572	0.3992	AGAP002869	10.696	4.7901e-20	5.84364e-18	0.657163	cytochrome P450,CYP6P2	AGAP002859
AgamP4_2R:28441023	2R	28441023	C	A	T	G	226	0	365	1	0.3572	0.3992	AGAP002867	8.04885	2.75394e-13	1.27537e-11	0.630842	cytochrome P450,CYP6P4	AGAP002859
AgamP4_2R:28441028	2R	28441028	C	A	T	G	419	0	0	173	0.3572	0.3992	AGAP002867	9.13698	5.20255e-16	3.6757e-14	0.733926	cytochrome P450,CYP6P4	AGAP002859
AgamP4_2R:28441028	2R	28441028	C	A	T	G	419	0	0	173	0.3572	0.3992	AGAP002869	9.86332	7.07677e-18	6.50557e-16	0.670663	cytochrome P450,CYP6P2	AGAP002859
AgamP4_2R:28441045	2R	28441045	C	A	T	G	592	0	0	0	0.3572	0.3992	AGAP002869	-7.18845	3.20169e-11	1.02082e-09	-0.791385	cytochrome P450,CYP6P2	AGAP002859
AgamP4_2R:28441307	2R	28441307	C	A	T	G	418	0	174	0	0.3572	0.3992	AGAP002867	11.0153	6.96995e-21	9.56216e-19	0.800388	cytochrome P450,CYP6P4	AGAP002859
AgamP4_2R:28441307	2R	28441307	C	A	T	G	418	0	174	0	0.3572	0.3992	AGAP002869	12.0462	1.35326e-23	2.55835e-21	0.731063	cytochrome P450,CYP6P2	AGAP002859
AgamP4_2R:28441333	2R	28441333	T	A	C	G	93	499	0	0	0.3572	0.3992	AGAP002867	9.5421	4.77476e-17	3.93262e-15	0.78484	cytochrome P450,CYP6P4	AGAP002859
AgamP4_2R:28441333	2R	28441333	T	A	C	G	93	499	0	0	0.3572	0.3992	AGAP002869	8.09296	2.14643e-13	1.01455e-11	0.614459	cytochrome P450,CYP6P2	AGAP002859
AgamP4_2R:28441423	2R	28441423	C	A	T	G	592	0	0	0	0.3572	0.3992	AGAP002865	-6.88682	1.60586e-10	4.48405e-09	-0.994123	cytochrome P450,CYP6P3	AGAP002859
AgamP4_2R:28441423	2R	28441423	C	A	T	G	592	0	0	0	0.3572	0.3992	AGAP002867	-9.11477	5.92618e-16	4.14582e-14	-1.06896	cytochrome P450,CYP6P4	AGAP002859
AgamP4_2R:28443330	2R	28443330	A	C	T	G	201	0	391	0	0.369	0.4228	AGAP002862	-7.94473	4.95074e-13	2.19285e-11	-0.425324	cytochrome P450,CYP6AA1	AGAP002859
AgamP4_2R:28443330	2R	28443330	A	C	T	G	201	0	391	0	0.369	0.4228	AGAP002869	-11.6332	1.65388e-22	2.77998e-20	-0.887059	cytochrome P450,CYP6P2	AGAP002859
AgamP4_2R:28443330	2R	28443330	A	C	T	G	201	0	391	0	0.369	0.4228	AGAP002867	-10.7449	3.56661e-20	4.42586e-18	-0.975126	cytochrome P450,CYP6P4	AGAP002859
AgamP4_2R:28446341	2R	28446341	C	A	T	G	591	1	0	0	0.3576	0.3854	AGAP002867	-9.11477	5.92618e-16	4.14582e-14	-1.06896	cytochrome P450,CYP6P4	AGAP002859
AgamP4_2R:28446576	2R	28446576	G	A	C	T	299	293	0	0	0.3576	0.3854	AGAP013128	-6.85774	1.87277e-10	5.16466e-09	-0.415377	cytochrome P450,CYP6AA2	AGAP002859
AgamP4_2R:28446612	2R	28446612	G	A	C	T	591	1	0	0	0.3576	0.3854	AGAP002869	-7.18845	3.20169e-11	1.02082e-09	-0.791385	cytochrome P450,CYP6P2	AGAP002859
AgamP4_2R:28446674	2R	28446674	A	C	T	G	517	75	0	0	0.3576	0.3854	AGAP002869	-8.54027	1.6704e-14	9.4464e-13	-0.834691	cytochrome P450,CYP6P2	AGAP002859
AgamP4_2R:28446674	2R	28446674	A	C	T	G	517	75	0	0	0.3576	0.3854	AGAP002867	-9.28566	2.17137e-16	1.61182e-14	-1.01076	cytochrome P450,CYP6P4	AGAP002859
AgamP4_2R:28446713	2R	28446713	A	C	T	G	235	0	0	357	0.3576	0.3854	AGAP002869	-9.94757	4.28096e-18	4.03445e-16	-0.812154	cytochrome P450,CYP6P2	AGAP002859
AgamP4_2R:28446719	2R	28446719	T	A	C	G	450	0	142	0	0.3576	0.3854	AGAP002867	-9.04604	8.86307e-16	6.05658e-14	-0.89067	cytochrome P450,CYP6P4	AGAP002859
AgamP4_2R:28446756	2R	28446756	G	A	C	T	451	141	0	0	0.3576	0.3854	AGAP002869	9.75904	1.317e-17	1.17209e-15	0.660787	cytochrome P450,CYP6P2	AGAP002859
AgamP4_2R:28446795	2R	28446795	G	A	C	T	529	63	0	0	0.3576	0.3854	AGAP002869	-10.5272	1.32486e-19	1.52723e-17	-0.82748	cytochrome P450,CYP6P2	AGAP002859
AgamP4_2R:28446795	2R	28446795	G	A	C	T	529	63	0	0	0.3576	0.3854	AGAP002867	-8.62371	1.0325e-14	6.02005e-13	-0.839759	cytochrome P450,CYP6P4	AGAP002859
AgamP4_2R:28455833	2R	28455833	G	A	C	T	505	87	0	0	0.3818	0.3992	AGAP002867	12.8506	1.03794e-25	2.4221e-23	0.861616	cytochrome P450,CYP6P4	AGAP002859
AgamP4_2R:28455833	2R	28455833	G	A	C	T	505	87	0	0	0.3818	0.3992	AGAP002869	14.4488	7.0816e-30	2.43504e-27	0.79069	cytochrome P450,CYP6P2	AGAP002859
AgamP4_2R:28456009	2R	28456009	C	A	T	G	480	0	106	0	0.3818	0.3992	AGAP002867	7.7684	1.32802e-12	5.47504e-11	0.810198	cytochrome P450,CYP6P4	AGAP002859
AgamP4_2R:28456009	2R	28456009	C	A	T	G	480	0	106	0	0.3818	0.3992	AGAP002869	8.62964	9.97709e-15	5.83962e-13	0.758885	cytochrome P450,CYP6P2	AGAP002859
AgamP4_2R:28456297	2R	28456297	G	A	C	T	240	352	0	0	0.3818	0.3992	AGAP002865	7.72726	1.6698e-12	6.77036e-11	0.854203	cytochrome P450,CYP6P3	AGAP002859
AgamP4_2R:28456297	2R	28456297	G	A	C	T	240	352	0	0	0.3818	0.3992	AGAP002867	8.60972	1.11929e-14	6.48697e-13	0.813673	cytochrome P450,CYP6P4	AGAP002859
AgamP4_2R:28456297	2R	28456297	G	A	C	T	240	352	0	0	0.3818	0.3992	AGAP002869	6.91044	1.41691e-10	3.99594e-09	0.606988	cytochrome P450,CYP6P2	AGAP002859
AgamP4_2R:28458640	2R	28458640	A	C	T	G	507	0	0	85	0.3922	0.4516	AGAP002869	12.2817	3.24812e-24	6.50978e-22	0.756675	cytochrome P450,CYP6P2	AGAP002859
AgamP4_2R:28458725	2R	28458725	A	C	T	G	581	10	1	0	0.3922	0.4516	AGAP002865	-6.88682	1.60586e-10	4.48405e-09	-0.994123	cytochrome P450,CYP6P3	AGAP002859
AgamP4_2R:28458725	2R	28458725	A	C	T	G	581	10	1	0	0.3922	0.4516	AGAP002867	-9.11477	5.92618e-16	4.14582e-14	-1.06896	cytochrome P450,CYP6P4	AGAP002859
AgamP4_2R:28458729	2R	28458729	T	A	C	G	163	429	0	0	0.3922	0.4516	AGAP002869	9.1087	6.14076e-16	4.2891e-14	0.693937	cytochrome P450,CYP6P2	AGAP002859
AgamP4_2R:28459334	2R	28459334	A	C	T	G	303	0	289	0	0.3922	0.4516	AGAP002867	8.40386	3.65609e-14	1.95631e-12	0.67552	cytochrome P450,CYP6P4	AGAP002859
AgamP4_2R:28461300	2R	28461300	A	C	T	G	587	0	5	0	0.4056	0.425	AGAP002869	-7.18845	3.20169e-11	1.02082e-09	-0.791385	cytochrome P450,CYP6P2	AGAP002859
AgamP4_2R:28461300	2R	28461300	A	C	T	G	587	0	5	0	0.4056	0.425	AGAP002867	-9.11477	5.92618e-16	4.14582e-14	-1.06896	cytochrome P450,CYP6P4	AGAP002859
AgamP4_2R:28461364	2R	28461364	T	A	C	G	581	0	0	11	0.4056	0.425	AGAP002869	-7.18845	3.20169e-11	1.02082e-09	-0.791385	cytochrome P450,CYP6P2	AGAP002859
AgamP4_2R:28461364	2R	28461364	T	A	C	G	581	0	0	11	0.4056	0.425	AGAP002865	-6.88682	1.60586e-10	4.48405e-09	-0.994123	cytochrome P450,CYP6P3	AGAP002859
AgamP4_2R:28461364	2R	28461364	T	A	C	G	581	0	0	11	0.4056	0.425	AGAP002867	-9.11477	5.92618e-16	4.14582e-14	-1.06896	cytochrome P450,CYP6P4	AGAP002859
AgamP4_2R:28461681	2R	28461681	G	A	C	T	485	107	0	0	0.4056	0.425	AGAP002869	12.3052	2.81652e-24	5.67158e-22	0.752118	cytochrome P450,CYP6P2	AGAP002859
AgamP4_2R:28461681	2R	28461681	G	A	C	T	485	107	0	0	0.4056	0.425	AGAP013128	-7.35073	1.32774e-11	4.54976e-10	-0.378541	cytochrome P450,CYP6AA2	AGAP002859
AgamP4_2R:28461807	2R	28461807	A	C	T	G	367	0	0	225	0.4056	0.425	AGAP002867	9.2752	2.30929e-16	1.70919e-14	0.763877	cytochrome P450,CYP6P4	AGAP002859
AgamP4_2R:28461826	2R	28461826	T	A	C	G	484	0	108	0	0.4056	0.425	AGAP002869	12.3052	2.81652e-24	5.67158e-22	0.752118	cytochrome P450,CYP6P2	AGAP002859
AgamP4_2R:28461869	2R	28461869	C	A	T	G	479	113	0	0	0.4056	0.425	AGAP002867	8.73225	5.51071e-15	3.35939e-13	0.854592	cytochrome P450,CYP6P4	AGAP002859
AgamP4_2R:28461869	2R	28461869	C	A	T	G	479	113	0	0	0.4056	0.425	AGAP002869	10.0448	2.39527e-18	2.32677e-16	0.812842	cytochrome P450,CYP6P2	AGAP002859
AgamP4_2R:28462129	2R	28462129	C	A	T	G	574	0	14	4	0.4056	0.425	AGAP002867	-9.11477	5.92618e-16	4.14582e-14	-1.06896	cytochrome P450,CYP6P4	AGAP002859
AgamP4_2R:28463893	2R	28463893	G	A	C	T	589	3	0	0	0.3812	0.4394	AGAP002869	-7.18845	3.20169e-11	1.02082e-09	-0.791385	cytochrome P450,CYP6P2	AGAP002859
AgamP4_2R:28463893	2R	28463893	G	A	C	T	589	3	0	0	0.3812	0.4394	AGAP002865	-6.88682	1.60586e-10	4.48405e-09	-0.994123	cytochrome P450,CYP6P3	AGAP002859
AgamP4_2R:28463950	2R	28463950	A	C	T	G	426	0	0	166	0.3812	0.4394	AGAP002867	8.42388	3.25985e-14	1.75832e-12	0.831684	cytochrome P450,CYP6P4	AGAP002859
AgamP4_2R:28464215	2R	28464215	C	A	T	G	510	0	82	0	0.3812	0.4394	AGAP002867	10.7815	2.86081e-20	3.60026e-18	0.810908	cytochrome P450,CYP6P4	AGAP002859
AgamP4_2R:28464215	2R	28464215	C	A	T	G	510	0	82	0	0.3812	0.4394	AGAP002869	12.2817	3.24812e-24	6.50978e-22	0.756675	cytochrome P450,CYP6P2	AGAP002859
AgamP4_2R:28464215	2R	28464215	C	A	T	G	510	0	82	0	0.3812	0.4394	AGAP013128	-7.01389	8.17212e-11	2.41466e-09	-0.368227	cytochrome P450,CYP6AA2	AGAP002859
AgamP4_2R:28464375	2R	28464375	G	A	C	T	359	233	0	0	0.3812	0.4394	AGAP002867	8.42388	3.25985e-14	1.75832e-12	0.831684	cytochrome P450,CYP6P4	AGAP002859
AgamP4_2R:28464375	2R	28464375	G	A	C	T	359	233	0	0	0.3812	0.4394	AGAP002869	9.97453	3.64451e-18	3.46994e-16	0.806793	cytochrome P450,CYP6P2	AGAP002859
AgamP4_2R:28464425	2R	28464425	T	A	C	G	386	0	206	0	0.3812	0.4394	AGAP002867	8.42388	3.25985e-14	1.75832e-12	0.831684	cytochrome P450,CYP6P4	AGAP002859
AgamP4_2R:28464425	2R	28464425	T	A	C	G	386	0	206	0	0.3812	0.4394	AGAP002869	9.97453	3.64451e-18	3.46994e-16	0.806793	cytochrome P450,CYP6P2	AGAP002859
AgamP4_2R:28464515	2R	28464515	T	A	C	G	217	0	375	0	0.3812	0.4394	AGAP002867	9.38661	1.19751e-16	9.28262e-15	0.720621	cytochrome P450,CYP6P4	AGAP002859
AgamP4_2R:28464515	2R	28464515	T	A	C	G	217	0	375	0	0.3812	0.4394	AGAP002869	7.88433	6.94804e-13	3.00285e-11	0.559697	cytochrome P450,CYP6P2	AGAP002859
AgamP4_2R:28464561	2R	28464561	G	A	C	T	158	0	0	434	0.3812	0.4394	AGAP002867	6.95689	1.10724e-10	3.19413e-09	0.538782	cytochrome P450,CYP6P4	AGAP002859
AgamP4_2R:28466608	2R	28466608	A	C	T	G	81	0	511	0	0.3456	0.4034	AGAP002869	8.24402	9.10795e-14	4.58106e-12	0.699953	cytochrome P450,CYP6P2	AGAP002859
AgamP4_2R:28466651	2R	28466651	G	A	C	T	488	104	0	0	0.3456	0.4034	AGAP013128	-8.23951	9.34516e-14	4.69385e-12	-0.371358	cytochrome P450,CYP6AA2	AGAP002859
AgamP4_2R:28466888	2R	28466888	C	A	T	G	565	0	25	0	0.3456	0.4034	AGAP002869	-7.18845	3.20169e-11	1.02082e-09	-0.791385	cytochrome P450,CYP6P2	AGAP002859
AgamP4_2R:28466888	2R	28466888	C	A	T	G	565	0	25	0	0.3456	0.4034	AGAP002867	-9.11477	5.92618e-16	4.14582e-14	-1.06896	cytochrome P450,CYP6P4	AGAP002859
AgamP4_2R:28466892	2R	28466892	A	C	T	G	565	27	0	0	0.3456	0.4034	AGAP002869	-7.18845	3.20169e-11	1.02082e-09	-0.791385	cytochrome P450,CYP6P2	AGAP002859
AgamP4_2R:28466892	2R	28466892	A	C	T	G	565	27	0	0	0.3456	0.4034	AGAP002867	-9.11477	5.92618e-16	4.14582e-14	-1.06896	cytochrome P450,CYP6P4	AGAP002859
AgamP4_2R:28466909	2R	28466909	G	A	C	T	262	330	0	0	0.3456	0.4034	AGAP013128	7.79706	1.1319e-12	4.71786e-11	0.418639	cytochrome P450,CYP6AA2	AGAP002859
AgamP4_2R:28466952	2R	28466952	T	A	C	G	388	0	0	204	0.3456	0.4034	AGAP013128	7.94746	4.87523e-13	2.16256e-11	0.438132	cytochrome P450,CYP6AA2	AGAP002859
AgamP4_2R:28467031	2R	28467031	G	A	C	T	496	0	96	0	0.3456	0.4034	AGAP002869	-8.88861	2.22172e-15	1.44086e-13	-0.868966	cytochrome P450,CYP6P2	AGAP002859
AgamP4_2R:28467031	2R	28467031	G	A	C	T	496	0	96	0	0.3456	0.4034	AGAP002867	-9.37642	1.27173e-16	9.79309e-15	-1.03126	cytochrome P450,CYP6P4	AGAP002859
AgamP4_2R:28467068	2R	28467068	G	A	C	T	500	92	0	0	0.3456	0.4034	AGAP002867	10.7815	2.86081e-20	3.60026e-18	0.810908	cytochrome P450,CYP6P4	AGAP002859
AgamP4_2R:28467068	2R	28467068	G	A	C	T	500	92	0	0	0.3456	0.4034	AGAP002869	12.2817	3.24812e-24	6.50978e-22	0.756675	cytochrome P450,CYP6P2	AGAP002859
AgamP4_2R:28467070	2R	28467070	G	A	C	T	565	24	0	3	0.3456	0.4034	AGAP002865	-6.88682	1.60586e-10	4.48405e-09	-0.994123	cytochrome P450,CYP6P3	AGAP002859
AgamP4_2R:28467070	2R	28467070	G	A	C	T	565	24	0	3	0.3456	0.4034	AGAP002867	-9.11477	5.92618e-16	4.14582e-14	-1.06896	cytochrome P450,CYP6P4	AGAP002859
AgamP4_2R:28467135	2R	28467135	T	A	C	G	279	0	0	309	0.3456	0.4034	AGAP013128	-7.8579	8.05649e-13	3.44331e-11	-0.422702	cytochrome P450,CYP6AA2	AGAP002859
AgamP4_2R:28467432	2R	28467432	T	A	C	G	506	86	0	0	0.3456	0.4034	AGAP002867	10.7815	2.86081e-20	3.60026e-18	0.810908	cytochrome P450,CYP6P4	AGAP002859
AgamP4_2R:28467432	2R	28467432	T	A	C	G	506	86	0	0	0.3456	0.4034	AGAP002869	12.2817	3.24812e-24	6.50978e-22	0.756675	cytochrome P450,CYP6P2	AGAP002859
AgamP4_2R:28467432	2R	28467432	T	A	C	G	506	86	0	0	0.3456	0.4034	AGAP013128	-7.01389	8.17212e-11	2.41466e-09	-0.368227	cytochrome P450,CYP6AA2	AGAP002859
AgamP4_2R:28469734	2R	28469734	A	C	T	G	572	0	0	20	0.3816	0.4012	AGAP002869	-7.18845	3.20169e-11	1.02082e-09	-0.791385	cytochrome P450,CYP6P2	AGAP002859
AgamP4_2R:28472951	2R	28472951	T	A	C	G	111	0	481	0	0.3698	0.4272	AGAP013128	7.35073	1.32774e-11	4.54976e-10	0.378541	cytochrome P450,CYP6AA2	AGAP002859
AgamP4_2R:28472951	2R	28472951	T	A	C	G	111	0	481	0	0.3698	0.4272	AGAP002869	-12.3052	2.81652e-24	5.67158e-22	-0.752118	cytochrome P450,CYP6P2	AGAP002859
AgamP4_2R:28472951	2R	28472951	T	A	C	G	111	0	481	0	0.3698	0.4272	AGAP002867	-10.8323	2.10545e-20	2.70766e-18	-0.807368	cytochrome P450,CYP6P4	AGAP002859
AgamP4_2R:28472984	2R	28472984	C	A	T	G	102	0	490	0	0.3698	0.4272	AGAP002869	-12.3052	2.81652e-24	5.67158e-22	-0.752118	cytochrome P450,CYP6P2	AGAP002859
AgamP4_2R:28472988	2R	28472988	T	A	C	G	102	0	490	0	0.3698	0.4272	AGAP013128	7.35073	1.32774e-11	4.54976e-10	0.378541	cytochrome P450,CYP6AA2	AGAP002859
AgamP4_2R:28472988	2R	28472988	T	A	C	G	102	0	490	0	0.3698	0.4272	AGAP002869	-12.3052	2.81652e-24	5.67158e-22	-0.752118	cytochrome P450,CYP6P2	AGAP002859
AgamP4_2R:28472988	2R	28472988	T	A	C	G	102	0	490	0	0.3698	0.4272	AGAP002867	-10.8323	2.10545e-20	2.70766e-18	-0.807368	cytochrome P450,CYP6P4	AGAP002859
AgamP4_2R:28473052	2R	28473052	T	A	C	G	97	0	0	495	0.3698	0.4272	AGAP002869	-12.3052	2.81652e-24	5.67158e-22	-0.752118	cytochrome P450,CYP6P2	AGAP002859
AgamP4_2R:28473065	2R	28473065	G	A	C	T	349	237	0	6	0.3698	0.4272	AGAP002869	-11.6719	1.30827e-22	2.22894e-20	-0.714792	cytochrome P450,CYP6P2	AGAP002859
AgamP4_2R:28473069	2R	28473069	T	A	C	G	125	0	0	467	0.3698	0.4272	AGAP013128	7.35073	1.32774e-11	4.54976e-10	0.378541	cytochrome P450,CYP6AA2	AGAP002859
AgamP4_2R:28473069	2R	28473069	T	A	C	G	125	0	0	467	0.3698	0.4272	AGAP002867	-10.8323	2.10545e-20	2.70766e-18	-0.807368	cytochrome P450,CYP6P4	AGAP002859
AgamP4_2R:28473184	2R	28473184	G	A	C	T	533	0	59	0	0.3698	0.4272	AGAP002869	-7.18845	3.20169e-11	1.02082e-09	-0.791385	cytochrome P450,CYP6P2	AGAP002859
AgamP4_2R:28473184	2R	28473184	G	A	C	T	533	0	59	0	0.3698	0.4272	AGAP002865	-6.88682	1.60586e-10	4.48405e-09	-0.994123	cytochrome P450,CYP6P3	AGAP002859
AgamP4_2R:28473329	2R	28473329	G	A	C	T	460	132	0	0	0.3698	0.4272	AGAP002867	-11.146	3.16137e-21	4.55749e-19	-0.78251	cytochrome P450,CYP6P4	AGAP002859
AgamP4_2R:28475554	2R	28475554	A	C	T	G	213	0	0	379	0.3572	0.44	AGAP002869	8.62963	9.97802e-15	5.84008e-13	0.804237	cytochrome P450,CYP6P2	AGAP002859
AgamP4_2R:28475945	2R	28475945	G	A	C	T	358	0	0	234	0.3572	0.44	AGAP002869	8.81136	3.48216e-15	2.18605e-13	0.65868	cytochrome P450,CYP6P2	AGAP002859
AgamP4_2R:28476019	2R	28476019	G	A	C	T	98	494	0	0	0.3572	0.44	AGAP002869	8.88861	2.22172e-15	1.44086e-13	0.868966	cytochrome P450,CYP6P2	AGAP002859
AgamP4_2R:28476051	2R	28476051	A	C	T	G	264	0	0	328	0.3572	0.44	AGAP002867	-8.60847	1.12743e-14	6.53208e-13	-0.657721	cytochrome P450,CYP6P4	AGAP002859
AgamP4_2R:28476055	2R	28476055	A	C	T	G	567	0	25	0	0.3572	0.44	AGAP002869	-7.18845	3.20169e-11	1.02082e-09	-0.791385	cytochrome P450,CYP6P2	AGAP002859
AgamP4_2R:28476061	2R	28476061	C	A	T	G	379	0	213	0	0.3572	0.44	AGAP002867	-7.18729	3.22177e-11	1.02686e-09	-0.716546	cytochrome P450,CYP6P4	AGAP002859
AgamP4_2R:28476063	2R	28476063	A	C	T	G	389	0	0	203	0.3572	0.44	AGAP002865	-7.11444	4.76935e-11	1.46893e-09	-0.804026	cytochrome P450,CYP6P3	AGAP002859
AgamP4_2R:28476337	2R	28476337	C	A	T	G	428	0	0	164	0.3572	0.44	AGAP002862	-6.91677	1.3702e-10	3.87475e-09	-0.400451	cytochrome P450,CYP6AA1	AGAP002859
AgamP4_2R:28476337	2R	28476337	C	A	T	G	428	0	0	164	0.3572	0.44	AGAP002867	-9.80975	9.73797e-18	8.81263e-16	-0.962972	cytochrome P450,CYP6P4	AGAP002859
AgamP4_2R:28476360	2R	28476360	G	A	C	T	567	25	0	0	0.3572	0.44	AGAP002865	-7.74966	1.47412e-12	6.0311e-11	-1.01291	cytochrome P450,CYP6P3	AGAP002859
AgamP4_2R:28476360	2R	28476360	G	A	C	T	567	25	0	0	0.3572	0.44	AGAP002867	-9.83095	8.58279e-18	7.80256e-16	-1.04697	cytochrome P450,CYP6P4	AGAP002859
AgamP4_2R:28476372	2R	28476372	G	A	C	T	407	185	0	0	0.3572	0.44	AGAP002867	7.84016	8.89667e-13	3.77385e-11	0.702384	cytochrome P450,CYP6P4	AGAP002859
AgamP4_2R:28476372	2R	28476372	G	A	C	T	407	185	0	0	0.3572	0.44	AGAP002869	9.6414	2.64978e-17	2.25878e-15	0.701349	cytochrome P450,CYP6P2	AGAP002859
AgamP4_2R:28478291	2R	28478291	A	C	T	G	500	0	92	0	0.3924	0.4498	AGAP002869	14.6524	2.1127e-30	7.70258e-28	0.752016	cytochrome P450,CYP6P2	AGAP002859
AgamP4_2R:28478291	2R	28478291	A	C	T	G	500	0	92	0	0.3924	0.4498	AGAP002867	9.66087	2.36056e-17	2.03598e-15	0.698783	cytochrome P450,CYP6P4	AGAP002859
AgamP4_2R:28478420	2R	28478420	G	A	C	T	501	85	0	6	0.3924	0.4498	AGAP002869	12.3052	2.81652e-24	5.67158e-22	0.752118	cytochrome P450,CYP6P2	AGAP002859
AgamP4_2R:28478449	2R	28478449	C	A	T	G	128	0	464	0	0.3924	0.4498	AGAP013128	7.62576	2.93203e-12	1.1378e-10	0.344991	cytochrome P450,CYP6AA2	AGAP002859
AgamP4_2R:28478628	2R	28478628	G	A	C	T	496	0	12	84	0.3924	0.4498	AGAP002867	10.8323	2.10545e-20	2.70766e-18	0.807368	cytochrome P450,CYP6P4	AGAP002859
AgamP4_2R:28478628	2R	28478628	G	A	C	T	496	0	12	84	0.3924	0.4498	AGAP013128	-7.35073	1.32774e-11	4.54976e-10	-0.378541	cytochrome P450,CYP6AA2	AGAP002859
AgamP4_2R:28478974	2R	28478974	C	A	T	G	328	0	264	0	0.3924	0.4498	AGAP002869	-7.603	3.32526e-12	1.27842e-10	-0.673807	cytochrome P450,CYP6P2	AGAP002859
AgamP4_2R:28481429	2R	28481429	T	A	C	G	216	0	376	0	0.2424	0.3052	AGAP002869	-7.02885	7.5445e-11	2.24419e-09	-0.616787	cytochrome P450,CYP6P2	AGAP002859
AgamP4_2R:28481917	2R	28481917	T	A	C	G	471	121	0	0	0.2424	0.3052	AGAP002863	6.8657	1.79564e-10	4.96727e-09	0.386298	carboxylesterase alpha esterase,COEAE6O	AGAP002859
AgamP4_2R:28484080	2R	28484080	T	A	C	G	393	0	199	0	0.4174	0.4388	AGAP002862	7.82189	9.85329e-13	4.15339e-11	0.413778	cytochrome P450,CYP6AA1	AGAP002859
AgamP4_2R:28484125	2R	28484125	C	A	T	G	11	0	581	0	0.4174	0.4388	AGAP002865	9.19342	3.73542e-16	2.69106e-14	0.927459	cytochrome P450,CYP6P3	AGAP002859
AgamP4_2R:28484128	2R	28484128	C	A	T	G	11	0	581	0	0.4174	0.4388	AGAP002865	9.19342	3.73542e-16	2.69106e-14	0.927459	cytochrome P450,CYP6P3	AGAP002859
AgamP4_2R:28484134	2R	28484134	G	A	C	T	506	86	0	0	0.4174	0.4388	AGAP002867	10.8323	2.10545e-20	2.70766e-18	0.807368	cytochrome P450,CYP6P4	AGAP002859
AgamP4_2R:28484134	2R	28484134	G	A	C	T	506	86	0	0	0.4174	0.4388	AGAP002869	12.3052	2.81652e-24	5.67158e-22	0.752118	cytochrome P450,CYP6P2	AGAP002859
AgamP4_2R:28484134	2R	28484134	G	A	C	T	506	86	0	0	0.4174	0.4388	AGAP013128	-7.35073	1.32774e-11	4.54976e-10	-0.378541	cytochrome P450,CYP6AA2	AGAP002859
AgamP4_2R:28484170	2R	28484170	G	A	C	T	424	168	0	0	0.4174	0.4388	AGAP002867	8.5466	1.61053e-14	9.13251e-13	0.836728	cytochrome P450,CYP6P4	AGAP002859
AgamP4_2R:28484175	2R	28484175	C	A	T	G	592	0	0	0	0.4174	0.4388	AGAP002869	-7.18845	3.20169e-11	1.02082e-09	-0.791385	cytochrome P450,CYP6P2	AGAP002859
AgamP4_2R:28484175	2R	28484175	C	A	T	G	592	0	0	0	0.4174	0.4388	AGAP002865	-6.88682	1.60586e-10	4.48405e-09	-0.994123	cytochrome P450,CYP6P3	AGAP002859
AgamP4_2R:28484175	2R	28484175	C	A	T	G	592	0	0	0	0.4174	0.4388	AGAP002867	-9.11477	5.92618e-16	4.14582e-14	-1.06896	cytochrome P450,CYP6P4	AGAP002859
AgamP4_2R:28484202	2R	28484202	T	A	C	G	423	0	169	0	0.4174	0.4388	AGAP002867	8.5466	1.61053e-14	9.13251e-13	0.836728	cytochrome P450,CYP6P4	AGAP002859
AgamP4_2R:28484209	2R	28484209	A	C	T	G	13	579	0	0	0.4174	0.4388	AGAP002865	9.19342	3.73542e-16	2.69106e-14	0.927459	cytochrome P450,CYP6P3	AGAP002859
AgamP4_2R:28484210	2R	28484210	G	A	C	T	425	167	0	0	0.4174	0.4388	AGAP002869	10.0925	1.79965e-18	1.78367e-16	0.809479	cytochrome P450,CYP6P2	AGAP002859
AgamP4_2R:28484212	2R	28484212	G	A	C	T	425	167	0	0	0.4174	0.4388	AGAP002867	8.5466	1.61053e-14	9.13251e-13	0.836728	cytochrome P450,CYP6P4	AGAP002859
AgamP4_2R:28484234	2R	28484234	G	A	C	T	17	575	0	0	0.4174	0.4388	AGAP002865	9.19342	3.73542e-16	2.69106e-14	0.927459	cytochrome P450,CYP6P3	AGAP002859
AgamP4_2R:28484308	2R	28484308	G	A	C	T	424	0	167	1	0.4174	0.4388	AGAP002869	10.0925	1.79965e-18	1.78367e-16	0.809479	cytochrome P450,CYP6P2	AGAP002859
AgamP4_2R:28484322	2R	28484322	C	A	T	G	424	0	168	0	0.4174	0.4388	AGAP002867	8.5466	1.61053e-14	9.13251e-13	0.836728	cytochrome P450,CYP6P4	AGAP002859
AgamP4_2R:28484322	2R	28484322	C	A	T	G	424	0	168	0	0.4174	0.4388	AGAP002869	10.0925	1.79965e-18	1.78367e-16	0.809479	cytochrome P450,CYP6P2	AGAP002859
AgamP4_2R:28484371	2R	28484371	C	A	T	G	425	0	0	167	0.4174	0.4388	AGAP002869	10.0925	1.79965e-18	1.78367e-16	0.809479	cytochrome P450,CYP6P2	AGAP002859
AgamP4_2R:28484396	2R	28484396	C	A	T	G	274	0	0	318	0.4174	0.4388	AGAP002869	8.59865	1.19315e-14	6.88858e-13	0.668799	cytochrome P450,CYP6P2	AGAP002859
AgamP4_2R:28484396	2R	28484396	C	A	T	G	274	0	0	318	0.4174	0.4388	AGAP002867	7.04796	6.81186e-11	2.04206e-09	0.666911	cytochrome P450,CYP6P4	AGAP002859
AgamP4_2R:28484398	2R	28484398	G	A	C	T	307	285	0	0	0.4174	0.4388	AGAP002869	8.59865	1.19315e-14	6.88858e-13	0.668799	cytochrome P450,CYP6P2	AGAP002859
AgamP4_2R:28484425	2R	28484425	T	A	C	G	425	167	0	0	0.4174	0.4388	AGAP002869	10.0925	1.79965e-18	1.78367e-16	0.809479	cytochrome P450,CYP6P2	AGAP002859
AgamP4_2R:28484428	2R	28484428	C	A	T	G	425	0	167	0	0.4174	0.4388	AGAP002867	8.5466	1.61053e-14	9.13251e-13	0.836728	cytochrome P450,CYP6P4	AGAP002859
AgamP4_2R:28484428	2R	28484428	C	A	T	G	425	0	167	0	0.4174	0.4388	AGAP002869	10.0925	1.79965e-18	1.78367e-16	0.809479	cytochrome P450,CYP6P2	AGAP002859
AgamP4_2R:28484440	2R	28484440	T	A	C	G	424	1	167	0	0.4174	0.4388	AGAP002869	10.0925	1.79965e-18	1.78367e-16	0.809479	cytochrome P450,CYP6P2	AGAP002859
AgamP4_2R:28484467	2R	28484467	G	A	C	T	425	167	0	0	0.4174	0.4388	AGAP002867	8.5466	1.61053e-14	9.13251e-13	0.836728	cytochrome P450,CYP6P4	AGAP002859
AgamP4_2R:28484467	2R	28484467	G	A	C	T	425	167	0	0	0.4174	0.4388	AGAP002869	10.0925	1.79965e-18	1.78367e-16	0.809479	cytochrome P450,CYP6P2	AGAP002859
AgamP4_2R:28484532	2R	28484532	G	A	C	T	423	167	0	0	0.4174	0.4388	AGAP002867	8.5466	1.61053e-14	9.13251e-13	0.836728	cytochrome P450,CYP6P4	AGAP002859
AgamP4_2R:28484532	2R	28484532	G	A	C	T	423	167	0	0	0.4174	0.4388	AGAP002869	10.0925	1.79965e-18	1.78367e-16	0.809479	cytochrome P450,CYP6P2	AGAP002859
AgamP4_2R:28484558	2R	28484558	A	C	T	G	425	0	167	0	0.4174	0.4388	AGAP002867	8.5466	1.61053e-14	9.13251e-13	0.836728	cytochrome P450,CYP6P4	AGAP002859
AgamP4_2R:28484559	2R	28484559	T	A	C	G	425	0	0	167	0.4174	0.4388	AGAP002867	8.5466	1.61053e-14	9.13251e-13	0.836728	cytochrome P450,CYP6P4	AGAP002859
AgamP4_2R:28484685	2R	28484685	T	A	C	G	1	0	0	591	0.4174	0.4388	AGAP002867	9.11477	5.92618e-16	4.14582e-14	1.06896	cytochrome P450,CYP6P4	AGAP002859
AgamP4_2R:28484685	2R	28484685	T	A	C	G	1	0	0	591	0.4174	0.4388	AGAP002869	7.18845	3.20169e-11	1.02082e-09	0.791385	cytochrome P450,CYP6P2	AGAP002859
AgamP4_2R:28484821	2R	28484821	A	C	T	G	362	0	0	230	0.4174	0.4388	AGAP002867	-11.146	3.16137e-21	4.55749e-19	-0.78251	cytochrome P450,CYP6P4	AGAP002859
AgamP4_2R:28484824	2R	28484824	C	A	T	G	335	0	0	257	0.4174	0.4388	AGAP002865	-7.47319	6.79628e-12	2.45495e-10	-0.663721	cytochrome P450,CYP6P3	AGAP002859
AgamP4_2R:28484824	2R	28484824	C	A	T	G	335	0	0	257	0.4174	0.4388	AGAP002867	-9.76522	1.26945e-17	1.13119e-15	-0.701243	cytochrome P450,CYP6P4	AGAP002859
AgamP4_2R:28484847	2R	28484847	C	A	T	G	246	346	0	0	0.4174	0.4388	AGAP002867	8.24233	9.19618e-14	4.62323e-12	0.642601	cytochrome P450,CYP6P4	AGAP002859
AgamP4_2R:28484906	2R	28484906	C	A	T	G	218	0	0	374	0.4174	0.4388	AGAP002867	8.76864	4.46237e-15	2.75899e-13	0.870078	cytochrome P450,CYP6P4	AGAP002859
AgamP4_2R:28484906	2R	28484906	C	A	T	G	218	0	0	374	0.4174	0.4388	AGAP002869	9.98882	3.34618e-18	3.19668e-16	0.822602	cytochrome P450,CYP6P2	AGAP002859
AgamP4_2R:28484906	2R	28484906	C	A	T	G	218	0	0	374	0.4174	0.4388	AGAP002862	6.92926	1.28229e-10	3.64731e-09	0.388741	cytochrome P450,CYP6AA1	AGAP002859
AgamP4_2R:28487560	2R	28487560	A	C	T	G	480	0	0	112	0.4048	0.1546	AGAP002869	12.3052	2.81652e-24	5.67158e-22	0.752118	cytochrome P450,CYP6P2	AGAP002859
AgamP4_2R:28487560	2R	28487560	A	C	T	G	480	0	0	112	0.4048	0.1546	AGAP013128	-7.35073	1.32774e-11	4.54976e-10	-0.378541	cytochrome P450,CYP6AA2	AGAP002859
AgamP4_2R:28487579	2R	28487579	A	C	T	G	467	0	125	0	0.4048	0.1546	AGAP002869	13.8199	3.02956e-28	9.16692e-26	0.720537	cytochrome P450,CYP6P2	AGAP002859
AgamP4_2R:28487607	2R	28487607	T	A	C	G	488	104	0	0	0.4048	0.1546	AGAP002869	12.3052	2.81652e-24	5.67158e-22	0.752118	cytochrome P450,CYP6P2	AGAP002859
AgamP4_2R:28487616	2R	28487616	T	A	C	G	482	104	0	0	0.4048	0.1546	AGAP002869	12.3052	2.81652e-24	5.67158e-22	0.752118	cytochrome P450,CYP6P2	AGAP002859
AgamP4_2R:28487616	2R	28487616	T	A	C	G	482	104	0	0	0.4048	0.1546	AGAP013128	-7.35073	1.32774e-11	4.54976e-10	-0.378541	cytochrome P450,CYP6AA2	AGAP002859
AgamP4_2R:28487654	2R	28487654	T	A	C	G	412	0	180	0	0.4048	0.1546	AGAP002867	-8.35803	4.75265e-14	2.49475e-12	-0.76313	cytochrome P450,CYP6P4	AGAP002859
AgamP4_2R:28487654	2R	28487654	T	A	C	G	412	0	180	0	0.4048	0.1546	AGAP002869	-11.8932	3.42049e-23	6.10004e-21	-0.819807	cytochrome P450,CYP6P2	AGAP002859
AgamP4_2R:28487682	2R	28487682	G	A	C	T	483	109	0	0	0.4048	0.1546	AGAP002869	12.3052	2.81652e-24	5.67158e-22	0.752118	cytochrome P450,CYP6P2	AGAP002859
AgamP4_2R:28487752	2R	28487752	C	A	T	G	423	0	169	0	0.4048	0.1546	AGAP002869	15.2809	5.15707e-32	2.08825e-29	0.733588	cytochrome P450,CYP6P2	AGAP002859
AgamP4_2R:28487752	2R	28487752	C	A	T	G	423	0	169	0	0.4048	0.1546	AGAP002867	9.65683	2.4178e-17	2.08043e-15	0.670327	cytochrome P450,CYP6P4	AGAP002859
AgamP4_2R:28487752	2R	28487752	C	A	T	G	423	0	169	0	0.4048	0.1546	AGAP013128	-7.62576	2.93203e-12	1.1378e-10	-0.344991	cytochrome P450,CYP6AA2	AGAP002859
AgamP4_2R:28487793	2R	28487793	C	A	T	G	501	4	0	87	0.4048	0.1546	AGAP002869	-10.7941	2.65082e-20	3.36331e-18	-0.843095	cytochrome P450,CYP6P2	AGAP002859
AgamP4_2R:28489763	2R	28489763	G	A	C	T	591	0	1	0	0.4054	0.3394	AGAP002869	-7.18845	3.20169e-11	1.02082e-09	-0.791385	cytochrome P450,CYP6P2	AGAP002859
AgamP4_2R:28489763	2R	28489763	G	A	C	T	591	0	1	0	0.4054	0.3394	AGAP002865	-6.88682	1.60586e-10	4.48405e-09	-0.994123	cytochrome P450,CYP6P3	AGAP002859
AgamP4_2R:28489763	2R	28489763	G	A	C	T	591	0	1	0	0.4054	0.3394	AGAP002867	-9.11477	5.92618e-16	4.14582e-14	-1.06896	cytochrome P450,CYP6P4	AGAP002859
AgamP4_2R:28489785	2R	28489785	C	A	T	G	97	495	0	0	0.4054	0.3394	AGAP013128	7.35073	1.32774e-11	4.54976e-10	0.378541	cytochrome P450,CYP6AA2	AGAP002859
AgamP4_2R:28489785	2R	28489785	C	A	T	G	97	495	0	0	0.4054	0.3394	AGAP002869	-12.3052	2.81652e-24	5.67158e-22	-0.752118	cytochrome P450,CYP6P2	AGAP002859
AgamP4_2R:28489785	2R	28489785	C	A	T	G	97	495	0	0	0.4054	0.3394	AGAP002867	-10.8323	2.10545e-20	2.70766e-18	-0.807368	cytochrome P450,CYP6P4	AGAP002859
AgamP4_2R:28490057	2R	28490057	C	A	T	G	434	0	0	158	0.4054	0.3394	AGAP013128	6.98577	9.49408e-11	2.77036e-09	0.464634	cytochrome P450,CYP6AA2	AGAP002859
AgamP4_2R:28490278	2R	28490278	G	A	C	T	163	0	0	421	0.4054	0.3394	AGAP002867	-11.3695	8.17034e-22	1.25146e-19	-0.721575	cytochrome P450,CYP6P4	AGAP002859
AgamP4_2R:28490278	2R	28490278	G	A	C	T	163	0	0	421	0.4054	0.3394	AGAP002869	-18.4133	8.73393e-40	5.98755e-37	-0.766793	cytochrome P450,CYP6P2	AGAP002859
AgamP4_2R:28490322	2R	28490322	C	A	T	G	266	318	0	0	0.4054	0.3394	AGAP002867	-9.06867	7.76355e-16	5.35473e-14	-0.724473	cytochrome P450,CYP6P4	AGAP002859
AgamP4_2R:28490322	2R	28490322	C	A	T	G	266	318	0	0	0.4054	0.3394	AGAP002869	-15.0608	1.88575e-31	7.36522e-29	-0.819908	cytochrome P450,CYP6P2	AGAP002859
AgamP4_2R:28492879	2R	28492879	A	C	T	G	508	0	0	84	0.405	0.3612	AGAP002869	12.3052	2.81652e-24	5.67158e-22	0.752118	cytochrome P450,CYP6P2	AGAP002859
AgamP4_2R:28492879	2R	28492879	A	C	T	G	508	0	0	84	0.405	0.3612	AGAP013128	-7.35073	1.32774e-11	4.54976e-10	-0.378541	cytochrome P450,CYP6AA2	AGAP002859
AgamP4_2R:28492887	2R	28492887	C	A	T	G	591	0	1	0	0.405	0.3612	AGAP002869	-7.18845	3.20169e-11	1.02082e-09	-0.791385	cytochrome P450,CYP6P2	AGAP002859
AgamP4_2R:28493049	2R	28493049	G	A	C	T	502	0	0	90	0.405	0.3612	AGAP002867	10.8323	2.10545e-20	2.70766e-18	0.807368	cytochrome P450,CYP6P4	AGAP002859
AgamP4_2R:28493049	2R	28493049	G	A	C	T	502	0	0	90	0.405	0.3612	AGAP002869	12.3052	2.81652e-24	5.67158e-22	0.752118	cytochrome P450,CYP6P2	AGAP002859
AgamP4_2R:28493186	2R	28493186	G	A	C	T	471	0	121	0	0.405	0.3612	AGAP002869	12.3052	2.81652e-24	5.67158e-22	0.752118	cytochrome P450,CYP6P2	AGAP002859
AgamP4_2R:28493186	2R	28493186	G	A	C	T	471	0	121	0	0.405	0.3612	AGAP013128	-7.35073	1.32774e-11	4.54976e-10	-0.378541	cytochrome P450,CYP6AA2	AGAP002859
AgamP4_2R:28493387	2R	28493387	T	A	C	G	470	0	122	0	0.405	0.3612	AGAP002869	-8.27202	7.76542e-14	3.94681e-12	-0.63937	cytochrome P450,CYP6P2	AGAP002859
AgamP4_2R:28493505	2R	28493505	G	A	C	T	414	178	0	0	0.405	0.3612	AGAP013128	-8.38102	4.167e-14	2.20682e-12	-0.431111	cytochrome P450,CYP6AA2	AGAP002859
AgamP4_2R:28493509	2R	28493509	T	A	C	G	410	0	0	182	0.405	0.3612	AGAP002869	6.94758	1.16338e-10	3.33811e-09	0.546276	cytochrome P450,CYP6P2	AGAP002859
AgamP4_2R:28493523	2R	28493523	A	C	T	G	414	0	0	178	0.405	0.3612	AGAP013128	-8.38102	4.167e-14	2.20682e-12	-0.431111	cytochrome P450,CYP6AA2	AGAP002859
AgamP4_2R:28493602	2R	28493602	G	A	C	T	426	0	0	166	0.405	0.3612	AGAP002869	6.94758	1.16338e-10	3.33811e-09	0.546276	cytochrome P450,CYP6P2	AGAP002859
AgamP4_2R:28493602	2R	28493602	G	A	C	T	426	0	0	166	0.405	0.3612	AGAP013128	-8.38102	4.167e-14	2.20682e-12	-0.431111	cytochrome P450,CYP6AA2	AGAP002859
AgamP4_2R:28493606	2R	28493606	T	A	C	G	427	0	165	0	0.405	0.3612	AGAP002869	6.94758	1.16338e-10	3.33811e-09	0.546276	cytochrome P450,CYP6P2	AGAP002859
AgamP4_2R:28493606	2R	28493606	T	A	C	G	427	0	165	0	0.405	0.3612	AGAP013128	-8.38102	4.167e-14	2.20682e-12	-0.431111	cytochrome P450,CYP6AA2	AGAP002859
AgamP4_2R:28493647	2R	28493647	T	A	C	G	298	0	0	294	0.405	0.3612	AGAP013128	-7.8822	7.03124e-13	3.03706e-11	-0.451476	cytochrome P450,CYP6AA2	AGAP002859
AgamP4_2R:28493668	2R	28493668	G	A	C	T	428	162	0	0	0.405	0.3612	AGAP002869	6.94758	1.16338e-10	3.33811e-09	0.546276	cytochrome P450,CYP6P2	AGAP002859
AgamP4_2R:28493701	2R	28493701	A	C	T	G	484	0	0	106	0.405	0.3612	AGAP002863	7.66289	2.3871e-12	9.40569e-11	0.467845	carboxylesterase alpha esterase,COEAE6O	AGAP002859
AgamP4_2R:28493745	2R	28493745	C	A	T	G	507	0	85	0	0.405	0.3612	AGAP002869	12.3052	2.81652e-24	5.67158e-22	0.752118	cytochrome P450,CYP6P2	AGAP002859
AgamP4_2R:28493745	2R	28493745	C	A	T	G	507	0	85	0	0.405	0.3612	AGAP013128	-7.35073	1.32774e-11	4.54976e-10	-0.378541	cytochrome P450,CYP6AA2	AGAP002859
AgamP4_2R:28498697	2R	28498697	C	A	T	G	507	0	85	0	0.3678	0.377	AGAP002867	10.8323	2.10545e-20	2.70766e-18	0.807368	cytochrome P450,CYP6P4	AGAP002859
AgamP4_2R:28498697	2R	28498697	C	A	T	G	507	0	85	0	0.3678	0.377	AGAP013128	-7.35073	1.32774e-11	4.54976e-10	-0.378541	cytochrome P450,CYP6AA2	AGAP002859
AgamP4_2R:28498717	2R	28498717	C	A	T	G	499	0	93	0	0.3678	0.377	AGAP002869	12.3052	2.81652e-24	5.67158e-22	0.752118	cytochrome P450,CYP6P2	AGAP002859
AgamP4_2R:28498918	2R	28498918	T	A	C	G	396	0	126	0	0.3678	0.377	AGAP002862	-7.25703	2.20944e-11	7.25544e-10	-0.332246	cytochrome P450,CYP6AA1	AGAP002859
AgamP4_2R:28498918	2R	28498918	T	A	C	G	396	0	126	0	0.3678	0.377	AGAP002867	-8.1269	1.77122e-13	8.49766e-12	-0.682852	cytochrome P450,CYP6P4	AGAP002859
AgamP4_2R:28498918	2R	28498918	T	A	C	G	396	0	126	0	0.3678	0.377	AGAP002869	-13.1028	2.26356e-26	5.54493e-24	-0.783446	cytochrome P450,CYP6P2	AGAP002859
AgamP4_2R:28498937	2R	28498937	C	A	T	G	284	308	0	0	0.3678	0.377	AGAP002867	-8.1269	1.77122e-13	8.49766e-12	-0.682852	cytochrome P450,CYP6P4	AGAP002859
AgamP4_2R:28498961	2R	28498961	A	C	T	G	448	0	144	0	0.3678	0.377	AGAP002867	-8.1269	1.77122e-13	8.49766e-12	-0.682852	cytochrome P450,CYP6P4	AGAP002859
AgamP4_2R:28498961	2R	28498961	A	C	T	G	448	0	144	0	0.3678	0.377	AGAP002869	-13.1028	2.26356e-26	5.54493e-24	-0.783446	cytochrome P450,CYP6P2	AGAP002859
AgamP4_2R:28498967	2R	28498967	G	A	C	T	507	85	0	0	0.3678	0.377	AGAP002869	12.3052	2.81652e-24	5.67158e-22	0.752118	cytochrome P450,CYP6P2	AGAP002859
AgamP4_2R:28498967	2R	28498967	G	A	C	T	507	85	0	0	0.3678	0.377	AGAP013128	-7.35073	1.32774e-11	4.54976e-10	-0.378541	cytochrome P450,CYP6AA2	AGAP002859
AgamP4_2R:28499166	2R	28499166	G	A	C	T	506	0	86	0	0.3678	0.377	AGAP002869	12.3052	2.81652e-24	5.67158e-22	0.752118	cytochrome P450,CYP6P2	AGAP002859
AgamP4_2R:28499174	2R	28499174	A	C	T	G	397	0	0	195	0.3678	0.377	AGAP002867	8.5466	1.61053e-14	9.13251e-13	0.836728	cytochrome P450,CYP6P4	AGAP002859
AgamP4_2R:28499464	2R	28499464	C	A	T	G	586	0	6	0	0.3678	0.377	AGAP002869	-7.18845	3.20169e-11	1.02082e-09	-0.791385	cytochrome P450,CYP6P2	AGAP002859
AgamP4_2R:28499464	2R	28499464	C	A	T	G	586	0	6	0	0.3678	0.377	AGAP002865	-6.88682	1.60586e-10	4.48405e-09	-0.994123	cytochrome P450,CYP6P3	AGAP002859
AgamP4_2R:28499464	2R	28499464	C	A	T	G	586	0	6	0	0.3678	0.377	AGAP002867	-9.11477	5.92618e-16	4.14582e-14	-1.06896	cytochrome P450,CYP6P4	AGAP002859
AgamP4_2R:28501331	2R	28501331	C	A	T	G	467	0	0	125	0.3688	0.3894	AGAP002869	-7.18845	3.20169e-11	1.02082e-09	-0.791385	cytochrome P450,CYP6P2	AGAP002859
AgamP4_2R:28501331	2R	28501331	C	A	T	G	467	0	0	125	0.3688	0.3894	AGAP002865	-6.88682	1.60586e-10	4.48405e-09	-0.994123	cytochrome P450,CYP6P3	AGAP002859
AgamP4_2R:28501382	2R	28501382	A	C	T	G	401	0	0	191	0.3688	0.3894	AGAP002867	-7.57254	3.93417e-12	1.49261e-10	-0.789159	cytochrome P450,CYP6P4	AGAP002859
AgamP4_2R:28501442	2R	28501442	C	A	T	G	535	0	0	57	0.3688	0.3894	AGAP002867	-8.97799	1.31929e-15	8.81923e-14	-0.992361	cytochrome P450,CYP6P4	AGAP002859
AgamP4_2R:28501481	2R	28501481	C	A	T	G	418	0	174	0	0.3688	0.3894	AGAP002867	8.5466	1.61053e-14	9.13251e-13	0.836728	cytochrome P450,CYP6P4	AGAP002859
AgamP4_2R:28501712	2R	28501712	C	A	T	G	501	0	91	0	0.3688	0.3894	AGAP002867	10.8323	2.10545e-20	2.70766e-18	0.807368	cytochrome P450,CYP6P4	AGAP002859
AgamP4_2R:28501739	2R	28501739	A	C	T	G	448	144	0	0	0.3688	0.3894	AGAP013128	7.53217	4.91446e-12	1.82381e-10	0.433037	cytochrome P450,CYP6AA2	AGAP002859
AgamP4_2R:28501783	2R	28501783	T	A	C	G	149	0	443	0	0.3688	0.3894	AGAP013128	-7.53217	4.91446e-12	1.82381e-10	-0.433037	cytochrome P450,CYP6AA2	AGAP002859
AgamP4_2R:28504374	2R	28504374	C	A	T	G	508	0	84	0	0.3344	0.368	AGAP002867	9.28982	2.11889e-16	1.57454e-14	0.715113	cytochrome P450,CYP6P4	AGAP002859
AgamP4_2R:28504488	2R	28504488	A	C	T	G	534	0	58	0	0.3344	0.368	AGAP002869	-8.03283	3.01452e-13	1.38797e-11	-0.801332	cytochrome P450,CYP6P2	AGAP002859
AgamP4_2R:28504488	2R	28504488	A	C	T	G	534	0	58	0	0.3344	0.368	AGAP002865	-7.63604	2.76997e-12	1.07974e-10	-1.00296	cytochrome P450,CYP6P3	AGAP002859
AgamP4_2R:28504488	2R	28504488	A	C	T	G	534	0	58	0	0.3344	0.368	AGAP002867	-9.58778	3.6423e-17	3.05687e-15	-1.03183	cytochrome P450,CYP6P4	AGAP002859
AgamP4_2R:28504980	2R	28504980	C	A	T	G	589	3	0	0	0.3344	0.368	AGAP002869	-7.18845	3.20169e-11	1.02082e-09	-0.791385	cytochrome P450,CYP6P2	AGAP002859
AgamP4_2R:28505136	2R	28505136	C	A	T	G	516	0	76	0	0.3344	0.368	AGAP002867	-8.59007	1.25368e-14	7.21979e-13	-0.841497	cytochrome P450,CYP6P4	AGAP002859
AgamP4_2R:28505136	2R	28505136	C	A	T	G	516	0	76	0	0.3344	0.368	AGAP002869	-10.7941	2.65082e-20	3.36331e-18	-0.843095	cytochrome P450,CYP6P2	AGAP002859
AgamP4_2R:28505244	2R	28505244	G	A	C	T	351	241	0	0	0.3344	0.368	AGAP002862	-7.01194	8.25768e-11	2.43681e-09	-0.355135	cytochrome P450,CYP6AA1	AGAP002859
AgamP4_2R:28505244	2R	28505244	G	A	C	T	351	241	0	0	0.3344	0.368	AGAP002867	-8.35803	4.75265e-14	2.49475e-12	-0.76313	cytochrome P450,CYP6P4	AGAP002859
AgamP4_2R:28507281	2R	28507281	C	A	T	G	420	0	0	172	0.3698	0.3938	AGAP002865	-6.95963	1.09118e-10	3.15114e-09	-0.905109	cytochrome P450,CYP6P3	AGAP002859
AgamP4_2R:28507316	2R	28507316	C	A	T	G	422	170	0	0	0.3698	0.3938	AGAP002869	-8.7424	5.19575e-15	3.18009e-13	-0.818619	cytochrome P450,CYP6P2	AGAP002859
AgamP4_2R:28507316	2R	28507316	C	A	T	G	422	170	0	0	0.3698	0.3938	AGAP002867	-8.94296	1.61853e-15	1.07052e-13	-0.953048	cytochrome P450,CYP6P4	AGAP002859
AgamP4_2R:28507339	2R	28507339	C	A	T	G	323	0	0	269	0.3698	0.3938	AGAP002862	-7.01194	8.25768e-11	2.43681e-09	-0.355135	cytochrome P450,CYP6AA1	AGAP002859
AgamP4_2R:28507339	2R	28507339	C	A	T	G	323	0	0	269	0.3698	0.3938	AGAP002867	-8.35803	4.75265e-14	2.49475e-12	-0.76313	cytochrome P450,CYP6P4	AGAP002859
AgamP4_2R:28507339	2R	28507339	C	A	T	G	323	0	0	269	0.3698	0.3938	AGAP002869	-11.8932	3.42049e-23	6.10004e-21	-0.819807	cytochrome P450,CYP6P2	AGAP002859
AgamP4_2R:28507398	2R	28507398	T	A	C	G	193	0	399	0	0.3698	0.3938	AGAP002869	-10.0925	1.79965e-18	1.78367e-16	-0.809479	cytochrome P450,CYP6P2	AGAP002859
AgamP4_2R:28507398	2R	28507398	T	A	C	G	193	0	399	0	0.3698	0.3938	AGAP002867	-8.5466	1.61053e-14	9.13251e-13	-0.836728	cytochrome P450,CYP6P4	AGAP002859
AgamP4_2R:28507399	2R	28507399	C	A	T	G	542	0	50	0	0.3698	0.3938	AGAP002869	-7.18845	3.20169e-11	1.02082e-09	-0.791385	cytochrome P450,CYP6P2	AGAP002859
AgamP4_2R:28507399	2R	28507399	C	A	T	G	542	0	50	0	0.3698	0.3938	AGAP002865	-6.88682	1.60586e-10	4.48405e-09	-0.994123	cytochrome P450,CYP6P3	AGAP002859
AgamP4_2R:28507416	2R	28507416	C	A	T	G	244	348	0	0	0.3698	0.3938	AGAP002867	-6.97489	1.0061e-10	2.92444e-09	-0.667047	cytochrome P450,CYP6P4	AGAP002859
AgamP4_2R:28507416	2R	28507416	C	A	T	G	244	348	0	0	0.3698	0.3938	AGAP002869	-8.71054	6.24904e-15	3.78022e-13	-0.679935	cytochrome P450,CYP6P2	AGAP002859
AgamP4_2R:28507441	2R	28507441	G	A	C	T	259	333	0	0	0.3698	0.3938	AGAP002867	-8.24245	9.18999e-14	4.6202e-12	-0.778914	cytochrome P450,CYP6P4	AGAP002859
AgamP4_2R:28507441	2R	28507441	G	A	C	T	259	333	0	0	0.3698	0.3938	AGAP002865	-7.8863	6.8715e-13	2.97156e-11	-0.854165	cytochrome P450,CYP6P3	AGAP002859
AgamP4_2R:28507484	2R	28507484	T	A	C	G	84	0	508	0	0.3698	0.3938	AGAP013128	7.35073	1.32774e-11	4.54976e-10	0.378541	cytochrome P450,CYP6AA2	AGAP002859
AgamP4_2R:28507484	2R	28507484	T	A	C	G	84	0	508	0	0.3698	0.3938	AGAP002869	-12.3052	2.81652e-24	5.67158e-22	-0.752118	cytochrome P450,CYP6P2	AGAP002859
AgamP4_2R:28507522	2R	28507522	A	C	T	G	583	0	0	9	0.3698	0.3938	AGAP002869	-7.18845	3.20169e-11	1.02082e-09	-0.791385	cytochrome P450,CYP6P2	AGAP002859
AgamP4_2R:28507611	2R	28507611	A	C	T	G	429	0	0	163	0.3698	0.3938	AGAP002867	8.5466	1.61053e-14	9.13251e-13	0.836728	cytochrome P450,CYP6P4	AGAP002859
AgamP4_2R:28507654	2R	28507654	G	A	C	T	588	4	0	0	0.3698	0.3938	AGAP002869	-7.18845	3.20169e-11	1.02082e-09	-0.791385	cytochrome P450,CYP6P2	AGAP002859
AgamP4_2R:28507654	2R	28507654	G	A	C	T	588	4	0	0	0.3698	0.3938	AGAP002865	-6.88682	1.60586e-10	4.48405e-09	-0.994123	cytochrome P450,CYP6P3	AGAP002859
AgamP4_2R:28507662	2R	28507662	G	A	C	T	339	253	0	0	0.3698	0.3938	AGAP002867	7.85084	8.38091e-13	3.5707e-11	0.795196	cytochrome P450,CYP6P4	AGAP002859
AgamP4_2R:28507662	2R	28507662	G	A	C	T	339	253	0	0	0.3698	0.3938	AGAP002869	7.99597	3.71075e-13	1.67876e-11	0.70209	cytochrome P450,CYP6P2	AGAP002859
AgamP4_2R:28507752	2R	28507752	A	C	T	G	195	0	0	397	0.3698	0.3938	AGAP002867	-9.83091	8.5851e-18	7.80463e-16	-0.756431	cytochrome P450,CYP6P4	AGAP002859
AgamP4_2R:28508080	2R	28508080	G	A	C	T	510	82	0	0	0.3698	0.3938	AGAP002867	10.8323	2.10545e-20	2.70766e-18	0.807368	cytochrome P450,CYP6P4	AGAP002859
AgamP4_2R:28508080	2R	28508080	G	A	C	T	510	82	0	0	0.3698	0.3938	AGAP002869	12.3052	2.81652e-24	5.67158e-22	0.752118	cytochrome P450,CYP6P2	AGAP002859
AgamP4_2R:28510101	2R	28510101	G	A	C	T	461	0	131	0	0.2708	0.3818	AGAP002869	12.3052	2.81652e-24	5.67158e-22	0.752118	cytochrome P450,CYP6P2	AGAP002859
AgamP4_2R:28510101	2R	28510101	G	A	C	T	461	0	131	0	0.2708	0.3818	AGAP013128	-7.35073	1.32774e-11	4.54976e-10	-0.378541	cytochrome P450,CYP6AA2	AGAP002859
AgamP4_2R:28510121	2R	28510121	G	A	C	T	280	0	310	0	0.2708	0.3818	AGAP002869	11.6719	1.30827e-22	2.22894e-20	0.714792	cytochrome P450,CYP6P2	AGAP002859
AgamP4_2R:28510142	2R	28510142	T	A	C	G	359	0	0	233	0.2708	0.3818	AGAP002867	9.02569	9.98332e-16	6.78091e-14	0.728821	cytochrome P450,CYP6P4	AGAP002859
AgamP4_2R:28510144	2R	28510144	A	C	T	G	170	0	0	422	0.2708	0.3818	AGAP002867	8.76773	4.48614e-15	2.77311e-13	0.827796	cytochrome P450,CYP6P4	AGAP002859
AgamP4_2R:28510189	2R	28510189	G	A	C	T	589	0	0	3	0.2708	0.3818	AGAP002869	-7.18845	3.20169e-11	1.02082e-09	-0.791385	cytochrome P450,CYP6P2	AGAP002859
AgamP4_2R:28510245	2R	28510245	T	A	C	G	570	22	0	0	0.2708	0.3818	AGAP002869	-7.18845	3.20169e-11	1.02082e-09	-0.791385	cytochrome P450,CYP6P2	AGAP002859
AgamP4_2R:28510245	2R	28510245	T	A	C	G	570	22	0	0	0.2708	0.3818	AGAP002865	-6.88682	1.60586e-10	4.48405e-09	-0.994123	cytochrome P450,CYP6P3	AGAP002859
AgamP4_2R:28510245	2R	28510245	T	A	C	G	570	22	0	0	0.2708	0.3818	AGAP002867	-9.11477	5.92618e-16	4.14582e-14	-1.06896	cytochrome P450,CYP6P4	AGAP002859
AgamP4_2R:28510845	2R	28510845	G	A	C	T	505	87	0	0	0.2708	0.3818	AGAP002867	10.8323	2.10545e-20	2.70766e-18	0.807368	cytochrome P450,CYP6P4	AGAP002859
AgamP4_2R:28510845	2R	28510845	G	A	C	T	505	87	0	0	0.2708	0.3818	AGAP002869	12.3052	2.81652e-24	5.67158e-22	0.752118	cytochrome P450,CYP6P2	AGAP002859
AgamP4_2R:28513215	2R	28513215	T	A	C	G	466	0	126	0	0.3684	0.3822	AGAP002869	11.8575	4.2467e-23	7.53799e-21	0.725128	cytochrome P450,CYP6P2	AGAP002859
AgamP4_2R:28513375	2R	28513375	C	A	T	G	585	7	0	0	0.3684	0.3822	AGAP002869	12.3052	2.81652e-24	5.67158e-22	0.752118	cytochrome P450,CYP6P2	AGAP002859
AgamP4_2R:28513378	2R	28513378	G	A	C	T	364	0	218	0	0.3684	0.3822	AGAP002869	-8.33764	5.34011e-14	2.7811e-12	-0.594679	cytochrome P450,CYP6P2	AGAP002859
AgamP4_2R:28513411	2R	28513411	A	C	T	G	551	41	0	0	0.3684	0.3822	AGAP002865	-6.85501	1.89993e-10	5.22914e-09	-0.740131	cytochrome P450,CYP6P3	AGAP002859
AgamP4_2R:28513417	2R	28513417	C	A	T	G	539	0	53	0	0.3684	0.3822	AGAP002865	-6.85501	1.89993e-10	5.22914e-09	-0.740131	cytochrome P450,CYP6P3	AGAP002859
AgamP4_2R:28513423	2R	28513423	G	A	C	T	523	1	40	0	0.3684	0.3822	AGAP002865	-6.85501	1.89993e-10	5.22914e-09	-0.740131	cytochrome P450,CYP6P3	AGAP002859
AgamP4_2R:28513462	2R	28513462	A	C	T	G	508	0	84	0	0.3684	0.3822	AGAP002867	10.8323	2.10545e-20	2.70766e-18	0.807368	cytochrome P450,CYP6P4	AGAP002859
AgamP4_2R:28513462	2R	28513462	A	C	T	G	508	0	84	0	0.3684	0.3822	AGAP002869	12.3052	2.81652e-24	5.67158e-22	0.752118	cytochrome P450,CYP6P2	AGAP002859
AgamP4_2R:28513462	2R	28513462	A	C	T	G	508	0	84	0	0.3684	0.3822	AGAP013128	-7.35073	1.32774e-11	4.54976e-10	-0.378541	cytochrome P450,CYP6AA2	AGAP002859
AgamP4_2R:28514021	2R	28514021	G	A	C	T	352	240	0	0	0.3684	0.3822	AGAP002869	10.8364	2.05436e-20	2.64673e-18	0.768656	cytochrome P450,CYP6P2	AGAP002859
AgamP4_2R:28514168	2R	28514168	G	A	C	T	507	0	85	0	0.3684	0.3822	AGAP002867	10.8323	2.10545e-20	2.70766e-18	0.807368	cytochrome P450,CYP6P4	AGAP002859
AgamP4_2R:28514168	2R	28514168	G	A	C	T	507	0	85	0	0.3684	0.3822	AGAP002869	12.3052	2.81652e-24	5.67158e-22	0.752118	cytochrome P450,CYP6P2	AGAP002859
AgamP4_2R:28516234	2R	28516234	G	A	C	T	497	95	0	0	0.3434	0.3498	AGAP002867	12.9186	6.88441e-26	1.62104e-23	0.858524	cytochrome P450,CYP6P4
AgamP4_2R:28516234	2R	28516234	G	A	C	T	497	95	0	0	0.3434	0.3498	AGAP002869	14.4875	5.6241e-30	1.96055e-27	0.78678	cytochrome P450,CYP6P2
AgamP4_2R:28516242	2R	28516242	A	C	T	G	495	0	0	91	0.3434	0.3498	AGAP002867	12.9186	6.88441e-26	1.62104e-23	0.858524	cytochrome P450,CYP6P4
AgamP4_2R:28516242	2R	28516242	A	C	T	G	495	0	0	91	0.3434	0.3498	AGAP002869	14.4875	5.6241e-30	1.96055e-27	0.78678	cytochrome P450,CYP6P2
AgamP4_2R:28516276	2R	28516276	G	A	C	T	497	95	0	0	0.3434	0.3498	AGAP002869	14.4875	5.6241e-30	1.96055e-27	0.78678	cytochrome P450,CYP6P2
AgamP4_2R:28516539	2R	28516539	C	A	T	G	496	0	96	0	0.3434	0.3498	AGAP002867	10.2647	6.41652e-19	6.83306e-17	0.736376	cytochrome P450,CYP6P4
AgamP4_2R:28516539	2R	28516539	C	A	T	G	496	0	96	0	0.3434	0.3498	AGAP013128	-7.61622	3.09087e-12	1.19426e-10	-0.365164	cytochrome P450,CYP6AA2
AgamP4_2R:28516971	2R	28516971	C	A	T	G	507	0	0	85	0.3434	0.3498	AGAP002869	12.3052	2.81652e-24	5.67158e-22	0.752118	cytochrome P450,CYP6P2
AgamP4_2R:28519099	2R	28519099	A	C	T	G	508	0	0	84	0.3792	0.3358	AGAP002867	10.8323	2.10545e-20	2.70766e-18	0.807368	cytochrome P450,CYP6P4	AGAP013202
AgamP4_2R:28519099	2R	28519099	A	C	T	G	508	0	0	84	0.3792	0.3358	AGAP002869	12.3052	2.81652e-24	5.67158e-22	0.752118	cytochrome P450,CYP6P2	AGAP013202
AgamP4_2R:28519099	2R	28519099	A	C	T	G	508	0	0	84	0.3792	0.3358	AGAP013128	-7.35073	1.32774e-11	4.54976e-10	-0.378541	cytochrome P450,CYP6AA2	AGAP013202
AgamP4_2R:28519146	2R	28519146	A	C	T	G	508	84	0	0	0.3792	0.3358	AGAP002869	12.3052	2.81652e-24	5.67158e-22	0.752118	cytochrome P450,CYP6P2	AGAP013202
AgamP4_2R:28519325	2R	28519325	A	C	T	G	592	0	0	0	0.3792	0.3358	AGAP002867	-9.11477	5.92618e-16	4.14582e-14	-1.06896	cytochrome P450,CYP6P4	AGAP013202
AgamP4_2R:28519328	2R	28519328	G	A	C	T	345	247	0	0	0.3792	0.3358	AGAP013128	-7.7016	1.92578e-12	7.7251e-11	-0.433251	cytochrome P450,CYP6AA2	AGAP013202
AgamP4_2R:28519364	2R	28519364	A	C	T	G	374	218	0	0	0.3792	0.3358	AGAP002869	8.92734	1.77287e-15	1.16561e-13	0.639238	cytochrome P450,CYP6P2	AGAP013202
AgamP4_2R:28519675	2R	28519675	C	A	T	G	240	0	162	0	0.3792	0.3358	AGAP002867	-7.31364	1.62484e-11	5.47094e-10	-0.722921	cytochrome P450,CYP6P4
AgamP4_2R:28519675	2R	28519675	C	A	T	G	240	0	162	0	0.3792	0.3358	AGAP002869	-9.43231	9.14194e-17	7.20151e-15	-0.74857	cytochrome P450,CYP6P2
AgamP4_2R:28519678	2R	28519678	T	A	C	G	348	0	244	0	0.3792	0.3358	AGAP002869	-10.7941	2.65082e-20	3.36331e-18	-0.843095	cytochrome P450,CYP6P2
AgamP4_2R:28519698	2R	28519698	A	C	T	G	432	160	0	0	0.3792	0.3358	AGAP002862	-7.25703	2.20944e-11	7.25544e-10	-0.332246	cytochrome P450,CYP6AA1
AgamP4_2R:28519698	2R	28519698	A	C	T	G	432	160	0	0	0.3792	0.3358	AGAP002867	-8.1269	1.77122e-13	8.49766e-12	-0.682852	cytochrome P450,CYP6P4
AgamP4_2R:28519718	2R	28519718	A	C	T	G	272	0	0	320	0.3792	0.3358	AGAP002869	13.4419	2.93414e-27	7.86968e-25	0.793249	cytochrome P450,CYP6P2
AgamP4_2R:28521834	2R	28521834	C	A	T	G	202	0	0	390	0.3556	0.3012	AGAP002867	-9.22183	3.16107e-16	2.29779e-14	-0.723016	cytochrome P450,CYP6P4
AgamP4_2R:28521880	2R	28521880	A	C	T	G	591	0	0	1	0.3556	0.3012	AGAP002869	-7.18845	3.20169e-11	1.02082e-09	-0.791385	cytochrome P450,CYP6P2
AgamP4_2R:28522116	2R	28522116	G	A	C	T	592	0	0	0	0.3556	0.3012	AGAP002869	-7.18845	3.20169e-11	1.02082e-09	-0.791385	cytochrome P450,CYP6P2	AGAP000586
AgamP4_2R:28522357	2R	28522357	A	C	T	G	508	0	84	0	0.3556	0.3012	AGAP002865	-6.85501	1.89993e-10	5.22914e-09	-0.740131	cytochrome P450,CYP6P3	AGAP000586
AgamP4_2R:28522459	2R	28522459	C	A	T	G	584	0	8	0	0.3556	0.3012	AGAP002869	-7.18845	3.20169e-11	1.02082e-09	-0.791385	cytochrome P450,CYP6P2	AGAP000586
AgamP4_2R:28522459	2R	28522459	C	A	T	G	584	0	8	0	0.3556	0.3012	AGAP002867	-9.11477	5.92618e-16	4.14582e-14	-1.06896	cytochrome P450,CYP6P4	AGAP000586
AgamP4_2R:28522535	2R	28522535	T	A	C	G	169	0	421	0	0.3556	0.3012	AGAP002870	-7.74753	1.49169e-12	6.09662e-11	-0.193349	cytochrome P450,CYP6AD1	AGAP000586
AgamP4_2R:28522543	2R	28522543	A	C	T	G	358	0	234	0	0.3556	0.3012	AGAP013128	-8.50957	1.99308e-14	1.11469e-12	-0.451753	cytochrome P450,CYP6AA2	AGAP000586
AgamP4_2R:28524486	2R	28524486	G	A	C	T	431	161	0	0	0.3428	0.325	AGAP013128	-9.32598	1.71228e-16	1.29311e-14	-0.433719	cytochrome P450,CYP6AA2
AgamP4_2R:28524694	2R	28524694	A	C	T	G	579	0	13	0	0.3428	0.325	AGAP002865	-6.88682	1.60586e-10	4.48405e-09	-0.994123	cytochrome P450,CYP6P3
AgamP4_2R:28524694	2R	28524694	A	C	T	G	579	0	13	0	0.3428	0.325	AGAP002867	-9.11477	5.92618e-16	4.14582e-14	-1.06896	cytochrome P450,CYP6P4
AgamP4_2R:28524750	2R	28524750	A	C	T	G	512	0	80	0	0.3428	0.325	AGAP002869	12.3052	2.81652e-24	5.67158e-22	0.752118	cytochrome P450,CYP6P2
AgamP4_2R:28524750	2R	28524750	A	C	T	G	512	0	80	0	0.3428	0.325	AGAP013128	-7.35073	1.32774e-11	4.54976e-10	-0.378541	cytochrome P450,CYP6AA2
AgamP4_2R:28524785	2R	28524785	G	A	C	T	450	0	0	142	0.3428	0.325	AGAP002867	-9.83095	8.58279e-18	7.80256e-16	-1.04697	cytochrome P450,CYP6P4
AgamP4_2R:28524849	2R	28524849	C	A	T	G	477	0	115	0	0.3428	0.325	AGAP002865	-7.74966	1.47412e-12	6.0311e-11	-1.01291	cytochrome P450,CYP6P3
AgamP4_2R:28524849	2R	28524849	C	A	T	G	477	0	115	0	0.3428	0.325	AGAP002867	-9.83095	8.58279e-18	7.80256e-16	-1.04697	cytochrome P450,CYP6P4
AgamP4_2R:28524963	2R	28524963	C	A	T	G	552	0	40	0	0.3428	0.325	AGAP002869	-7.45719	7.41959e-12	2.66337e-10	-0.690985	cytochrome P450,CYP6P2
AgamP4_2R:28525073	2R	28525073	A	C	T	G	583	0	0	7	0.3428	0.325	AGAP002869	-7.18845	3.20169e-11	1.02082e-09	-0.791385	cytochrome P450,CYP6P2
AgamP4_2R:28525073	2R	28525073	A	C	T	G	583	0	0	7	0.3428	0.325	AGAP002865	-6.88682	1.60586e-10	4.48405e-09	-0.994123	cytochrome P450,CYP6P3
AgamP4_2R:28525175	2R	28525175	T	A	C	G	437	0	155	0	0.3428	0.325	AGAP002865	-7.41302	9.44963e-12	3.32253e-10	-0.884691	cytochrome P450,CYP6P3
AgamP4_2R:28525193	2R	28525193	T	A	C	G	425	0	167	0	0.3428	0.325	AGAP002869	10.0925	1.79965e-18	1.78367e-16	0.809479	cytochrome P450,CYP6P2
AgamP4_2R:28525249	2R	28525249	C	A	T	G	401	0	191	0	0.3428	0.325	AGAP002867	9.31898	1.78445e-16	1.34472e-14	0.759075	cytochrome P450,CYP6P4
AgamP4_2R:28525249	2R	28525249	C	A	T	G	401	0	191	0	0.3428	0.325	AGAP002869	8.98073	1.29831e-15	8.68555e-14	0.646355	cytochrome P450,CYP6P2
AgamP4_2R:28527444	2R	28527444	C	A	T	G	573	0	19	0	0.344	0.3038	AGAP002869	-7.18845	3.20169e-11	1.02082e-09	-0.791385	cytochrome P450,CYP6P2
AgamP4_2R:28527444	2R	28527444	C	A	T	G	573	0	19	0	0.344	0.3038	AGAP002865	-6.88682	1.60586e-10	4.48405e-09	-0.994123	cytochrome P450,CYP6P3
AgamP4_2R:28527794	2R	28527794	G	A	C	T	507	0	0	85	0.344	0.3038	AGAP002869	12.3052	2.81652e-24	5.67158e-22	0.752118	cytochrome P450,CYP6P2
AgamP4_2R:28527794	2R	28527794	G	A	C	T	507	0	0	85	0.344	0.3038	AGAP013128	-7.35073	1.32774e-11	4.54976e-10	-0.378541	cytochrome P450,CYP6AA2
AgamP4_2R:28528281	2R	28528281	T	A	C	G	544	0	48	0	0.344	0.3038	AGAP002867	-7.03957	7.12423e-11	2.12881e-09	-0.6669	cytochrome P450,CYP6P4
AgamP4_2R:28528281	2R	28528281	T	A	C	G	544	0	48	0	0.344	0.3038	AGAP002865	-9.1246	5.59455e-16	3.93382e-14	-0.902263	cytochrome P450,CYP6P3
AgamP4_2R:28537184	2R	28537184	T	A	C	G	87	0	505	0	0.2704	0.278	AGAP002869	-12.314	2.67029e-24	5.38774e-22	-0.757649	cytochrome P450,CYP6P2	AGAP029190
AgamP4_2R:28537184	2R	28537184	T	A	C	G	87	0	505	0	0.2704	0.278	AGAP002867	-11.098	4.2271e-21	5.95096e-19	-0.823865	cytochrome P450,CYP6P4	AGAP029190
AgamP4_2R:28539980	2R	28539980	C	A	T	G	592	0	0	0	0.2702	0.2782	AGAP002869	-7.18845	3.20169e-11	1.02082e-09	-0.791385	cytochrome P450,CYP6P2	AGAP029190
AgamP4_2R:28540032	2R	28540032	C	A	T	G	495	1	96	0	0.2702	0.2782	AGAP002867	10.2923	5.43517e-19	5.84061e-17	0.76123	cytochrome P450,CYP6P4	AGAP029190
AgamP4_2R:28540032	2R	28540032	C	A	T	G	495	1	96	0	0.2702	0.2782	AGAP002869	11.6104	1.89945e-22	3.15996e-20	0.708874	cytochrome P450,CYP6P2	AGAP029190
AgamP4_2R:28540045	2R	28540045	G	A	C	T	497	95	0	0	0.2702	0.2782	AGAP002867	10.2923	5.43517e-19	5.84061e-17	0.76123	cytochrome P450,CYP6P4	AGAP029190
AgamP4_2R:28540046	2R	28540046	C	A	T	G	352	0	240	0	0.2702	0.2782	AGAP002869	7.02885	7.5445e-11	2.24419e-09	0.616787	cytochrome P450,CYP6P2	AGAP029190
AgamP4_2R:28540248	2R	28540248	G	A	C	T	484	108	0	0	0.2702	0.2782	AGAP002867	11.098	4.2271e-21	5.95096e-19	0.823865	cytochrome P450,CYP6P4	AGAP029190
AgamP4_2R:28540248	2R	28540248	G	A	C	T	484	108	0	0	0.2702	0.2782	AGAP002869	12.314	2.67029e-24	5.38774e-22	0.757649	cytochrome P450,CYP6P2	AGAP029190
AgamP4_2R:28542524	2R	28542524	T	A	C	G	505	0	87	0	0.279	0.2426	AGAP002867	11.098	4.2271e-21	5.95096e-19	0.823865	cytochrome P450,CYP6P4	AGAP029190
AgamP4_2R:28542524	2R	28542524	T	A	C	G	505	0	87	0	0.279	0.2426	AGAP002869	12.314	2.67029e-24	5.38774e-22	0.757649	cytochrome P450,CYP6P2	AGAP029190
AgamP4_2R:28542524	2R	28542524	T	A	C	G	505	0	87	0	0.279	0.2426	AGAP013128	-7.44747	7.8256e-12	2.79975e-10	-0.384827	cytochrome P450,CYP6AA2	AGAP029190
AgamP4_2R:28542608	2R	28542608	C	A	T	G	516	0	76	0	0.279	0.2426	AGAP002867	11.098	4.2271e-21	5.95096e-19	0.823865	cytochrome P450,CYP6P4	AGAP029190
AgamP4_2R:28542608	2R	28542608	C	A	T	G	516	0	76	0	0.279	0.2426	AGAP013128	-7.44747	7.8256e-12	2.79975e-10	-0.384827	cytochrome P450,CYP6AA2	AGAP029190
AgamP4_2R:28542882	2R	28542882	G	A	C	T	580	12	0	0	0.279	0.2426	AGAP002869	-8.7424	5.19575e-15	3.18009e-13	-0.818619	cytochrome P450,CYP6P2	AGAP029190
AgamP4_2R:28542882	2R	28542882	G	A	C	T	580	12	0	0	0.279	0.2426	AGAP002867	-8.94296	1.61853e-15	1.07052e-13	-0.953048	cytochrome P450,CYP6P4	AGAP029190
AgamP4_2R:28543154	2R	28543154	T	A	C	G	506	0	86	0	0.279	0.2426	AGAP002867	11.098	4.2271e-21	5.95096e-19	0.823865	cytochrome P450,CYP6P4	AGAP029190
AgamP4_2R:28543154	2R	28543154	T	A	C	G	506	0	86	0	0.279	0.2426	AGAP002869	12.314	2.67029e-24	5.38774e-22	0.757649	cytochrome P450,CYP6P2	AGAP029190
AgamP4_2R:28543292	2R	28543292	A	C	T	G	106	0	0	486	0.279	0.2426	AGAP002869	8.01575	3.31932e-13	1.51452e-11	0.611796	cytochrome P450,CYP6P2	AGAP029190
AgamP4_2R:28545098	2R	28545098	A	C	T	G	516	0	0	76	0.29	0.2002	AGAP002869	12.314	2.67029e-24	5.38774e-22	0.757649	cytochrome P450,CYP6P2	AGAP029190
AgamP4_2R:28545295	2R	28545295	T	A	C	G	516	0	76	0	0.29	0.2002	AGAP002867	11.098	4.2271e-21	5.95096e-19	0.823865	cytochrome P450,CYP6P4	AGAP029190
AgamP4_2R:28545664	2R	28545664	C	A	T	G	189	0	401	0	0.29	0.2002	AGAP013128	8.1284	1.75618e-13	8.42938e-12	0.425478	cytochrome P450,CYP6AA2	AGAP002874
AgamP4_2R:28545664	2R	28545664	C	A	T	G	189	0	401	0	0.29	0.2002	AGAP002869	-7.62598	2.92844e-12	1.13672e-10	-0.589348	cytochrome P450,CYP6P2	AGAP002874
AgamP4_2R:28548610	2R	28548610	C	A	T	G	520	0	72	0	0.3002	0.2118	AGAP002869	-8.01575	3.31932e-13	1.51452e-11	-0.611796	cytochrome P450,CYP6P2	AGAP002874
AgamP4_2R:28548726	2R	28548726	C	A	T	G	506	2	84	0	0.3002	0.2118	AGAP002867	11.098	4.2271e-21	5.95096e-19	0.823865	cytochrome P450,CYP6P4	AGAP002874
AgamP4_2R:28548726	2R	28548726	C	A	T	G	506	2	84	0	0.3002	0.2118	AGAP002869	12.314	2.67029e-24	5.38774e-22	0.757649	cytochrome P450,CYP6P2	AGAP002874
AgamP4_2R:28548726	2R	28548726	C	A	T	G	506	2	84	0	0.3002	0.2118	AGAP013128	-7.44747	7.8256e-12	2.79975e-10	-0.384827	cytochrome P450,CYP6AA2	AGAP002874
AgamP4_2R:28548895	2R	28548895	C	A	T	G	394	0	198	0	0.3002	0.2118	AGAP002867	8.5466	1.61053e-14	9.13251e-13	0.836728	cytochrome P450,CYP6P4	AGAP002874
AgamP4_2R:28548895	2R	28548895	C	A	T	G	394	0	198	0	0.3002	0.2118	AGAP002869	10.0925	1.79965e-18	1.78367e-16	0.809479	cytochrome P450,CYP6P2	AGAP002874
AgamP4_2R:28548934	2R	28548934	G	A	C	T	506	0	86	0	0.3002	0.2118	AGAP002869	12.314	2.67029e-24	5.38774e-22	0.757649	cytochrome P450,CYP6P2	AGAP002874
AgamP4_2R:28551667	2R	28551667	C	A	T	G	506	78	0	0	0.2686	0.1308	AGAP002869	12.314	2.67029e-24	5.38774e-22	0.757649	cytochrome P450,CYP6P2
AgamP4_2R:28551860	2R	28551860	C	A	T	G	510	0	82	0	0.2686	0.1308	AGAP002865	10.1916	9.94568e-19	1.02298e-16	1.0369	cytochrome P450,CYP6P3
AgamP4_2R:28551860	2R	28551860	C	A	T	G	510	0	82	0	0.2686	0.1308	AGAP002862	10.6156	7.77948e-20	9.2048e-18	0.495055	cytochrome P450,CYP6AA1
AgamP4_2R:28551860	2R	28551860	C	A	T	G	510	0	82	0	0.2686	0.1308	AGAP002864	8.53939	1.67885e-14	9.48908e-13	0.340482	cytochrome P450,CYP6P15P
AgamP4_2R:28551995	2R	28551995	A	C	T	G	513	0	79	0	0.2686	0.1308	AGAP002869	12.314	2.67029e-24	5.38774e-22	0.757649	cytochrome P450,CYP6P2
AgamP4_2R:28552189	2R	28552189	A	C	T	G	584	0	2	0	0.2686	0.1308	AGAP002869	-7.18845	3.20169e-11	1.02082e-09	-0.791385	cytochrome P450,CYP6P2
AgamP4_2R:28555123	2R	28555123	T	A	C	G	353	0	239	0	0.25	0.1474	AGAP002867	8.99382	1.20279e-15	8.08843e-14	0.874959	cytochrome P450,CYP6P4
AgamP4_2R:28555123	2R	28555123	T	A	C	G	353	0	239	0	0.25	0.1474	AGAP002869	10.1111	1.61063e-18	1.60535e-16	0.8196	cytochrome P450,CYP6P2
AgamP4_2R:28558187	2R	28558187	T	A	C	G	515	0	0	77	0.2314	0.1422	AGAP002867	11.098	4.2271e-21	5.95096e-19	0.823865	cytochrome P450,CYP6P4
AgamP4_2R:28558499	2R	28558499	A	C	T	G	300	0	0	292	0.2314	0.1422	AGAP002869	9.76265	1.28902e-17	1.14802e-15	0.726591	cytochrome P450,CYP6P2
AgamP4_2R:28558745	2R	28558745	T	A	C	G	496	0	0	96	0.2314	0.1422	AGAP002869	-10.7941	2.65082e-20	3.36331e-18	-0.843095	cytochrome P450,CYP6P2
AgamP4_2R:28564674	2R	28564674	G	A	C	T	518	74	0	0	0.213	0.1506	AGAP002869	12.314	2.67029e-24	5.38774e-22	0.757649	cytochrome P450,CYP6P2
AgamP4_2R:28564912	2R	28564912	T	A	C	G	518	74	0	0	0.213	0.1506	AGAP002867	11.098	4.2271e-21	5.95096e-19	0.823865	cytochrome P450,CYP6P4
AgamP4_2R:28564912	2R	28564912	T	A	C	G	518	74	0	0	0.213	0.1506	AGAP002869	12.314	2.67029e-24	5.38774e-22	0.757649	cytochrome P450,CYP6P2
AgamP4_2R:28565008	2R	28565008	T	A	C	G	430	0	162	0	0.213	0.1506	AGAP002867	11.1812	2.55526e-21	3.72706e-19	0.979785	cytochrome P450,CYP6P4
AgamP4_2R:28565008	2R	28565008	T	A	C	G	430	0	162	0	0.213	0.1506	AGAP002869	12.662	3.24799e-25	7.15706e-23	0.90955	cytochrome P450,CYP6P2
AgamP4_2R:28565008	2R	28565008	T	A	C	G	430	0	162	0	0.213	0.1506	AGAP002862	7.24542	2.35289e-11	7.69027e-10	0.39147	cytochrome P450,CYP6AA1
AgamP4_2R:28565467	2R	28565467	C	A	T	G	592	0	0	0	0.213	0.1506	AGAP002865	-6.88682	1.60586e-10	4.48405e-09	-0.994123	cytochrome P450,CYP6P3
AgamP4_2R:28565467	2R	28565467	C	A	T	G	592	0	0	0	0.213	0.1506	AGAP002867	-9.11477	5.92618e-16	4.14582e-14	-1.06896	cytochrome P450,CYP6P4
AgamP4_2R:28565501	2R	28565501	C	A	T	G	586	0	0	6	0.213	0.1506	AGAP002867	-9.11477	5.92618e-16	4.14582e-14	-1.06896	cytochrome P450,CYP6P4
AgamP4_2R:28568081	2R	28568081	A	C	T	G	420	0	0	172	0.204	0.1614	AGAP013128	7.1396	4.16581e-11	1.29717e-09	0.415308	cytochrome P450,CYP6AA2	AGAP002875
AgamP4_2R:28568088	2R	28568088	T	A	C	G	510	0	82	0	0.204	0.1614	AGAP002867	11.098	4.2271e-21	5.95096e-19	0.823865	cytochrome P450,CYP6P4	AGAP002875
AgamP4_2R:28568223	2R	28568223	A	C	T	G	517	0	0	75	0.204	0.1614	AGAP002867	11.098	4.2271e-21	5.95096e-19	0.823865	cytochrome P450,CYP6P4	AGAP002875
AgamP4_2R:28568223	2R	28568223	A	C	T	G	517	0	0	75	0.204	0.1614	AGAP013128	-7.44747	7.8256e-12	2.79975e-10	-0.384827	cytochrome P450,CYP6AA2	AGAP002875
AgamP4_2R:28568268	2R	28568268	T	A	C	G	458	0	134	0	0.204	0.1614	AGAP002869	13.5356	1.67016e-27	4.71442e-25	0.708573	cytochrome P450,CYP6P2	AGAP002875
AgamP4_2R:28568379	2R	28568379	G	A	C	T	406	0	186	0	0.204	0.1614	AGAP002867	-8.01472	3.33868e-13	1.52264e-11	-0.725814	cytochrome P450,CYP6P4	AGAP002875
AgamP4_2R:28568379	2R	28568379	G	A	C	T	406	0	186	0	0.204	0.1614	AGAP002869	-11.2436	1.75189e-21	2.58918e-19	-0.779303	cytochrome P450,CYP6P2	AGAP002875
AgamP4_2R:28570504	2R	28570504	G	A	C	T	184	408	0	0	0.2312	0.1646	AGAP002867	10.0493	2.33064e-18	2.26791e-16	1.02307	cytochrome P450,CYP6P4
AgamP4_2R:28570504	2R	28570504	G	A	C	T	184	408	0	0	0.2312	0.1646	AGAP002869	9.97014	3.74126e-18	3.54954e-16	0.887645	cytochrome P450,CYP6P2
AgamP4_2R:28570537	2R	28570537	C	A	T	G	586	0	6	0	0.2312	0.1646	AGAP002869	-7.18845	3.20169e-11	1.02082e-09	-0.791385	cytochrome P450,CYP6P2
AgamP4_2R:28570537	2R	28570537	C	A	T	G	586	0	6	0	0.2312	0.1646	AGAP002867	-9.11477	5.92618e-16	4.14582e-14	-1.06896	cytochrome P450,CYP6P4
AgamP4_2R:28570625	2R	28570625	C	A	T	G	496	0	96	0	0.2312	0.1646	AGAP002867	10.2923	5.43517e-19	5.84061e-17	0.76123	cytochrome P450,CYP6P4
AgamP4_2R:28570777	2R	28570777	A	C	T	G	446	0	0	146	0.2312	0.1646	AGAP002865	-7.1041	5.04162e-11	1.54661e-09	-0.610208	cytochrome P450,CYP6P3	AGAP013244
AgamP4_2R:28570804	2R	28570804	T	A	C	G	449	143	0	0	0.2312	0.1646	AGAP002867	8.96889	1.39126e-15	9.2747e-14	0.865458	cytochrome P450,CYP6P4	AGAP013244
AgamP4_2R:28571317	2R	28571317	G	A	C	T	499	0	0	93	0.2312	0.1646	AGAP002869	-8.01575	3.31932e-13	1.51452e-11	-0.611796	cytochrome P450,CYP6P2	AGAP002876
AgamP4_2R:28571386	2R	28571386	C	A	T	G	463	0	129	0	0.2312	0.1646	AGAP002867	7.69669	1.97892e-12	7.90886e-11	0.677458	cytochrome P450,CYP6P4	AGAP002876
AgamP4_2R:28571386	2R	28571386	C	A	T	G	463	0	129	0	0.2312	0.1646	AGAP002862	9.99673	3.19182e-18	3.05682e-16	0.423697	cytochrome P450,CYP6AA1	AGAP002876
AgamP4_2R:28571414	2R	28571414	C	A	T	G	511	0	77	0	0.2312	0.1646	AGAP002865	10.1916	9.94568e-19	1.02298e-16	1.0369	cytochrome P450,CYP6P3	AGAP002876
AgamP4_2R:28571414	2R	28571414	C	A	T	G	511	0	77	0	0.2312	0.1646	AGAP002867	8.2557	8.52194e-14	4.30521e-12	0.802766	cytochrome P450,CYP6P4	AGAP002876
AgamP4_2R:28573377	2R	28573377	G	A	C	T	351	241	0	0	0.2208	0.1896	AGAP002869	-7.93627	5.19148e-13	2.29113e-11	-0.601735	cytochrome P450,CYP6P2	AGAP002877
AgamP4_2R:28573455	2R	28573455	C	A	T	G	592	0	0	0	0.2208	0.1896	AGAP002869	-7.18845	3.20169e-11	1.02082e-09	-0.791385	cytochrome P450,CYP6P2	AGAP002877
AgamP4_2R:28573455	2R	28573455	C	A	T	G	592	0	0	0	0.2208	0.1896	AGAP002865	-6.88682	1.60586e-10	4.48405e-09	-0.994123	cytochrome P450,CYP6P3	AGAP002877
AgamP4_2R:28573584	2R	28573584	G	A	C	T	554	6	32	0	0.2208	0.1896	AGAP002863	8.08145	2.29072e-13	1.07509e-11	0.76411	carboxylesterase alpha esterase,COEAE6O	AGAP002877
AgamP4_2R:28573628	2R	28573628	C	A	T	G	518	0	74	0	0.2208	0.1896	AGAP002865	10.1916	9.94568e-19	1.02298e-16	1.0369	cytochrome P450,CYP6P3	AGAP002877
AgamP4_2R:28573628	2R	28573628	C	A	T	G	518	0	74	0	0.2208	0.1896	AGAP002867	8.2557	8.52194e-14	4.30521e-12	0.802766	cytochrome P450,CYP6P4	AGAP002877
AgamP4_2R:28573692	2R	28573692	G	A	C	T	588	4	0	0	0.2208	0.1896	AGAP002868	-17.3465	3.41882e-37	1.96601e-34	-0.615057	cytochrome P450,CYP6P1	AGAP002877
AgamP4_2R:28573692	2R	28573692	G	A	C	T	588	4	0	0	0.2208	0.1896	AGAP013128	-17.2068	7.54443e-37	4.18152e-34	-0.676722	cytochrome P450,CYP6AA2	AGAP002877
AgamP4_2R:28573734	2R	28573734	C	A	T	G	427	0	165	0	0.2208	0.1896	AGAP002867	8.73225	5.51071e-15	3.35939e-13	0.854592	cytochrome P450,CYP6P4	AGAP002877
AgamP4_2R:28573854	2R	28573854	G	A	C	T	517	75	0	0	0.2208	0.1896	AGAP002862	10.6156	7.77948e-20	9.2048e-18	0.495055	cytochrome P450,CYP6AA1	AGAP002877
AgamP4_2R:28573854	2R	28573854	G	A	C	T	517	75	0	0	0.2208	0.1896	AGAP002864	8.53939	1.67885e-14	9.48908e-13	0.340482	cytochrome P450,CYP6P15P	AGAP002877
AgamP4_2R:28574099	2R	28574099	T	A	C	G	139	0	451	0	0.2208	0.1896	AGAP002865	-8.20005	1.16957e-13	5.76855e-12	-0.777616	cytochrome P450,CYP6P3	AGAP002877
AgamP4_2R:28577043	2R	28577043	T	A	C	G	92	0	0	500	0.2402	0.1642	AGAP002862	-10.6156	7.77948e-20	9.2048e-18	-0.495055	cytochrome P450,CYP6AA1	AGAP002879
AgamP4_2R:28577043	2R	28577043	T	A	C	G	92	0	0	500	0.2402	0.1642	AGAP002867	-8.2557	8.52194e-14	4.30521e-12	-0.802766	cytochrome P450,CYP6P4	AGAP002879
AgamP4_2R:28577043	2R	28577043	T	A	C	G	92	0	0	500	0.2402	0.1642	AGAP002865	-10.1916	9.94568e-19	1.02298e-16	-1.0369	cytochrome P450,CYP6P3	AGAP002879
AgamP4_2R:28577324	2R	28577324	A	C	T	G	172	0	420	0	0.2402	0.1642	AGAP002864	-8.89153	2.1843e-15	1.41768e-13	-0.307636	cytochrome P450,CYP6P15P	AGAP002879
AgamP4_2R:28577421	2R	28577421	G	A	C	T	562	0	0	30	0.2402	0.1642	AGAP002868	-15.765	3.02987e-33	1.29764e-30	-0.565162	cytochrome P450,CYP6P1	AGAP002879
AgamP4_2R:28577450	2R	28577450	A	C	T	G	201	0	1	390	0.2402	0.1642	AGAP002864	-8.95848	1.47843e-15	9.82564e-14	-0.341812	cytochrome P450,CYP6P15P	AGAP002879
AgamP4_2R:28577475	2R	28577475	C	A	T	G	540	0	0	52	0.2402	0.1642	AGAP002868	-13.8397	2.69051e-28	8.15166e-26	-0.525609	cytochrome P450,CYP6P1	AGAP002879
AgamP4_2R:28577523	2R	28577523	C	A	T	G	560	0	32	0	0.2402	0.1642	AGAP002868	-17.5599	1.02465e-37	6.11679e-35	-0.586242	cytochrome P450,CYP6P1	AGAP002879
AgamP4_2R:28579888	2R	28579888	A	C	T	G	59	0	533	0	0.2214	0.1796	AGAP002869	8.7424	5.19575e-15	3.18009e-13	0.818619	cytochrome P450,CYP6P2	AGAP002879
AgamP4_2R:28579896	2R	28579896	C	A	T	G	500	0	92	0	0.2214	0.1796	AGAP002869	-8.88861	2.22172e-15	1.44086e-13	-0.868966	cytochrome P450,CYP6P2	AGAP002879
AgamP4_2R:28579896	2R	28579896	C	A	T	G	500	0	92	0	0.2214	0.1796	AGAP002867	-9.37642	1.27173e-16	9.79309e-15	-1.03126	cytochrome P450,CYP6P4	AGAP002879
AgamP4_2R:28579908	2R	28579908	T	A	C	G	492	0	100	0	0.2214	0.1796	AGAP002865	-8.95787	1.4837e-15	9.85878e-14	-0.904531	cytochrome P450,CYP6P3	AGAP002879
AgamP4_2R:28580180	2R	28580180	A	C	T	G	5	0	0	587	0.2214	0.1796	AGAP002869	7.18845	3.20169e-11	1.02082e-09	0.791385	cytochrome P450,CYP6P2	AGAP002879
AgamP4_2R:28580193	2R	28580193	C	A	T	G	590	2	0	0	0.2214	0.1796	AGAP002869	-7.18845	3.20169e-11	1.02082e-09	-0.791385	cytochrome P450,CYP6P2	AGAP002879
AgamP4_2R:28580232	2R	28580232	T	A	C	G	399	0	193	0	0.2214	0.1796	AGAP002868	-9.24241	2.80071e-16	2.04885e-14	-0.418243	cytochrome P450,CYP6P1	AGAP002879
AgamP4_2R:28580404	2R	28580404	C	A	T	G	519	73	0	0	0.2214	0.1796	AGAP002865	10.1916	9.94568e-19	1.02298e-16	1.0369	cytochrome P450,CYP6P3	AGAP002879
AgamP4_2R:28580404	2R	28580404	C	A	T	G	519	73	0	0	0.2214	0.1796	AGAP002862	10.6156	7.77948e-20	9.2048e-18	0.495055	cytochrome P450,CYP6AA1	AGAP002879
AgamP4_2R:28580545	2R	28580545	T	A	C	G	526	0	66	0	0.2214	0.1796	AGAP002869	-7.02727	7.60827e-11	2.26158e-09	-0.775694	cytochrome P450,CYP6P2	AGAP002879
AgamP4_2R:28580609	2R	28580609	G	A	C	T	588	4	0	0	0.2214	0.1796	AGAP002865	-7.74966	1.47412e-12	6.0311e-11	-1.01291	cytochrome P450,CYP6P3	AGAP002879
AgamP4_2R:28580609	2R	28580609	G	A	C	T	588	4	0	0	0.2214	0.1796	AGAP002867	-9.83095	8.58279e-18	7.80256e-16	-1.04697	cytochrome P450,CYP6P4	AGAP002879
AgamP4_2R:28580613	2R	28580613	C	A	T	G	569	0	0	23	0.2214	0.1796	AGAP002865	-7.74966	1.47412e-12	6.0311e-11	-1.01291	cytochrome P450,CYP6P3	AGAP002879
AgamP4_2R:28580613	2R	28580613	C	A	T	G	569	0	0	23	0.2214	0.1796	AGAP002867	-9.83095	8.58279e-18	7.80256e-16	-1.04697	cytochrome P450,CYP6P4	AGAP002879
AgamP4_2R:28580753	2R	28580753	G	A	C	T	359	231	0	2	0.2214	0.1796	AGAP002865	12.1306	8.11288e-24	1.56757e-21	1.00614	cytochrome P450,CYP6P3	AGAP002879
AgamP4_2R:28580768	2R	28580768	C	A	T	G	462	0	74	56	0.2214	0.1796	AGAP002865	10.1916	9.94568e-19	1.02298e-16	1.0369	cytochrome P450,CYP6P3	AGAP002879
AgamP4_2R:28580768	2R	28580768	C	A	T	G	462	0	74	56	0.2214	0.1796	AGAP002867	8.2557	8.52194e-14	4.30521e-12	0.802766	cytochrome P450,CYP6P4	AGAP002879
AgamP4_2R:28580768	2R	28580768	C	A	T	G	462	0	74	56	0.2214	0.1796	AGAP002862	10.6156	7.77948e-20	9.2048e-18	0.495055	cytochrome P450,CYP6AA1	AGAP002879
AgamP4_2R:28580809	2R	28580809	G	A	C	T	320	272	0	0	0.2214	0.1796	AGAP013128	-7.39399	1.04859e-11	3.65851e-10	-0.360467	cytochrome P450,CYP6AA2	AGAP002879
AgamP4_2R:28582660	2R	28582660	C	A	T	G	318	0	274	0	0.2036	0.167	AGAP002869	8.81136	3.48216e-15	2.18605e-13	0.65868	cytochrome P450,CYP6P2	AGAP002879
AgamP4_2R:28582712	2R	28582712	C	A	T	G	525	67	0	0	0.2036	0.167	AGAP002867	-9.21559	3.27914e-16	2.37996e-14	-1.07298	cytochrome P450,CYP6P4	AGAP002879
AgamP4_2R:28582733	2R	28582733	C	A	T	G	519	0	73	0	0.2036	0.167	AGAP002867	8.2557	8.52194e-14	4.30521e-12	0.802766	cytochrome P450,CYP6P4	AGAP002879
AgamP4_2R:28582793	2R	28582793	C	A	T	G	493	0	99	0	0.2036	0.167	AGAP002865	7.92489	5.53423e-13	2.43275e-11	0.82013	cytochrome P450,CYP6P3	AGAP002879
AgamP4_2R:28582793	2R	28582793	C	A	T	G	493	0	99	0	0.2036	0.167	AGAP002867	8.07692	2.35023e-13	1.10031e-11	0.73504	cytochrome P450,CYP6P4	AGAP002879
AgamP4_2R:28582793	2R	28582793	C	A	T	G	493	0	99	0	0.2036	0.167	AGAP002869	7.14881	3.96428e-11	1.23956e-09	0.587186	cytochrome P450,CYP6P2	AGAP002879
AgamP4_2R:28582799	2R	28582799	G	A	C	T	476	116	0	0	0.2036	0.167	AGAP002867	7.05285	6.63563e-11	1.99298e-09	0.59649	cytochrome P450,CYP6P4	AGAP002879
AgamP4_2R:28582799	2R	28582799	G	A	C	T	476	116	0	0	0.2036	0.167	AGAP002869	8.04598	2.79904e-13	1.29457e-11	0.571579	cytochrome P450,CYP6P2	AGAP002879
AgamP4_2R:28582799	2R	28582799	G	A	C	T	476	116	0	0	0.2036	0.167	AGAP002864	9.30116	1.98192e-16	1.47931e-14	0.299125	cytochrome P450,CYP6P15P	AGAP002879
AgamP4_2R:28582805	2R	28582805	T	A	C	G	255	0	337	0	0.2036	0.167	AGAP002865	10.3915	2.99631e-19	3.31475e-17	0.973773	cytochrome P450,CYP6P3	AGAP002879
AgamP4_2R:28582805	2R	28582805	T	A	C	G	255	0	337	0	0.2036	0.167	AGAP002868	7.31546	1.60883e-11	5.42137e-10	0.373416	cytochrome P450,CYP6P1	AGAP002879
AgamP4_2R:28582811	2R	28582811	G	A	C	T	509	83	0	0	0.2036	0.167	AGAP002865	7.92489	5.53423e-13	2.43275e-11	0.82013	cytochrome P450,CYP6P3	AGAP002879
AgamP4_2R:28582811	2R	28582811	G	A	C	T	509	83	0	0	0.2036	0.167	AGAP002867	8.07692	2.35023e-13	1.10031e-11	0.73504	cytochrome P450,CYP6P4	AGAP002879
AgamP4_2R:28582811	2R	28582811	G	A	C	T	509	83	0	0	0.2036	0.167	AGAP002869	7.14881	3.96428e-11	1.23956e-09	0.587186	cytochrome P450,CYP6P2	AGAP002879
AgamP4_2R:28582838	2R	28582838	T	A	C	G	89	1	502	0	0.2036	0.167	AGAP013128	13.2225	1.09975e-26	2.7814e-24	0.584396	cytochrome P450,CYP6AA2	AGAP002879
AgamP4_2R:28582841	2R	28582841	G	A	C	T	223	0	0	369	0.2036	0.167	AGAP002868	8.46764	2.53607e-14	1.39348e-12	0.360209	cytochrome P450,CYP6P1	AGAP002879
AgamP4_2R:28582841	2R	28582841	G	A	C	T	223	0	0	369	0.2036	0.167	AGAP002864	8.96782	1.39994e-15	9.33064e-14	0.284266	cytochrome P450,CYP6P15P	AGAP002879
AgamP4_2R:28582945	2R	28582945	C	A	T	G	513	0	0	79	0.2036	0.167	AGAP002867	8.2557	8.52194e-14	4.30521e-12	0.802766	cytochrome P450,CYP6P4	AGAP002879
AgamP4_2R:28583093	2R	28583093	C	A	T	G	392	200	0	0	0.2036	0.167	AGAP002869	-9.81762	9.29206e-18	8.42251e-16	-0.813173	cytochrome P450,CYP6P2	AGAP002879
AgamP4_2R:28583201	2R	28583201	G	A	C	T	554	38	0	0	0.2036	0.167	AGAP013128	-6.88218	1.64571e-10	4.58759e-09	-0.425807	cytochrome P450,CYP6AA2	AGAP002879
AgamP4_2R:28583201	2R	28583201	G	A	C	T	554	38	0	0	0.2036	0.167	AGAP002868	-8.46325	2.60083e-14	1.42673e-12	-0.447288	cytochrome P450,CYP6P1	AGAP002879
AgamP4_2R:28583252	2R	28583252	G	A	C	T	507	84	1	0	0.2036	0.167	AGAP002865	10.1916	9.94568e-19	1.02298e-16	1.0369	cytochrome P450,CYP6P3	AGAP002879
AgamP4_2R:28583252	2R	28583252	G	A	C	T	507	84	1	0	0.2036	0.167	AGAP002867	8.2557	8.52194e-14	4.30521e-12	0.802766	cytochrome P450,CYP6P4	AGAP002879
AgamP4_2R:28583252	2R	28583252	G	A	C	T	507	84	1	0	0.2036	0.167	AGAP002864	8.53939	1.67885e-14	9.48908e-13	0.340482	cytochrome P450,CYP6P15P	AGAP002879
AgamP4_2R:28583354	2R	28583354	C	A	T	G	401	0	191	0	0.2036	0.167	AGAP002869	-7.52545	5.09985e-12	1.8855e-10	-0.506095	cytochrome P450,CYP6P2	AGAP002879
AgamP4_2R:28583393	2R	28583393	G	A	C	T	504	88	0	0	0.2036	0.167	AGAP002864	8.53939	1.67885e-14	9.48908e-13	0.340482	cytochrome P450,CYP6P15P	AGAP002879
AgamP4_2R:28583441	2R	28583441	C	A	T	G	519	73	0	0	0.2036	0.167	AGAP002867	8.2557	8.52194e-14	4.30521e-12	0.802766	cytochrome P450,CYP6P4	AGAP002879
AgamP4_2R:28583441	2R	28583441	C	A	T	G	519	73	0	0	0.2036	0.167	AGAP002864	8.53939	1.67885e-14	9.48908e-13	0.340482	cytochrome P450,CYP6P15P	AGAP002879
AgamP4_2R:28583498	2R	28583498	G	A	C	T	518	74	0	0	0.2036	0.167	AGAP002865	10.1916	9.94568e-19	1.02298e-16	1.0369	cytochrome P450,CYP6P3	AGAP002879
AgamP4_2R:28583498	2R	28583498	G	A	C	T	518	74	0	0	0.2036	0.167	AGAP002864	8.53939	1.67885e-14	9.48908e-13	0.340482	cytochrome P450,CYP6P15P	AGAP002879
AgamP4_2R:28583597	2R	28583597	G	A	C	T	432	160	0	0	0.2036	0.167	AGAP002868	-6.96361	1.06834e-10	3.09031e-09	-0.352162	cytochrome P450,CYP6P1	AGAP002879
AgamP4_2R:28583597	2R	28583597	G	A	C	T	432	160	0	0	0.2036	0.167	AGAP002865	-12.9594	5.38055e-26	1.27521e-23	-1.06799	cytochrome P450,CYP6P3	AGAP002879
AgamP4_2R:28583606	2R	28583606	T	A	C	G	255	0	335	0	0.2036	0.167	AGAP002869	-9.59134	3.56626e-17	2.99567e-15	-0.628831	cytochrome P450,CYP6P2	AGAP002879
AgamP4_2R:28585687	2R	28585687	G	A	C	T	517	75	0	0	0.2238	0.1352	AGAP002865	10.1916	9.94568e-19	1.02298e-16	1.0369	cytochrome P450,CYP6P3	AGAP002879
AgamP4_2R:28585687	2R	28585687	G	A	C	T	517	75	0	0	0.2238	0.1352	AGAP002867	8.2557	8.52194e-14	4.30521e-12	0.802766	cytochrome P450,CYP6P4	AGAP002879
AgamP4_2R:28585706	2R	28585706	C	A	T	G	517	0	75	0	0.2238	0.1352	AGAP002865	10.1916	9.94568e-19	1.02298e-16	1.0369	cytochrome P450,CYP6P3	AGAP002879
AgamP4_2R:28585706	2R	28585706	C	A	T	G	517	0	75	0	0.2238	0.1352	AGAP002867	8.2557	8.52194e-14	4.30521e-12	0.802766	cytochrome P450,CYP6P4	AGAP002879
AgamP4_2R:28585706	2R	28585706	C	A	T	G	517	0	75	0	0.2238	0.1352	AGAP002864	8.53939	1.67885e-14	9.48908e-13	0.340482	cytochrome P450,CYP6P15P	AGAP002879
AgamP4_2R:28585721	2R	28585721	T	A	C	G	178	0	414	0	0.2238	0.1352	AGAP002865	12.9273	6.53003e-26	1.53961e-23	0.916426	cytochrome P450,CYP6P3	AGAP002879
AgamP4_2R:28585721	2R	28585721	T	A	C	G	178	0	414	0	0.2238	0.1352	AGAP002866	7.55544	4.32321e-12	1.62443e-10	0.296023	cytochrome P450,CYP6P5	AGAP002879
AgamP4_2R:28585779	2R	28585779	A	C	T	G	88	0	504	0	0.2238	0.1352	AGAP002868	12.2617	3.6663e-24	7.32803e-22	0.5078	cytochrome P450,CYP6P1	AGAP002879
AgamP4_2R:28585906	2R	28585906	G	A	C	T	420	172	0	0	0.2238	0.1352	AGAP002869	14.4899	5.54607e-30	1.93363e-27	0.79161	cytochrome P450,CYP6P2	AGAP002879
AgamP4_2R:28586304	2R	28586304	T	A	C	G	322	0	270	0	0.2238	0.1352	AGAP002869	-10.7228	4.07521e-20	5.02909e-18	-0.674614	cytochrome P450,CYP6P2	AGAP002879
AgamP4_2R:28586344	2R	28586344	G	A	C	T	377	215	0	0	0.2238	0.1352	AGAP002868	-19.9316	2.26807e-43	2.53565e-40	-0.686902	cytochrome P450,CYP6P1	AGAP002879
AgamP4_2R:28586347	2R	28586347	C	A	T	G	424	168	0	0	0.2238	0.1352	AGAP002868	-19.9316	2.26807e-43	2.53565e-40	-0.686902	cytochrome P450,CYP6P1	AGAP002879
AgamP4_2R:28586354	2R	28586354	T	A	C	G	523	68	1	0	0.2238	0.1352	AGAP002869	-8.21047	1.10231e-13	5.47097e-12	-0.612546	cytochrome P450,CYP6P2	AGAP002879
AgamP4_2R:28586356	2R	28586356	C	A	T	G	542	2	48	0	0.2238	0.1352	AGAP002869	-8.21047	1.10231e-13	5.47097e-12	-0.612546	cytochrome P450,CYP6P2	AGAP002879
AgamP4_2R:28586356	2R	28586356	C	A	T	G	542	2	48	0	0.2238	0.1352	AGAP002865	-7.45953	7.32499e-12	2.63179e-10	-0.742656	cytochrome P450,CYP6P3	AGAP002879
AgamP4_2R:28586356	2R	28586356	C	A	T	G	542	2	48	0	0.2238	0.1352	AGAP002867	-10.4114	2.65762e-19	2.96694e-17	-0.815834	cytochrome P450,CYP6P4	AGAP002879
AgamP4_2R:28586358	2R	28586358	T	A	C	G	558	34	0	0	0.2238	0.1352	AGAP002869	-8.21047	1.10231e-13	5.47097e-12	-0.612546	cytochrome P450,CYP6P2	AGAP002879
AgamP4_2R:28586358	2R	28586358	T	A	C	G	558	34	0	0	0.2238	0.1352	AGAP002865	-7.45953	7.32499e-12	2.63179e-10	-0.742656	cytochrome P450,CYP6P3	AGAP002879
AgamP4_2R:28600076	2R	28600076	G	A	C	T	592	0	0	0	0.17	0.164	AGAP002869	-7.18845	3.20169e-11	1.02082e-09	-0.791385	cytochrome P450,CYP6P2
AgamP4_2R:28600456	2R	28600456	A	C	T	G	463	0	129	0	0.17	0.164	AGAP002868	-14.1738	3.64782e-29	1.16676e-26	-0.518134	cytochrome P450,CYP6P1
AgamP4_2R:28883438	2R	28883438	G	A	C	T	342	0	249	1	0.115		AGAP002894	7.13292	4.3183e-11	1.34129e-09	0.298964	cytochrome P450,CYP6Z4	AGAP013540
AgamP4_2R:28889359	2R	28889359	C	A	T	G	510	0	82	0	0.103		AGAP002894	9.2002	3.58968e-16	2.59124e-14	0.477207	cytochrome P450,CYP6Z4	AGAP013540
AgamP4_2R:28957618	2R	28957618	A	C	T	G	344	0	0	248	0.1166		AGAP002894	-7.91863	5.7322e-13	2.51494e-11	-0.299437	cytochrome P450,CYP6Z4	AGAP002891	GPRMGL4
AgamP4_2R:28960720	2R	28960720	C	A	T	G	516	0	76	0	0.1652		AGAP002894	-7.90569	6.1637e-13	2.69101e-11	-0.36985	cytochrome P450,CYP6Z4
AgamP4_2R:28960767	2R	28960767	G	A	C	T	398	194	0	0	0.1652		AGAP002894	-6.95586	1.11333e-10	3.21041e-09	-0.369433	cytochrome P450,CYP6Z4
AgamP4_2R:29027690	2R	29027690	A	C	T	G	266	0	0	326	0.1022		AGAP002894	8.22475	1.01634e-13	5.07517e-12	0.321553	cytochrome P450,CYP6Z4	AGAP002896
AgamP4_2R:29054444	2R	29054444	A	C	T	G	588	0	0	4	0.0916		AGAP002905	11.1488	3.10864e-21	4.48478e-19	1.4733	odorant-binding protein 13,OBP13	AGAP002896
AgamP4_2R:29054953	2R	29054953	T	A	C	G	569	23	0	0	0.0916		AGAP002905	13.6889	6.64791e-28	1.94237e-25	1.24291	odorant-binding protein 13,OBP13	AGAP002896
AgamP4_2R:29059996	2R	29059996	G	A	C	T	435	157	0	0	0.0934		AGAP002905	6.85417	1.90837e-10	5.25001e-09	0.948694	odorant-binding protein 13,OBP13	AGAP002896
AgamP4_2R:29060321	2R	29060321	T	A	C	G	112	0	0	480	0.0934		AGAP002905	-12.9905	4.45818e-26	1.06189e-23	-1.09619	odorant-binding protein 13,OBP13	AGAP002896
AgamP4_2R:29060341	2R	29060341	A	C	T	G	592	0	0	0	0.0934		AGAP002905	8.53007	1.77136e-14	9.98033e-13	1.34113	odorant-binding protein 13,OBP13	AGAP002896
AgamP4_2R:29060456	2R	29060456	G	A	C	T	592	0	0	0	0.0934		AGAP002905	8.53007	1.77136e-14	9.98033e-13	1.34113	odorant-binding protein 13,OBP13	AGAP002896
AgamP4_2R:29060465	2R	29060465	T	A	C	G	61	529	0	0	0.0934		AGAP002905	12.4146	1.45167e-24	3.00624e-22	1.37599	odorant-binding protein 13,OBP13	AGAP002896
AgamP4_2R:29060465	2R	29060465	T	A	C	G	61	529	0	0	0.0934		AGAP002894	-7.63654	2.7623e-12	1.07691e-10	-0.358737	cytochrome P450,CYP6Z4	AGAP002896
AgamP4_2R:29060534	2R	29060534	G	A	C	T	475	0	117	0	0.0934		AGAP002905	-10.2435	7.28678e-19	7.69128e-17	-1.36624	odorant-binding protein 13,OBP13	AGAP002896
AgamP4_2R:29119099	2R	29119099	G	A	C	T	591	0	0	1	0.1036		AGAP002905	8.46868	2.52103e-14	1.38547e-12	1.30122	odorant-binding protein 13,OBP13	AGAP002902
AgamP4_2R:29119274	2R	29119274	G	A	C	T	590	0	0	0	0.1036		AGAP002905	8.46868	2.52103e-14	1.38547e-12	1.30122	odorant-binding protein 13,OBP13	AGAP002902
AgamP4_2R:29119437	2R	29119437	C	A	T	G	582	0	6	4	0.1036		AGAP002905	8.46868	2.52103e-14	1.38547e-12	1.30122	odorant-binding protein 13,OBP13	AGAP002902
AgamP4_2R:35408506	2R	35408506	A	C	T	G	533	0	0	59	0.099		AGAP003307	-12.8949	7.94282e-26	1.86612e-23	-0.508262	unspecified product	AGAP003305
AgamP4_2R:35408506	2R	35408506	A	C	T	G	533	0	0	59	0.099		AGAP003306	-10.8929	1.45979e-20	1.9222e-18	-0.628659	unspecified product	AGAP003305
AgamP4_2R:35408509	2R	35408509	C	A	T	G	530	0	62	0	0.099		AGAP003307	-12.8949	7.94282e-26	1.86612e-23	-0.508262	unspecified product	AGAP003305
AgamP4_2R:35408515	2R	35408515	T	A	C	G	453	134	3	2	0.099		AGAP003307	-9.8562	7.38398e-18	6.75992e-16	-0.351194	unspecified product	AGAP003305
AgamP4_2R:35408515	2R	35408515	T	A	C	G	453	134	3	2	0.099		AGAP003306	-8.21224	1.09133e-13	5.41912e-12	-0.420981	unspecified product	AGAP003305
AgamP4_2R:35408562	2R	35408562	G	A	C	T	532	60	0	0	0.099		AGAP003307	-12.8949	7.94282e-26	1.86612e-23	-0.508262	unspecified product	AGAP003305
AgamP4_2R:35408570	2R	35408570	A	C	T	G	532	0	0	60	0.099		AGAP003307	-12.8949	7.94282e-26	1.86612e-23	-0.508262	unspecified product	AGAP003305
AgamP4_2R:35408587	2R	35408587	C	A	T	G	478	0	110	0	0.099		AGAP003307	-9.8234	8.97749e-18	8.14885e-16	-0.400601	unspecified product	AGAP003305
AgamP4_2R:35408599	2R	35408599	T	A	C	G	533	0	59	0	0.099		AGAP003307	-12.8949	7.94282e-26	1.86612e-23	-0.508262	unspecified product	AGAP003305
AgamP4_2R:35408601	2R	35408601	G	A	C	T	533	0	59	0	0.099		AGAP003307	-12.8949	7.94282e-26	1.86612e-23	-0.508262	unspecified product	AGAP003305
AgamP4_3L:36013738	3L	36013738	G	A	C	T	591	1	0	0	0.1006		AGAP012005	-10.2861	5.64317e-19	6.04986e-17	-0.67432	ATP-binding cassette transporter (ABC transporter) family F member 3,ABCF3	AGAP029590
AgamP4_3R:37335158	3R	37335158	C	A	T	G	592	0	0	0		0.1474	AGAP009629	7.07794	5.80148e-11	1.76218e-09	0.610695	odorant-binding protein antennal 5,OBP5	AGAP009631
AgamP4_X:15222251	X	15222251	G	A	C	T	428	161	3	0		0.1086	AGAP000818	9.31426	1.83473e-16	1.37859e-14	1.85573	cytochrome P450,CYP9K1
AgamP4_X:15222259	X	15222259	C	A	T	G	431	161	0	0		0.1086	AGAP000818	9.31426	1.83473e-16	1.37859e-14	1.85573	cytochrome P450,CYP9K1
AgamP4_X:15222305	X	15222305	A	C	T	G	433	0	0	157		0.1086	AGAP000818	9.31426	1.83473e-16	1.37859e-14	1.85573	cytochrome P450,CYP9K1
AgamP4_X:15234904	X	15234904	C	A	T	G	463	0	125	0	0.741		AGAP000818	9.31426	1.83473e-16	1.37859e-14	1.85573	cytochrome P450,CYP9K1
AgamP4_X:15235869	X	15235869	T	A	C	G	265	0	327	0	0.741		AGAP000818	9.31426	1.83473e-16	1.37859e-14	1.85573	cytochrome P450,CYP9K1
AgamP4_X:15245250	X	15245250	G	A	C	T	280	312	0	0		0.197	AGAP000818	14.5311	4.34182e-30	1.52084e-27	1.39774	cytochrome P450,CYP9K1
AgamP4_X:15252903	X	15252903	C	A	T	G	333	0	259	0		0.2596	AGAP000818	-9.31426	1.83473e-16	1.37859e-14	-1.85573	cytochrome P450,CYP9K1	AGAP000819
AgamP4_X:15253601	X	15253601	G	A	C	T	310	0	282	0		0.2596	AGAP000818	-9.16897	4.31213e-16	3.08184e-14	-0.996243	cytochrome P450,CYP9K1	AGAP000819
AgamP4_X:15254306	X	15254306	G	A	C	T	270	322	0	0		0.2596	AGAP000818	9.31426	1.83473e-16	1.37859e-14	1.85573	cytochrome P450,CYP9K1	AGAP000819
AgamP4_X:15254630	X	15254630	C	A	T	G	322	270	0	0		0.2596	AGAP000818	14.5311	4.34182e-30	1.52084e-27	1.39774	cytochrome P450,CYP9K1
AgamP4_X:15256794	X	15256794	T	A	C	G	285	307	0	0	0.724		AGAP000818	14.5311	4.34182e-30	1.52084e-27	1.39774	cytochrome P450,CYP9K1
AgamP4_X:15257851	X	15257851	T	A	C	G	278	0	314	0	0.724		AGAP000818	9.31426	1.83473e-16	1.37859e-14	1.85573	cytochrome P450,CYP9K1
AgamP4_X:15258083	X	15258083	A	C	T	G	277	0	0	315	0.724		AGAP000818	9.31426	1.83473e-16	1.37859e-14	1.85573	cytochrome P450,CYP9K1
AgamP4_X:15258089	X	15258089	T	A	C	G	460	0	132	0	0.724		AGAP000818	20.0128	1.4699e-43	1.64693e-40	3.30065	cytochrome P450,CYP9K1
AgamP4_X:15258138	X	15258138	T	A	C	G	284	0	300	0	0.724		AGAP000818	14.5311	4.34182e-30	1.52084e-27	1.39774	cytochrome P450,CYP9K1
AgamP4_X:15259522	X	15259522	A	C	T	G	399	0	0	193	0.724		AGAP000818	20.0128	1.4699e-43	1.64693e-40	3.30065	cytochrome P450,CYP9K1
AgamP4_X:15259803	X	15259803	A	C	T	G	271	0	0	321	0.724		AGAP000818	9.31426	1.83473e-16	1.37859e-14	1.85573	cytochrome P450,CYP9K1
AgamP4_X:15261369	X	15261369	A	C	T	G	293	0	299	0		0.1892	AGAP000818	14.5311	4.34182e-30	1.52084e-27	1.39774	cytochrome P450,CYP9K1
AgamP4_X:15261418	X	15261418	A	C	T	G	267	0	0	325		0.1892	AGAP000818	9.31426	1.83473e-16	1.37859e-14	1.85573	cytochrome P450,CYP9K1
AgamP4_X:15261533	X	15261533	G	A	C	T	272	0	317	3		0.1892	AGAP000818	9.31426	1.83473e-16	1.37859e-14	1.85573	cytochrome P450,CYP9K1
AgamP4_X:15270062	X	15270062	A	C	T	G	282	0	310	0		0.239	AGAP000818	9.31426	1.83473e-16	1.37859e-14	1.85573	cytochrome P450,CYP9K1
AgamP4_X:15270294	X	15270294	A	C	T	G	329	0	0	263		0.239	AGAP000818	14.5311	4.34182e-30	1.52084e-27	1.39774	cytochrome P450,CYP9K1
AgamP4_X:15271647	X	15271647	G	A	C	T	424	6	162	0		0.239	AGAP000818	14.5311	4.34182e-30	1.52084e-27	1.39774	cytochrome P450,CYP9K1
AgamP4_X:15271652	X	15271652	T	A	C	G	272	0	320	0		0.239	AGAP000818	9.31426	1.83473e-16	1.37859e-14	1.85573	cytochrome P450,CYP9K1
AgamP4_X:15271880	X	15271880	G	A	C	T	423	0	169	0		0.239	AGAP000818	14.5311	4.34182e-30	1.52084e-27	1.39774	cytochrome P450,CYP9K1
AgamP4_X:15271913	X	15271913	T	A	C	G	277	315	0	0		0.239	AGAP000818	9.31426	1.83473e-16	1.37859e-14	1.85573	cytochrome P450,CYP9K1
AgamP4_X:15272235	X	15272235	T	A	C	G	279	0	313	0		0.239	AGAP000818	9.31426	1.83473e-16	1.37859e-14	1.85573	cytochrome P450,CYP9K1
AgamP4_X:15272668	X	15272668	T	A	C	G	328	0	0	262	0.724		AGAP000818	14.5311	4.34182e-30	1.52084e-27	1.39774	cytochrome P450,CYP9K1
AgamP4_X:15273161	X	15273161	G	A	C	T	278	310	0	0	0.724		AGAP000818	9.31426	1.83473e-16	1.37859e-14	1.85573	cytochrome P450,CYP9K1
AgamP4_X:15274018	X	15274018	A	C	T	G	283	282	1	0	0.724		AGAP000818	14.5311	4.34182e-30	1.52084e-27	1.39774	cytochrome P450,CYP9K1
AgamP4_X:15274280	X	15274280	A	C	T	G	272	320	0	0	0.724		AGAP000818	9.31426	1.83473e-16	1.37859e-14	1.85573	cytochrome P450,CYP9K1
AgamP4_X:15274467	X	15274467	G	A	C	T	424	168	0	0	0.724		AGAP000818	14.5311	4.34182e-30	1.52084e-27	1.39774	cytochrome P450,CYP9K1
AgamP4_X:15274655	X	15274655	C	A	T	G	428	0	164	0	0.724		AGAP000818	14.5311	4.34182e-30	1.52084e-27	1.39774	cytochrome P450,CYP9K1
AgamP4_X:15274830	X	15274830	C	A	T	G	313	0	279	0	0.724		AGAP000818	14.5311	4.34182e-30	1.52084e-27	1.39774	cytochrome P450,CYP9K1
AgamP4_X:15275001	X	15275001	G	A	C	T	386	206	0	0	0.724		AGAP000818	13.9389	1.48559e-28	4.59529e-26	1.36851	cytochrome P450,CYP9K1
AgamP4_X:15275336	X	15275336	A	C	T	G	277	315	0	0	0.724		AGAP000818	8.60974	1.11921e-14	6.48651e-13	1.78232	cytochrome P450,CYP9K1
AgamP4_X:15275379	X	15275379	G	A	C	T	387	0	0	203	0.724		AGAP000818	14.5311	4.34182e-30	1.52084e-27	1.39774	cytochrome P450,CYP9K1
AgamP4_X:15275452	X	15275452	T	A	C	G	329	260	3	0	0.724		AGAP000818	14.5311	4.34182e-30	1.52084e-27	1.39774	cytochrome P450,CYP9K1
AgamP4_X:15276600	X	15276600	C	A	T	G	269	0	323	0	0.724		AGAP000818	8.20154	1.15971e-13	5.72742e-12	0.911471	cytochrome P450,CYP9K1
AgamP4_X:15279770	X	15279770	G	A	C	T	473	119	0	0		0.2108	AGAP000818	14.5311	4.34182e-30	1.52084e-27	1.39774	cytochrome P450,CYP9K1
AgamP4_X:15280026	X	15280026	A	C	T	G	472	0	120	0		0.2108	AGAP000818	14.5311	4.34182e-30	1.52084e-27	1.39774	cytochrome P450,CYP9K1
AgamP4_X:15285798	X	15285798	T	A	C	G	242	0	350	0		0.1954	AGAP000818	-8.20154	1.15971e-13	5.72742e-12	-0.911471	cytochrome P450,CYP9K1
AgamP4_X:15286714	X	15286714	A	C	T	G	387	0	0	205		0.1954	AGAP000818	14.5311	4.34182e-30	1.52084e-27	1.39774	cytochrome P450,CYP9K1
AgamP4_X:15289979	X	15289979	T	A	C	G	441	151	0	0	0.6742		AGAP000818	14.5311	4.34182e-30	1.52084e-27	1.39774	cytochrome P450,CYP9K1
AgamP4_X:15291687	X	15291687	A	C	T	G	329	0	0	263	0.6742		AGAP000818	-8.20154	1.15971e-13	5.72742e-12	-0.911471	cytochrome P450,CYP9K1
AgamP4_X:15291949	X	15291949	A	C	T	G	328	0	0	264	0.6742		AGAP000818	-8.20154	1.15971e-13	5.72742e-12	-0.911471	cytochrome P450,CYP9K1
AgamP4_X:15293517	X	15293517	A	C	T	G	319	0	273	0		0.2508	AGAP000818	-14.5311	4.34182e-30	1.52084e-27	-1.39774	cytochrome P450,CYP9K1
AgamP4_X:15293537	X	15293537	G	A	C	T	473	1	118	0		0.2508	AGAP000818	14.5311	4.34182e-30	1.52084e-27	1.39774	cytochrome P450,CYP9K1
AgamP4_X:15293540	X	15293540	C	A	T	G	474	118	0	0		0.2508	AGAP000818	14.5311	4.34182e-30	1.52084e-27	1.39774	cytochrome P450,CYP9K1
AgamP4_X:15293584	X	15293584	G	A	C	T	328	264	0	0		0.2508	AGAP000818	-8.20154	1.15971e-13	5.72742e-12	-0.911471	cytochrome P450,CYP9K1
AgamP4_X:15293614	X	15293614	C	A	T	G	468	124	0	0		0.2508	AGAP000818	9.31426	1.83473e-16	1.37859e-14	1.85573	cytochrome P450,CYP9K1
AgamP4_X:15293616	X	15293616	G	A	C	T	475	117	0	0		0.2508	AGAP000818	14.5311	4.34182e-30	1.52084e-27	1.39774	cytochrome P450,CYP9K1
AgamP4_X:15301377	X	15301377	G	A	C	T	140	452	0	0		0.2134	AGAP000818	-14.5311	4.34182e-30	1.52084e-27	-1.39774	cytochrome P450,CYP9K1
AgamP4_X:15301572	X	15301572	C	A	T	G	166	0	0	426		0.2134	AGAP000818	-14.5311	4.34182e-30	1.52084e-27	-1.39774	cytochrome P450,CYP9K1
AgamP4_X:15304088	X	15304088	A	C	T	G	424	0	0	168	0.6906		AGAP000818	14.5311	4.34182e-30	1.52084e-27	1.39774	cytochrome P450,CYP9K1
AgamP4_X:15304357	X	15304357	C	A	T	G	368	0	224	0	0.6906		AGAP000818	14.5311	4.34182e-30	1.52084e-27	1.39774	cytochrome P450,CYP9K1
AgamP4_X:15305175	X	15305175	C	A	T	G	432	0	148	0	0.6906		AGAP000818	14.5311	4.34182e-30	1.52084e-27	1.39774	cytochrome P450,CYP9K1	AGAP000821
AgamP4_X:15305303	X	15305303	G	A	C	T	442	0	150	0	0.6906		AGAP000818	14.5311	4.34182e-30	1.52084e-27	1.39774	cytochrome P450,CYP9K1	AGAP000821
AgamP4_X:15305404	X	15305404	G	A	C	T	326	266	0	0	0.6906		AGAP000818	-9.31426	1.83473e-16	1.37859e-14	-1.85573	cytochrome P450,CYP9K1	AGAP000821
AgamP4_X:15306245	X	15306245	C	A	T	G	457	1	134	0	0.6906		AGAP000818	14.5311	4.34182e-30	1.52084e-27	1.39774	cytochrome P450,CYP9K1	AGAP000821
AgamP4_X:15306269	X	15306269	T	A	C	G	470	0	0	122	0.6906		AGAP000818	14.5311	4.34182e-30	1.52084e-27	1.39774	cytochrome P450,CYP9K1	AGAP000821
AgamP4_X:15306603	X	15306603	G	A	C	T	432	0	160	0	0.6906		AGAP000818	14.5311	4.34182e-30	1.52084e-27	1.39774	cytochrome P450,CYP9K1	AGAP000821
AgamP4_X:15306736	X	15306736	G	A	C	T	298	0	0	294	0.6906		AGAP000818	9.31426	1.83473e-16	1.37859e-14	1.85573	cytochrome P450,CYP9K1	AGAP000821
AgamP4_X:15306857	X	15306857	C	A	T	G	405	187	0	0	0.6906		AGAP000818	9.31426	1.83473e-16	1.37859e-14	1.85573	cytochrome P450,CYP9K1	AGAP000821
AgamP4_X:15306926	X	15306926	A	C	T	G	275	1	0	316	0.6906		AGAP000818	9.31426	1.83473e-16	1.37859e-14	1.85573	cytochrome P450,CYP9K1	AGAP000821
AgamP4_X:15307831	X	15307831	C	A	T	G	465	0	0	127	0.6906		AGAP000818	14.5311	4.34182e-30	1.52084e-27	1.39774	cytochrome P450,CYP9K1	AGAP000821
AgamP4_X:15310120	X	15310120	C	A	T	G	311	0	0	281		0.2046	AGAP000818	-9.31426	1.83473e-16	1.37859e-14	-1.85573	cytochrome P450,CYP9K1	AGAP000821
AgamP4_X:15319636	X	15319636	G	A	C	T	478	0	0	114		0.1954	AGAP000818	20.0128	1.4699e-43	1.64693e-40	3.30065	cytochrome P450,CYP9K1	AGAP000822
AgamP4_X:15325677	X	15325677	C	A	T	G	499	89	0	0	0.6582		AGAP000818	18.1995	2.8587e-39	1.93776e-36	2.96757	cytochrome P450,CYP9K1
AgamP4_X:15327751	X	15327751	A	C	T	G	438	0	0	154	0.6582		AGAP000818	9.31426	1.83473e-16	1.37859e-14	1.85573	cytochrome P450,CYP9K1	AGAP000823
AgamP4_X:15330818	X	15330818	A	C	T	G	312	0	0	280		0.2034	AGAP000818	9.31426	1.83473e-16	1.37859e-14	1.85573	cytochrome P450,CYP9K1	AGAP000823
AgamP4_X:15331849	X	15331849	T	A	C	G	333	10	0	249		0.2034	AGAP000818	14.5311	4.34182e-30	1.52084e-27	1.39774	cytochrome P450,CYP9K1	AGAP000823
AgamP4_X:15332619	X	15332619	T	A	C	G	350	240	2	0		0.2034	AGAP000818	-9.31426	1.83473e-16	1.37859e-14	-1.85573	cytochrome P450,CYP9K1	AGAP000823
AgamP4_X:15332630	X	15332630	T	A	C	G	272	0	0	320		0.2034	AGAP000818	9.31426	1.83473e-16	1.37859e-14	1.85573	cytochrome P450,CYP9K1	AGAP000823
AgamP4_X:15339897	X	15339897	G	A	C	T	345	247	0	0		0.1934	AGAP000818	14.5311	4.34182e-30	1.52084e-27	1.39774	cytochrome P450,CYP9K1
AgamP4_X:15340087	X	15340087	T	A	C	G	131	0	461	0		0.1934	AGAP000818	-20.0128	1.4699e-43	1.64693e-40	-1.65032	cytochrome P450,CYP9K1

## Sheet: Genes with associated eQTLs
GeneID	Gene description and name
AGAP000818	cytochrome P450,CYP9K1
AGAP002278	ATP-binding cassette transporter (ABC transporter) family B member 1,ABCB1
AGAP002638	ATP-binding cassette transporter (ABC transporter) family H member 1,ABCH1
AGAP002693	ATP-binding cassette transporter (ABC transporter) family F member 1,ABCF1
AGAP002825	prophenoloxidase 1,PPO1
AGAP002862	cytochrome P450,CYP6AA1
AGAP002863	carboxylesterase alpha esterase,COEAE6O
AGAP002864	cytochrome P450,CYP6P15P
AGAP002865	cytochrome P450,CYP6P3
AGAP002866	cytochrome P450,CYP6P5
AGAP002867	cytochrome P450,CYP6P4
AGAP002868	cytochrome P450,CYP6P1
AGAP002869	cytochrome P450,CYP6P2
AGAP002870	cytochrome P450,CYP6AD1
AGAP002894	cytochrome P450,CYP6Z4
AGAP002905	odorant-binding protein 13,OBP13
AGAP003306	unspecified product
AGAP003307	unspecified product
AGAP005833	carboxylesterase juvenile hormone esterase,COEJHE1E
AGAP005834	carboxylesterase,COEJHE2E
AGAP005835	carboxylesterase juvenile hormone esterase,COEJHE3E
AGAP005836	carboxylesterase juvenile hormone esterase,COEJHE4E
AGAP005837	carboxylesterase,COEJHE5E
AGAP006047	cytochrome P450,CYP4J9
AGAP006048	cytochrome P450,CYP4J5
AGAP006049	cytochrome P450,CYP4J10
AGAP006222	glucosyl/glucuronosyl transferases
AGAP006223	glucosyl/glucuronosyl transferases
AGAP006258	prophenoloxidase 2,PPO2
AGAP006775	glucosyl/glucuronosyl transferases
AGAP007029	glucosyl/glucuronosyl transferases
AGAP009629	odorant-binding protein antennal 5,OBP5
AGAP012005	ATP-binding cassette transporter (ABC transporter) family F member 3,ABCF3
AGAP013128	cytochrome P450,CYP6AA2
